# Supplementary material for: Gene expression profiling of skeletal myogenesis in human embryonic stem cells reveals a potential cascade of transcription factors regulating stages of myogenesis, including quiescent/activated satellite cell-like gene expression
Source: PLoS One. 2019 Sep 27;14(9):e0222946. doi: 10.1371/journal.pone.0222946 (PMC6764674; doi:10.1371/journal.pone.0222946)
Supplement: S1 Table — (XLSX) [file pone.0222946.s001.xlsx]

## Sheet: 1
PROBE	GENE_ID	GENE
A_19_P00315541	LINC00458|NR_108063|100507428|Homo sapiens long intergenic non-protein coding RNA 458 (LINC00458), transcript variant 2, long non-coding RNA [NR_108063]	LINC00458
A_19_P00319509	LINC00698|NR_027104|285401|Homo sapiens long intergenic non-protein coding RNA 698 (LINC00698), long non-coding RNA [NR_027104]	LINC00698
A_19_P00320229	FLJ46906|NR_033896|441172|Homo sapiens uncharacterized LOC441172 (FLJ46906), long non-coding RNA [NR_033896]	FLJ46906
A_19_P00320603	lnc-SNCA-2|||LNCipedia lincRNA (lnc-SNCA-2), lincRNA [lnc-SNCA-2:1]	lnc-SNCA-2
A_19_P00320927	LINC00942|NR_028415|100292680|Homo sapiens long intergenic non-protein coding RNA 942 (LINC00942), long non-coding RNA [NR_028415]	LINC00942
A_19_P00322164	LINC00698|NR_027104|285401|Homo sapiens long intergenic non-protein coding RNA 698 (LINC00698), long non-coding RNA [NR_027104]	LINC00698
A_19_P00322946	LINC00698|NR_027104|285401|Homo sapiens long intergenic non-protein coding RNA 698 (LINC00698), long non-coding RNA [NR_027104]	LINC00698
A_19_P00809747	LOC100507537|NR_037902|100507537|Homo sapiens uncharacterized LOC100507537 (LOC100507537), long non-coding RNA [NR_037902]	LOC100507537
A_21_P0000016	KRT72|NM_080747|140807|Homo sapiens keratin 72, type II (KRT72), transcript variant 1, mRNA [NM_080747]	KRT72
A_21_P0000643	ST8SIA6-AS1|NR_034129|100128098|Homo sapiens ST8SIA6 antisense RNA 1 (ST8SIA6-AS1), long non-coding RNA [NR_034129]	ST8SIA6-AS1
A_21_P0000672	LOC283299|NR_036678|283299|Homo sapiens uncharacterized LOC283299 (LOC283299), long non-coding RNA [NR_036678]	LOC283299
A_21_P0000708	ADAM20P1|NR_037933|317760|Homo sapiens ADAM metallopeptidase domain 20 pseudogene 1 (ADAM20P1), non-coding RNA [NR_037933]	ADAM20P1
A_21_P0000899	LOC100506990|NR_040091|100506990|Homo sapiens uncharacterized LOC100506990 (LOC100506990), transcript variant 1, long non-coding RNA [NR_040091]	LOC100506990
A_21_P0000902	ADPGK-AS1|NR_040107|100287559|Homo sapiens ADPGK antisense RNA 1 (ADPGK-AS1), long non-coding RNA [NR_040107]	ADPGK-AS1
A_21_P0001007	|||
A_21_P0001102	|||
A_21_P0001431	lnc-MIXL1-1|||LNCipedia lincRNA (lnc-MIXL1-1), lincRNA [lnc-MIXL1-1:1]	lnc-MIXL1-1
A_21_P0001740	lnc-WARS2-1|||LNCipedia lincRNA (lnc-WARS2-1), lincRNA [lnc-WARS2-1:1]	lnc-WARS2-1
A_21_P0002180	lnc-KCNS3-3|||LNCipedia lincRNA (lnc-KCNS3-3), lincRNA [lnc-KCNS3-3:1]	lnc-KCNS3-3
A_21_P0002266	|||
A_21_P0002781	LINC01213|NR_110167|101927992|Homo sapiens long intergenic non-protein coding RNA 1213 (LINC01213), transcript variant 1, long non-coding RNA [NR_110167]	LINC01213
A_21_P0002805	LOC102724479|XR_427436|102724479|PREDICTED: Homo sapiens uncharacterized LOC102724479 (LOC102724479), ncRNA [XR_427436]	LOC102724479
A_21_P0003001	lnc-OR5H15-1|||LNCipedia lincRNA (lnc-OR5H15-1), lincRNA [lnc-OR5H15-1:1]	lnc-OR5H15-1
A_21_P0003334	|||
A_21_P0003413	|||
A_21_P0004133	|||
A_21_P0004397	lnc-ACTBL2-1|||DA037643 BGGI11 Homo sapiens cDNA clone BGGI11000600 5', mRNA sequence [DA037643]	lnc-ACTBL2-1
A_21_P0004566	lnc-ARRDC3-1|||LNCipedia lincRNA (lnc-ARRDC3-1), lincRNA [lnc-ARRDC3-1:6]	lnc-ARRDC3-1
A_21_P0004803	MLLT4-AS1|NR_027906|653483|Homo sapiens MLLT4 antisense RNA 1 (head to head) (MLLT4-AS1), long non-coding RNA [NR_027906]	MLLT4-AS1
A_21_P0005118	lnc-SH3BGRL2-1|||LNCipedia lincRNA (lnc-SH3BGRL2-1), lincRNA [lnc-SH3BGRL2-1:2]	lnc-SH3BGRL2-1
A_21_P0005196	LOC101927902|XR_242326|101927902|PREDICTED: Homo sapiens uncharacterized LOC101927902 (LOC101927902), ncRNA [XR_242326]	LOC101927902
A_21_P0005487	lnc-RP1-170O19.17.1-3|||LNCipedia lincRNA (lnc-RP1-170O19.17.1-3), lincRNA [lnc-RP1-170O19.17.1-3:1]	lnc-RP1-170O19.17.1-3
A_21_P0005514	lnc-SGCE-1|||LNCipedia lincRNA (lnc-SGCE-1), lincRNA [lnc-SGCE-1:1]	lnc-SGCE-1
A_21_P0005700	lnc-FAM110B-1|||LNCipedia lincRNA (lnc-FAM110B-1), lincRNA [lnc-FAM110B-1:2]	lnc-FAM110B-1
A_21_P0005818	LOC100507420|NR_121620|100507420|Homo sapiens uncharacterized LOC100507420 (LOC100507420), transcript variant 1, long non-coding RNA [NR_121620]	LOC100507420
A_21_P0005959	lnc-DEFB104B-1|||LNCipedia lincRNA (lnc-DEFB104B-1), lincRNA [lnc-DEFB104B-1:2]	lnc-DEFB104B-1
A_21_P0006076	lnc-FAM27E1.1-1|||LNCipedia lincRNA (lnc-FAM27E1.1-1), lincRNA [lnc-FAM27E1.1-1:1]	lnc-FAM27E1.1-1
A_21_P0006078	LINC01410|NR_121647|103352539|Homo sapiens long intergenic non-protein coding RNA 1410 (LINC01410), long non-coding RNA [NR_121647]	LINC01410
A_21_P0006175	lnc-GADD45G-2|||LNCipedia lincRNA (lnc-GADD45G-2), lincRNA [lnc-GADD45G-2:1]	lnc-GADD45G-2
A_21_P0006243	lnc-EGFL7-2|||LNCipedia lincRNA (lnc-EGFL7-2), lincRNA [lnc-EGFL7-2:1]	lnc-EGFL7-2
A_21_P0006270	|XR_432395||PREDICTED: Homo sapiens uncharacterized LOC101928906 (LOC101928906), ncRNA [XR_432395]
A_21_P0006454	lnc-ACRC-1|||Homo sapiens cDNA FLJ46446 fis, clone THYMU3017689. [AK128305]	lnc-ACRC-1
A_21_P0006761	lnc-MBL2-5|||O60448_HUMAN (O60448) Neuronal thread protein AD7c-NTP, partial (25	lnc-MBL2-5
A_21_P0007301	lnc-NTM-4|||LNCipedia lincRNA (lnc-NTM-4), lincRNA [lnc-NTM-4:1]	lnc-NTM-4
A_21_P0007805	FZD10-AS1|NR_033834|440119|Homo sapiens FZD10 antisense RNA 1 (head to head) (FZD10-AS1), long non-coding RNA [NR_033834]	FZD10-AS1
A_21_P0007998	|||long intergenic non-protein coding RNA 434 [Source:HGNC Symbol;Acc:HGNC:42769] [ENST00000423739]
A_21_P0008036	lnc-TNFRSF19-5|||LNCipedia lincRNA (lnc-TNFRSF19-5), lincRNA [lnc-TNFRSF19-5:7]	lnc-TNFRSF19-5
A_21_P0008049	lnc-EXOSC8-1|||LNCipedia lincRNA (lnc-EXOSC8-1), lincRNA [lnc-EXOSC8-1:1]	lnc-EXOSC8-1
A_21_P0008197	lnc-SLITRK6-9|||LNCipedia lincRNA (lnc-SLITRK6-9), lincRNA [lnc-SLITRK6-9:1]	lnc-SLITRK6-9
A_21_P0008939	LINC01571|NR_110916|101927364|Homo sapiens long intergenic non-protein coding RNA 1571 (LINC01571), long non-coding RNA [NR_110916]	LINC01571
A_21_P0009095	LOC102723536|XR_424775|102723536|	LOC102723536
A_21_P0009173	LOC101927230|NR_110806|101927230|Homo sapiens uncharacterized LOC101927230 (LOC101927230), long non-coding RNA [NR_110806]	LOC101927230
A_21_P0009196	TMEM92-AS1|NR_125805|103752589|Homo sapiens TMEM92 antisense RNA 1 (TMEM92-AS1), long non-coding RNA [NR_125805]	TMEM92-AS1
A_21_P0009356	LOC102723505|NR_110876|102723505|Homo sapiens uncharacterized LOC102723505 (LOC102723505), long non-coding RNA [NR_110876]	LOC102723505
A_21_P0009442	LINC01540|NR_110429|100505592|Homo sapiens long intergenic non-protein coding RNA 1540 (LINC01540), transcript variant 1, long non-coding RNA [NR_110429]	LINC01540
A_21_P0009522	|XR_424893||PREDICTED: Homo sapiens uncharacterized LOC102724397 (LOC102724397), transcript variant X2, ncRNA [XR_424893]
A_21_P0009560	lnc-TCF4-1|||LNCipedia lincRNA (lnc-TCF4-1), lincRNA [lnc-TCF4-1:3]	lnc-TCF4-1
A_21_P0009594	|||
A_21_P0009887	|||long intergenic non-protein coding RNA 237 [Source:HGNC Symbol;Acc:HGNC:38166] [ENST00000455890]
A_21_P0010239	|||
A_21_P0010448	lnc-SMC1B-2|||LNCipedia lincRNA (lnc-SMC1B-2), lincRNA [lnc-SMC1B-2:1]	lnc-SMC1B-2
A_21_P0011113	LOC100240735|NR_026658|100240735|Homo sapiens uncharacterized LOC100240735 (LOC100240735), long non-coding RNA [NR_026658]	LOC100240735
A_21_P0011145	XLOC_l2_003737|||BROAD Institute lincRNA (XLOC_l2_003737), lincRNA [TCONS_l2_00006863]	XLOC_l2_003737
A_21_P0011279	|||Q5TBT5_HUMAN (Q5TBT5) OTTHUMP00000018489 (Fragment), partial (22
A_21_P0011824	LINC01125|NR_038386|728537|Homo sapiens long intergenic non-protein coding RNA 1125 (LINC01125), long non-coding RNA [NR_038386]	LINC01125
A_21_P0011826	XLOC_l2_007449|||BROAD Institute lincRNA (XLOC_l2_007449), lincRNA [TCONS_l2_00013842]	XLOC_l2_007449
A_21_P0011827	XLOC_l2_007449|||BROAD Institute lincRNA (XLOC_l2_007449), lincRNA [TCONS_l2_00013845]	XLOC_l2_007449
A_21_P0011828	XLOC_l2_007449|||BROAD Institute lincRNA (XLOC_l2_007449), lincRNA [TCONS_l2_00013846]	XLOC_l2_007449
A_21_P0011905	XLOC_l2_007898|||BROAD Institute lincRNA (XLOC_l2_007898), lincRNA [TCONS_l2_00014437]	XLOC_l2_007898
A_21_P0011969	|XR_427172||PREDICTED: Homo sapiens uncharacterized LOC102723658 (LOC102723658), transcript variant X1, ncRNA [XR_427172]
A_21_P0012364	XLOC_l2_009613|||BROAD Institute lincRNA (XLOC_l2_009613), lincRNA [TCONS_l2_00018431]	XLOC_l2_009613
A_21_P0012488	|||
A_21_P0012489	|||
A_21_P0012930	LOC643201|NR_036494|643201|Homo sapiens centrosomal protein 192kDa pseudogene (LOC643201), non-coding RNA [NR_036494]	LOC643201
A_21_P0012933	LOC643201|NR_036494|643201|Homo sapiens centrosomal protein 192kDa pseudogene (LOC643201), non-coding RNA [NR_036494]	LOC643201
A_21_P0012987	|||
A_21_P0013288	XLOC_l2_013741|||BROAD Institute lincRNA (XLOC_l2_013741), lincRNA [TCONS_l2_00026420]	XLOC_l2_013741
A_21_P0013697	FAM27E3|NR_103833|100131997|Homo sapiens family with sequence similarity 27, member E3 (FAM27E3), long non-coding RNA [NR_103833]	FAM27E3
A_21_P0014016	|BF447189||7p46a03.x1 NCI_CGAP_Pr28 Homo sapiens cDNA clone IMAGE:3648676 3', mRNA sequence [BF447189]
A_21_P0014118	|XR_108490||PREDICTED: Homo sapiens uncharacterized LOC100507224 (LOC100507224), misc_RNA [XR_108490]
A_21_P0014141	EGFLAM-AS2|NR_102749|100506475|Homo sapiens EGFLAM antisense RNA 2 (EGFLAM-AS2), transcript variant 1, long non-coding RNA [NR_102749]	EGFLAM-AS2
A_21_P0014172	HIST1H4H|NM_003543|8365|Homo sapiens histone cluster 1, H4h (HIST1H4H), mRNA [NM_003543]	HIST1H4H
A_21_P0014236	C9orf3|NM_032823|84909|Homo sapiens chromosome 9 open reading frame 3 (C9orf3), transcript variant 2, mRNA [NM_032823]	C9orf3
A_21_P0014460	|XR_109939||PREDICTED: Homo sapiens uncharacterized LOC100506891 (LOC100506891), misc_RNA [XR_109939]
A_22_P00000046	HOXA-AS2|NR_122069|285943|Homo sapiens HOXA cluster antisense RNA 2 (HOXA-AS2), long non-coding RNA [NR_122069]	HOXA-AS2
A_22_P00000108	|M18205||T cell receptor alpha constant [Source:HGNC Symbol;Acc:HGNC:12029] [ENST00000613353]
A_22_P00000257	LOC100130256|XR_249242|100130256|PREDICTED: Homo sapiens uncharacterized LOC100130256 (AC007277.3), misc_RNA [XR_249242]	LOC100130256
A_22_P00000290	HAGLR|NR_110458|401022|Homo sapiens HOXD antisense growth-associated long non-coding RNA (HAGLR), transcript variant 1, long non-coding RNA [NR_110458]	HAGLR
A_22_P00000343	LOC101928915|XR_242359|101928915|PREDICTED: Homo sapiens uncharacterized LOC101928915 (LOC101928915), ncRNA [XR_242359]	LOC101928915
A_22_P00000410	|XR_111805||
A_22_P00000899	|||
A_22_P00001329	|CN264022||17000424188250 GRN_ES Homo sapiens cDNA 5', mRNA sequence [CN264022]
A_22_P00001706	|XR_108587||ATPase, H+ transporting, lysosomal accessory protein 1-like [Source:HGNC Symbol;Acc:HGNC:28091] [ENST00000508366]
A_22_P00001799	|||Homo sapiens cDNA FLJ41764 fis, clone IMR322005833. [AK123758]
A_22_P00001936	lnc-BARD1-1|DB129520||DB129520 THYMU2 Homo sapiens cDNA clone THYMU2039909 5', mRNA sequence [DB129520]	lnc-BARD1-1
A_22_P00002075	|||
A_22_P00002573	LOC100506388|NM_001242780|100506388|Homo sapiens uncharacterized LOC100506388 (LOC100506388), transcript variant 1, mRNA [NM_001242780]	LOC100506388
A_22_P00002979	MLLT4-AS1|NR_027906|653483|Homo sapiens MLLT4 antisense RNA 1 (head to head) (MLLT4-AS1), long non-coding RNA [NR_027906]	MLLT4-AS1
A_22_P00003190	LOC100996348|NR_121633|100996348|Homo sapiens uncharacterized LOC100996348 (LOC100996348), transcript variant 4, long non-coding RNA [NR_121633]	LOC100996348
A_22_P00003223	lnc-CACNA2D3-3|BQ186114||UI-E-EJ1-ajn-c-18-0-UI.r1 UI-E-EJ1 Homo sapiens cDNA clone UI-E-EJ1-ajn-c-18-0-UI 5', mRNA sequence [BQ186114]	lnc-CACNA2D3-3
A_22_P00003946	|||PREDICTED: Homo sapiens uncharacterized LOC100506300 (LOC100506300), misc_RNA [XR_109988]
A_22_P00004127	P3H2-AS1|XR_241635|101929152|PREDICTED: Homo sapiens uncharacterized LOC101929152 (LOC101929152), ncRNA [XR_241635]	P3H2-AS1
A_22_P00004436	|AK057070||Homo sapiens cDNA FLJ32508 fis, clone SMINT1000051. [AK057070]
A_22_P00005287	|AL110201||Homo sapiens mRNA; cDNA DKFZp586F1622 (from clone DKFZp586F1622). [AL110201]
A_22_P00005348	|||
A_22_P00005428	|||
A_22_P00005525	lnc-ECHDC1-1|AK127472||Homo sapiens cDNA FLJ45564 fis, clone BRTHA3007469. [AK127472]	lnc-ECHDC1-1
A_22_P00005925	HOXA-AS3|NR_038831|100133311|Homo sapiens HOXA cluster antisense RNA 3 (HOXA-AS3), transcript variant 1, long non-coding RNA [NR_038831]	HOXA-AS3
A_22_P00006505	LINC00540|NR_103810|100506622|Homo sapiens long intergenic non-protein coding RNA 540 (LINC00540), long non-coding RNA [NR_103810]	LINC00540
A_22_P00007065	|BX104726||
A_22_P00007231	|||RST4985 Athersys RAGE Library Homo sapiens cDNA, mRNA sequence [BG186029]
A_22_P00007238	lnc-GPR101-1|||LNCipedia lincRNA (lnc-GPR101-1), lincRNA [lnc-GPR101-1:2]	lnc-GPR101-1
A_22_P00007302	LOC101928161|NR_110294|101928161|Homo sapiens uncharacterized LOC101928161 (LOC101928161), long non-coding RNA [NR_110294]	LOC101928161
A_22_P00007533	lnc-HADH-1|BC094788||LNCipedia lincRNA (lnc-HADH-1), lincRNA [lnc-HADH-1:2]	lnc-HADH-1
A_22_P00007807	HOXB4|NM_024015|3214|Homo sapiens homeobox B4 (HOXB4), mRNA [NM_024015]	HOXB4
A_22_P00008321	MACC1-AS1|NR_046756|100874041|Homo sapiens MACC1 antisense RNA 1 (MACC1-AS1), long non-coding RNA [NR_046756]	MACC1-AS1
A_22_P00009092	LOC101927902|XR_242326|101927902|PREDICTED: Homo sapiens uncharacterized LOC101927902 (LOC101927902), ncRNA [XR_242326]	LOC101927902
A_22_P00009213	lnc-LPIN3-2|BG459723||RST42071 Athersys RAGE Library Homo sapiens cDNA, mRNA sequence [BG459723]	lnc-LPIN3-2
A_22_P00009346	|||
A_22_P00009680	LINC01468|NR_120641|101928687|Homo sapiens long intergenic non-protein coding RNA 1468 (LINC01468), transcript variant 1, long non-coding RNA [NR_120641]	LINC01468
A_22_P00009682	lnc-MBL2-5|BC039504||Homo sapiens cDNA clone IMAGE:5561426, partial cds. [BC039504]	lnc-MBL2-5
A_22_P00009683	lnc-MBL2-5|||O60448_HUMAN (O60448) Neuronal thread protein AD7c-NTP, partial (25	lnc-MBL2-5
A_22_P00010077	lnc-MPHOSPH8-3|||ALU5_HUMAN (P39192) Alu subfamily SC sequence contamination warning entry, partial (6	lnc-MPHOSPH8-3
A_22_P00010225	LOC101928279|NR_125892|101928279|Homo sapiens uncharacterized LOC101928279 (LOC101928279), long non-coding RNA [NR_125892]	LOC101928279
A_22_P00010508	|||AF311602 tandem FYVE fingers-1 protein {Homo sapiens} (exp=-1; wgp=0; cg=0), partial (6
A_22_P00011282	LOC283299|NR_036678|283299|Homo sapiens uncharacterized LOC283299 (LOC283299), long non-coding RNA [NR_036678]	LOC283299
A_22_P00012368	lnc-PREX2-1|BX105856||BX105856 NCI_CGAP_GC4 Homo sapiens cDNA clone IMAGp998J184021, mRNA sequence [BX105856]	lnc-PREX2-1
A_22_P00012447	lnc-PRPF18-2|||LNCipedia lincRNA (lnc-PRPF18-2), lincRNA [lnc-PRPF18-2:1]	lnc-PRPF18-2
A_22_P00012950	lnc-RDX-2|BU154703||AGENCOURT_7928932 NIH_MGC_72 Homo sapiens cDNA clone IMAGE:6151271 5', mRNA sequence [BU154703]	lnc-RDX-2
A_22_P00013242	|||
A_22_P00013262	EVX1-AS|NR_120507|101410536|Homo sapiens EVX1 antisense RNA (EVX1-AS), long non-coding RNA [NR_120507]	EVX1-AS
A_22_P00013346	LOC100507420|NR_121620|100507420|Homo sapiens uncharacterized LOC100507420 (LOC100507420), transcript variant 1, long non-coding RNA [NR_121620]	LOC100507420
A_22_P00013400	|||Q3RUK5_RALME (Q3RUK5) N-acetyltransferase, partial (5
A_22_P00013489	lnc-RP11-33N16.1.1-2|||LNCipedia lincRNA (lnc-RP11-33N16.1.1-2), lincRNA [lnc-RP11-33N16.1.1-2:1]	lnc-RP11-33N16.1.1-2
A_22_P00013727	LOC643201|NR_036494|643201|Homo sapiens centrosomal protein 192kDa pseudogene (LOC643201), non-coding RNA [NR_036494]	LOC643201
A_22_P00014012	LOC100996635|NR_110622|100996635|Homo sapiens uncharacterized LOC100996635 (LOC100996635), transcript variant 2, long non-coding RNA [NR_110622]	LOC100996635
A_22_P00014785	lnc-SLC38A8-4|BG199780||RST19074 Athersys RAGE Library Homo sapiens cDNA, mRNA sequence [BG199780]	lnc-SLC38A8-4
A_22_P00014813	LOC102723505|NR_110876|102723505|Homo sapiens uncharacterized LOC102723505 (LOC102723505), long non-coding RNA [NR_110876]	LOC102723505
A_22_P00014880	CDX1|NM_001804|1044|Homo sapiens caudal type homeobox 1 (CDX1), mRNA [NM_001804]	CDX1
A_22_P00015005	lnc-SMOC1-2|DA406683||DA406683 BRTHA3 Homo sapiens cDNA clone BRTHA3012035 5', mRNA sequence [DA406683]	lnc-SMOC1-2
A_22_P00015006	lnc-SMOC1-2|||LNCipedia lincRNA (lnc-SMOC1-2), lincRNA [lnc-SMOC1-2:3]	lnc-SMOC1-2
A_22_P00015034	lnc-SMYD2-1|||LNCipedia lincRNA (lnc-SMYD2-1), lincRNA [lnc-SMYD2-1:1]	lnc-SMYD2-1
A_22_P00015061	lnc-SNRPD1-3|||LNCipedia lincRNA (lnc-SNRPD1-3), lincRNA [lnc-SNRPD1-3:1]	lnc-SNRPD1-3
A_22_P00015442	SSTR2|NM_001050|6752|Homo sapiens somatostatin receptor 2 (SSTR2), mRNA [NM_001050]	SSTR2
A_22_P00015497	TRG-AS1|NR_040085|100506776|Homo sapiens T cell receptor gamma locus antisense RNA 1 (TRG-AS1), long non-coding RNA [NR_040085]	TRG-AS1
A_22_P00015518	lnc-STEAP1B-1|BC039682||Homo sapiens cDNA clone IMAGE:5221458. [BC039682]	lnc-STEAP1B-1
A_22_P00016052	LINC01540|NR_110429|100505592|Homo sapiens long intergenic non-protein coding RNA 1540 (LINC01540), transcript variant 1, long non-coding RNA [NR_110429]	LINC01540
A_22_P00016053	LINC01540|NR_110429|100505592|Homo sapiens long intergenic non-protein coding RNA 1540 (LINC01540), transcript variant 1, long non-coding RNA [NR_110429]	LINC01540
A_22_P00016312	LOC100190940|NR_024457|100190940|Homo sapiens uncharacterized LOC100190940 (LOC100190940), long non-coding RNA [NR_024457]	LOC100190940
A_22_P00016313	|||
A_22_P00016467	lnc-TMEM74B-1|||HY022731 RIKEN full-length enriched human cDNA library, testis Homo sapiens cDNA clone H04D077F14, mRNA sequence [HY022731]	lnc-TMEM74B-1
A_22_P00016700	|BC071808||long intergenic non-protein coding RNA 467 [Source:HGNC Symbol;Acc:HGNC:28227] [ENST00000423222]
A_22_P00017425	lnc-VIM-1|BX113880||BX113880 Soares_testis_NHT Homo sapiens cDNA clone IMAGp998F072576, mRNA sequence [BX113880]	lnc-VIM-1
A_22_P00017533	lnc-WDR26-2|||LNCipedia lincRNA (lnc-WDR26-2), lincRNA [lnc-WDR26-2:1]	lnc-WDR26-2
A_22_P00017781	LINC01125|NR_038386|728537|Homo sapiens long intergenic non-protein coding RNA 1125 (LINC01125), long non-coding RNA [NR_038386]	LINC01125
A_22_P00018390	lnc-AP1S2-2|||LNCipedia lincRNA (lnc-AP1S2-2), lincRNA [lnc-AP1S2-2:3]	lnc-AP1S2-2
A_22_P00019819	|XR_108587||ATPase, H+ transporting, lysosomal accessory protein 1-like [Source:HGNC Symbol;Acc:HGNC:28091] [ENST00000508366]
A_22_P00020297	LOC101928279|NR_125892|101928279|Homo sapiens uncharacterized LOC101928279 (LOC101928279), long non-coding RNA [NR_125892]	LOC101928279
A_22_P00021949	lnc-EGR3-1|AL833160||Homo sapiens mRNA; cDNA DKFZp686J2011 (from clone DKFZp686J2011). [AL833160]	lnc-EGR3-1
A_22_P00022656	LOC101927490|XR_244728|101927490|PREDICTED: Homo sapiens uncharacterized LOC101927490 (LOC101927490), ncRNA [XR_244728]	LOC101927490
A_22_P00023071	LOC102724587|XR_424628|102724587|PREDICTED: Homo sapiens uncharacterized LOC102724587 (LOC102724587), transcript variant X2, ncRNA [XR_424628]	LOC102724587
A_22_P00023388	CASC18|NR_110109|101929110|Homo sapiens cancer susceptibility candidate 18 (non-protein coding) (CASC18), transcript variant 1, long non-coding RNA [NR_110109]	CASC18
A_23_P101048	KRTAP3-2|NM_031959|83897|Homo sapiens keratin associated protein 3-2 (KRTAP3-2), mRNA [NM_031959]	KRTAP3-2
A_23_P1014	LINC00467|NR_026761|84791|Homo sapiens long intergenic non-protein coding RNA 467 (LINC00467), long non-coding RNA [NR_026761]	LINC00467
A_23_P108501	EPHA4|NM_004438|2043|Homo sapiens EPH receptor A4 (EPHA4), mRNA [NM_004438]	EPHA4
A_23_P110531	FST|NM_013409|10468|Homo sapiens follistatin (FST), transcript variant FST344, mRNA [NM_013409]	FST
A_23_P112086	DEFA5|NM_021010|1670|Homo sapiens defensin, alpha 5, Paneth cell-specific (DEFA5), mRNA [NM_021010]	DEFA5
A_23_P116642	SLC26A10|NM_133489|65012|Homo sapiens solute carrier family 26, member 10 (SLC26A10), mRNA [NM_133489]	SLC26A10
A_23_P116850	KRT2|NM_000423|3849|Homo sapiens keratin 2, type II (KRT2), mRNA [NM_000423]	KRT2
A_23_P118675	HOXB1|NM_002144|3211|Homo sapiens homeobox B1 (HOXB1), mRNA [NM_002144]	HOXB1
A_23_P119040	GREB1L|NM_001142966|80000|Homo sapiens growth regulation by estrogen in breast cancer-like (GREB1L), mRNA [NM_001142966]	GREB1L
A_23_P120281	EDAR|NM_022336|10913|Homo sapiens ectodysplasin A receptor (EDAR), mRNA [NM_022336]	EDAR
A_23_P121144	LYZL4|XM_006712968|131375|lysozyme-like 4 [Source:HGNC Symbol;Acc:HGNC:28387] [ENST00000470991]	LYZL4
A_23_P12554	PKD2L1|NM_016112|9033|Homo sapiens polycystic kidney disease 2-like 1 (PKD2L1), transcript variant 1, mRNA [NM_016112]	PKD2L1
A_23_P126735	IL10|NM_000572|3586|Homo sapiens interleukin 10 (IL10), mRNA [NM_000572]	IL10
A_23_P12746	MRC1|NM_002438|4360|Homo sapiens mannose receptor, C type 1 (MRC1), mRNA [NM_002438]	MRC1
A_23_P128375	FAM222A|NM_032829|84915|Homo sapiens family with sequence similarity 222, member A (FAM222A), mRNA [NM_032829]	FAM222A
A_23_P131202	HES6|NM_018645|55502|Homo sapiens hes family bHLH transcription factor 6 (HES6), transcript variant 1, mRNA [NM_018645]	HES6
A_23_P133712	CYP39A1|NM_016593|51302|Homo sapiens cytochrome P450, family 39, subfamily A, polypeptide 1 (CYP39A1), transcript variant 1, mRNA [NM_016593]	CYP39A1
A_23_P135990	SLCO2A1|NM_005630|6578|Homo sapiens solute carrier organic anion transporter family, member 2A1 (SLCO2A1), mRNA [NM_005630]	SLCO2A1
A_23_P137139	BTK|NM_001287344|695|Homo sapiens Bruton agammaglobulinemia tyrosine kinase (BTK), transcript variant 3, mRNA [NM_001287344]	BTK
A_23_P139143	STX3|NM_004177|6809|Homo sapiens syntaxin 3 (STX3), transcript variant 1, mRNA [NM_004177]	STX3
A_23_P139434	PRB2|NM_006248|653247|Homo sapiens proline-rich protein BstNI subfamily 2 (PRB2), mRNA [NM_006248]	PRB2
A_23_P139740	PRMT8|NM_019854|56341|Homo sapiens protein arginine methyltransferase 8 (PRMT8), transcript variant 1, mRNA [NM_019854]	PRMT8
A_23_P140475	NOX5|NM_024505|79400|Homo sapiens NADPH oxidase, EF-hand calcium binding domain 5 (NOX5), transcript variant 1, mRNA [NM_024505]	NOX5
A_23_P148015	AXIN2|NM_004655|8313|Homo sapiens axin 2 (AXIN2), mRNA [NM_004655]	AXIN2
A_23_P148556	ABCD1|NM_000033|215|Homo sapiens ATP-binding cassette, sub-family D (ALD), member 1 (ABCD1), mRNA [NM_000033]	ABCD1
A_23_P150648	KCNQ1DN|NR_024627|55539|Homo sapiens KCNQ1 downstream neighbor (non-protein coding) (KCNQ1DN), long non-coding RNA [NR_024627]	KCNQ1DN
A_23_P150979	MUCL1|NM_058173|118430|Homo sapiens mucin-like 1 (MUCL1), mRNA [NM_058173]	MUCL1
A_23_P151159	TCHP|NM_032300|84260|Homo sapiens trichoplein, keratin filament binding (TCHP), transcript variant 1, mRNA [NM_032300]	TCHP
A_23_P151166	HVCN1|NM_001040107|84329|Homo sapiens hydrogen voltage gated channel 1 (HVCN1), transcript variant 1, mRNA [NM_001040107]	HVCN1
A_23_P15619	PRAC1|NM_032391|84366|Homo sapiens prostate cancer susceptibility candidate 1 (PRAC1), mRNA [NM_032391]	PRAC1
A_23_P160159	SLC2A5|NM_001135585|6518|Homo sapiens solute carrier family 2 (facilitated glucose/fructose transporter), member 5 (SLC2A5), transcript variant 2, mRNA [NM_001135585]	SLC2A5
A_23_P162355	HOXC5|NM_018953|3222|Homo sapiens homeobox C5 (HOXC5), transcript variant 1, mRNA [NM_018953]	HOXC5
A_23_P162607	STAB2|NM_017564|55576|Homo sapiens stabilin 2 (STAB2), mRNA [NM_017564]	STAB2
A_23_P164196	DLX4|NM_138281|1748|Homo sapiens distal-less homeobox 4 (DLX4), transcript variant 1, mRNA [NM_138281]	DLX4
A_23_P165504	TNP1|NM_003284|7141|Homo sapiens transition protein 1 (during histone to protamine replacement) (TNP1), mRNA [NM_003284]	TNP1
A_23_P166297	ABCG1|NM_207627|9619|Homo sapiens ATP-binding cassette, sub-family G (WHITE), member 1 (ABCG1), transcript variant 5, mRNA [NM_207627]	ABCG1
A_23_P169092	CYP7B1|NM_004820|9420|Homo sapiens cytochrome P450, family 7, subfamily B, polypeptide 1 (CYP7B1), mRNA [NM_004820]	CYP7B1
A_23_P17103	TSGA10|NM_025244|80705|Homo sapiens testis specific, 10 (TSGA10), transcript variant 1, mRNA [NM_025244]	TSGA10
A_23_P171296	MPP1|NM_001166461|4354|Homo sapiens membrane protein, palmitoylated 1, 55kDa (MPP1), transcript variant 3, mRNA [NM_001166461]	MPP1
A_23_P18751	TMPRSS11E|NM_014058|28983|Homo sapiens transmembrane protease, serine 11E (TMPRSS11E), mRNA [NM_014058]	TMPRSS11E
A_23_P201386	DDAH1|NM_012137|23576|Homo sapiens dimethylarginine dimethylaminohydrolase 1 (DDAH1), transcript variant 1, mRNA [NM_012137]	DDAH1
A_23_P202520	ABLIM1|NM_001003408|3983|Homo sapiens actin binding LIM protein 1 (ABLIM1), transcript variant 3, mRNA [NM_001003408]	ABLIM1
A_23_P202894	ACRV1|NM_001612|56|Homo sapiens acrosomal vesicle protein 1 (ACRV1), transcript variant 1, mRNA [NM_001612]	ACRV1
A_23_P205428	FOXG1|NM_005249|2290|Homo sapiens forkhead box G1 (FOXG1), mRNA [NM_005249]	FOXG1
A_23_P20697	ADAMTSL2|NM_014694|9719|Homo sapiens ADAMTS-like 2 (ADAMTSL2), transcript variant 1, mRNA [NM_014694]	ADAMTSL2
A_23_P207850	TNS4|NM_032865|84951|Homo sapiens tensin 4 (TNS4), mRNA [NM_032865]	TNS4
A_23_P214330	SERPINB1|NM_030666|1992|Homo sapiens serpin peptidase inhibitor, clade B (ovalbumin), member 1 (SERPINB1), transcript variant 1, mRNA [NM_030666]	SERPINB1
A_23_P216225	EGR3|NM_004430|1960|Homo sapiens early growth response 3 (EGR3), transcript variant 1, mRNA [NM_004430]	EGR3
A_23_P23155	AJAP1|NM_018836|55966|Homo sapiens adherens junctions associated protein 1 (AJAP1), transcript variant 1, mRNA [NM_018836]	AJAP1
A_23_P253451	SLC7A14|NM_020949|57709|Homo sapiens solute carrier family 7, member 14 (SLC7A14), mRNA [NM_020949]	SLC7A14
A_23_P253484	AADAT|NM_016228|51166|Homo sapiens aminoadipate aminotransferase (AADAT), transcript variant 1, mRNA [NM_016228]	AADAT
A_23_P255896	TRABD2A|NM_001277053|129293|Homo sapiens TraB domain containing 2A (TRABD2A), transcript variant 1, mRNA [NM_001277053]	TRABD2A
A_23_P257649	RBP1|NM_002899|5947|Homo sapiens retinol binding protein 1, cellular (RBP1), transcript variant 1, mRNA [NM_002899]	RBP1
A_23_P28434	VAMP8|NM_003761|8673|Homo sapiens vesicle-associated membrane protein 8 (VAMP8), mRNA [NM_003761]	VAMP8
A_23_P28598	DLX2|NM_004405|1746|Homo sapiens distal-less homeobox 2 (DLX2), mRNA [NM_004405]	DLX2
A_23_P301984	C8orf48|NM_001007090|157773|Homo sapiens chromosome 8 open reading frame 48 (C8orf48), mRNA [NM_001007090]	C8orf48
A_23_P303978	HOXA-AS2|NR_122069|285943|Homo sapiens HOXA cluster antisense RNA 2 (HOXA-AS2), long non-coding RNA [NR_122069]	HOXA-AS2
A_23_P305092	CRTAM|NM_019604|56253|Homo sapiens cytotoxic and regulatory T cell molecule (CRTAM), mRNA [NM_019604]	CRTAM
A_23_P307563	KALRN|AK131379|8997|kalirin, RhoGEF kinase [Source:HGNC Symbol;Acc:HGNC:4814] [ENST00000393501]	KALRN
A_23_P31161	CPA2|NM_001869|1358|Homo sapiens carboxypeptidase A2 (pancreatic) (CPA2), mRNA [NM_001869]	CPA2
A_23_P3177	KCNK13|NM_022054|56659|Homo sapiens potassium channel, two pore domain subfamily K, member 13 (KCNK13), mRNA [NM_022054]	KCNK13
A_23_P318860	APLNR|NM_005161|187|Homo sapiens apelin receptor (APLNR), transcript variant 1, mRNA [NM_005161]	APLNR
A_23_P324319	SPAG11B|NM_016512|10407|Homo sapiens sperm associated antigen 11B (SPAG11B), transcript variant A, mRNA [NM_016512]	SPAG11B
A_23_P32454	TG|NM_003235|7038|Homo sapiens thyroglobulin (TG), mRNA [NM_003235]	TG
A_23_P328069	HPS1|NM_182639|3257|Homo sapiens Hermansky-Pudlak syndrome 1 (HPS1), transcript variant 3, mRNA [NM_182639]	HPS1
A_23_P329768	GREB1|NM_148903|9687|Homo sapiens growth regulation by estrogen in breast cancer 1 (GREB1), transcript variant c, mRNA [NM_148903]	GREB1
A_23_P333498	EEPD1|NM_030636|80820|Homo sapiens endonuclease/exonuclease/phosphatase family domain containing 1 (EEPD1), mRNA [NM_030636]	EEPD1
A_23_P339119	ACSS3|NM_024560|79611|Homo sapiens acyl-CoA synthetase short-chain family member 3 (ACSS3), mRNA [NM_024560]	ACSS3
A_23_P340019	NLRC3|NM_178844|197358|Homo sapiens NLR family, CARD domain containing 3 (NLRC3), transcript variant 1, mRNA [NM_178844]	NLRC3
A_23_P342934	TLE3|NM_005078|7090|Homo sapiens transducin-like enhancer of split 3 (TLE3), transcript variant 1, mRNA [NM_005078]	TLE3
A_23_P344555	NEDD9|NM_182966|4739|Homo sapiens neural precursor cell expressed, developmentally down-regulated 9 (NEDD9), transcript variant 2, mRNA [NM_182966]	NEDD9
A_23_P349566	CCDC85A|NM_001080433|114800|Homo sapiens coiled-coil domain containing 85A (CCDC85A), mRNA [NM_001080433]	CCDC85A
A_23_P356965	CCDC57|XM_005256345|284001|coiled-coil domain containing 57 [Source:HGNC Symbol;Acc:HGNC:27564] [ENST00000327026]	CCDC57
A_23_P360302	GUCY2F|NM_001522|2986|Homo sapiens guanylate cyclase 2F, retinal (GUCY2F), mRNA [NM_001522]	GUCY2F
A_23_P366035	ABHD12B|NM_001206673|145447|Homo sapiens abhydrolase domain containing 12B (ABHD12B), transcript variant 1, mRNA [NM_001206673]	ABHD12B
A_23_P374689	GAD1|NM_013445|2571|Homo sapiens glutamate decarboxylase 1 (brain, 67kDa) (GAD1), transcript variant GAD25, mRNA [NM_013445]	GAD1
A_23_P376172	C1orf64|NM_178840|149563|Homo sapiens chromosome 1 open reading frame 64 (C1orf64), mRNA [NM_178840]	C1orf64
A_23_P383819	TBX3|NM_016569|6926|Homo sapiens T-box 3 (TBX3), transcript variant 2, mRNA [NM_016569]	TBX3
A_23_P384761	GATA4|NM_002052|2626|Homo sapiens GATA binding protein 4 (GATA4), mRNA [NM_002052]	GATA4
A_23_P387630	STARD8|NM_014725|9754|Homo sapiens StAR-related lipid transfer (START) domain containing 8 (STARD8), transcript variant 2, mRNA [NM_014725]	STARD8
A_23_P390097	TTC39B|NM_152574|158219|Homo sapiens tetratricopeptide repeat domain 39B (TTC39B), transcript variant 1, mRNA [NM_152574]	TTC39B
A_23_P397455	ACVR1C|NM_145259|130399|Homo sapiens activin A receptor, type IC (ACVR1C), transcript variant 1, mRNA [NM_145259]	ACVR1C
A_23_P40453	CBR3|NM_001236|874|Homo sapiens carbonyl reductase 3 (CBR3), mRNA [NM_001236]	CBR3
A_23_P409462	DCBLD1|NM_173674|285761|Homo sapiens discoidin, CUB and LCCL domain containing 1 (DCBLD1), mRNA [NM_173674]	DCBLD1
A_23_P413641	PREX1|NM_020820|57580|Homo sapiens phosphatidylinositol-3,4,5-trisphosphate-dependent Rac exchange factor 1 (PREX1), mRNA [NM_020820]	PREX1
A_23_P41424	SLC39A8|NM_022154|64116|Homo sapiens solute carrier family 39 (zinc transporter), member 8 (SLC39A8), transcript variant 1, mRNA [NM_022154]	SLC39A8
A_23_P417918	PENK|NM_006211|5179|Homo sapiens proenkephalin (PENK), transcript variant 2, mRNA [NM_006211]	PENK
A_23_P42257	IER3|NM_003897|8870|Homo sapiens immediate early response 3 (IER3), mRNA [NM_003897]	IER3
A_23_P423457	SERINC5|NM_178276|256987|Homo sapiens serine incorporator 5 (SERINC5), transcript variant 2, mRNA [NM_178276]	SERINC5
A_23_P423482	FAM81A|NM_152450|145773|Homo sapiens family with sequence similarity 81, member A (FAM81A), mRNA [NM_152450]	FAM81A
A_23_P425116	SPAG11B|NM_016512|10407|Homo sapiens sperm associated antigen 11B (SPAG11B), transcript variant A, mRNA [NM_016512]	SPAG11B
A_23_P427502	ZNRF3|NM_001206998|84133|Homo sapiens zinc and ring finger 3 (ZNRF3), transcript variant 1, mRNA [NM_001206998]	ZNRF3
A_23_P429363	FGF17|NM_003867|8822|Homo sapiens fibroblast growth factor 17 (FGF17), mRNA [NM_003867]	FGF17
A_23_P429449	NKD1|NM_033119|85407|Homo sapiens naked cuticle homolog 1 (Drosophila) (NKD1), mRNA [NM_033119]	NKD1
A_23_P436158	TLL2|NM_012465|7093|Homo sapiens tolloid-like 2 (TLL2), mRNA [NM_012465]	TLL2
A_23_P44155	CD96|NM_198196|10225|Homo sapiens CD96 molecule (CD96), transcript variant 1, mRNA [NM_198196]	CD96
A_23_P45011	PPP1R14C|NM_030949|81706|Homo sapiens protein phosphatase 1, regulatory (inhibitor) subunit 14C (PPP1R14C), mRNA [NM_030949]	PPP1R14C
A_23_P46315	DENND2C|NM_001256404|163259|Homo sapiens DENN/MADD domain containing 2C (DENND2C), transcript variant 1, mRNA [NM_001256404]	DENND2C
A_23_P46829	FGF8|NM_033163|2253|Homo sapiens fibroblast growth factor 8 (androgen-induced) (FGF8), transcript variant F, mRNA [NM_033163]	FGF8
A_23_P48997	PSTPIP1|NM_003978|9051|Homo sapiens proline-serine-threonine phosphatase interacting protein 1 (PSTPIP1), mRNA [NM_003978]	PSTPIP1
A_23_P49643	GRAP|NM_006613|10750|Homo sapiens GRB2-related adaptor protein (GRAP), mRNA [NM_006613]	GRAP
A_23_P500300	TRIM15|NM_033229|89870|Homo sapiens tripartite motif containing 15 (TRIM15), mRNA [NM_033229]	TRIM15
A_23_P51936	TNFRSF9|NM_001561|3604|Homo sapiens tumor necrosis factor receptor superfamily, member 9 (TNFRSF9), mRNA [NM_001561]	TNFRSF9
A_23_P55586	CDH20|NM_031891|28316|Homo sapiens cadherin 20, type 2 (CDH20), mRNA [NM_031891]	CDH20
A_23_P56703	TRABD2A|NM_001277053|129293|Homo sapiens TraB domain containing 2A (TRABD2A), transcript variant 1, mRNA [NM_001277053]	TRABD2A
A_23_P58788	CDX1|NM_001804|1044|Homo sapiens caudal type homeobox 1 (CDX1), mRNA [NM_001804]	CDX1
A_23_P58854	WNT8A|NM_058244|7478|Homo sapiens wingless-type MMTV integration site family, member 8A (WNT8A), transcript variant 3, mRNA [NM_058244]	WNT8A
A_23_P67847	GALNT14|NM_024572|79623|Homo sapiens polypeptide N-acetylgalactosaminyltransferase 14 (GALNT14), transcript variant 1, mRNA [NM_024572]	GALNT14
A_23_P69329	HYAL1|NM_153281|3373|Homo sapiens hyaluronoglucosaminidase 1 (HYAL1), transcript variant 8, mRNA [NM_153281]	HYAL1
A_23_P71530	TNFRSF11B|NM_002546|4982|Homo sapiens tumor necrosis factor receptor superfamily, member 11b (TNFRSF11B), mRNA [NM_002546]	TNFRSF11B
A_23_P7412	BTNL8|NM_001159708|79908|Homo sapiens butyrophilin-like 8 (BTNL8), transcript variant 4, mRNA [NM_001159708]	BTNL8
A_23_P7582	TCF7|NM_003202|6932|Homo sapiens transcription factor 7 (T-cell specific, HMG-box) (TCF7), transcript variant 1, mRNA [NM_003202]	TCF7
A_23_P77304	AP3B2|NM_004644|8120|Homo sapiens adaptor-related protein complex 3, beta 2 subunit (AP3B2), transcript variant 2, mRNA [NM_004644]	AP3B2
A_23_P77545	SSTR5|NM_001053|6755|Homo sapiens somatostatin receptor 5 (SSTR5), transcript variant 1, mRNA [NM_001053]	SSTR5
A_23_P79968	PCSK2|NM_002594|5126|Homo sapiens proprotein convertase subtilisin/kexin type 2 (PCSK2), transcript variant 1, mRNA [NM_002594]	PCSK2
A_23_P80242	SEZ6L|NM_021115|23544|Homo sapiens seizure related 6 homolog (mouse)-like (SEZ6L), transcript variant 1, mRNA [NM_021115]	SEZ6L
A_23_P80503	ROBO1|NM_133631|6091|Homo sapiens roundabout, axon guidance receptor, homolog 1 (Drosophila) (ROBO1), transcript variant 2, mRNA [NM_133631]	ROBO1
A_23_P82523	ABCB1|NM_000927|5243|Homo sapiens ATP-binding cassette, sub-family B (MDR/TAP), member 1 (ABCB1), mRNA [NM_000927]	ABCB1
A_23_P8328	HCRTR2|NM_001526|3062|Homo sapiens hypocretin (orexin) receptor 2 (HCRTR2), mRNA [NM_001526]	HCRTR2
A_23_P8452	LFNG|NM_001040168|3955|Homo sapiens LFNG O-fucosylpeptide 3-beta-N-acetylglucosaminyltransferase (LFNG), transcript variant 2, mRNA [NM_001040168]	LFNG
A_23_P86064	HHIPL2|NM_024746|79802|Homo sapiens HHIP-like 2 (HHIPL2), mRNA [NM_024746]	HHIPL2
A_23_P8913	CA2|NM_000067|760|Homo sapiens carbonic anhydrase II (CA2), transcript variant 1, mRNA [NM_000067]	CA2
A_23_P89649	KRTAP3-3|NM_033185|85293|Homo sapiens keratin associated protein 3-3 (KRTAP3-3), mRNA [NM_033185]	KRTAP3-3
A_23_P9018	DEFB104B|NM_001040702|503618|Homo sapiens defensin, beta 104B (DEFB104B), mRNA [NM_001040702]	DEFB104B
A_23_P90743	REG1A|NM_002909|5967|Homo sapiens regenerating islet-derived 1 alpha (REG1A), mRNA [NM_002909]	REG1A
A_23_P94275	DKK4|NM_014420|27121|Homo sapiens dickkopf WNT signaling pathway inhibitor 4 (DKK4), mRNA [NM_014420]	DKK4
A_23_P9823	MLXIP|NM_014938|22877|Homo sapiens MLX interacting protein (MLXIP), mRNA [NM_014938]	MLXIP
A_23_P98974	LGR5|NM_003667|8549|Homo sapiens leucine-rich repeat containing G protein-coupled receptor 5 (LGR5), transcript variant 1, mRNA [NM_003667]	LGR5
A_23_P99044	KRT71|NM_033448|112802|Homo sapiens keratin 71, type II (KRT71), mRNA [NM_033448]	KRT71
A_24_P101800	NOL4L|NM_001256798|140688|Homo sapiens nucleolar protein 4-like (NOL4L), transcript variant 1, mRNA [NM_001256798]	NOL4L
A_24_P10884	GRAP2|NM_004810|9402|Homo sapiens GRB2-related adaptor protein 2 (GRAP2), transcript variant 3, mRNA [NM_004810]	GRAP2
A_24_P115424	SPAG11B|NM_016512|10407|Homo sapiens sperm associated antigen 11B (SPAG11B), transcript variant A, mRNA [NM_016512]	SPAG11B
A_24_P11900	MYH15|NM_014981|22989|Homo sapiens myosin, heavy chain 15 (MYH15), mRNA [NM_014981]	MYH15
A_24_P167338	RAB30|NM_014488|27314|Homo sapiens RAB30, member RAS oncogene family (RAB30), transcript variant 2, mRNA [NM_014488]	RAB30
A_24_P167654	SLC8A3|NM_183002|6547|Homo sapiens solute carrier family 8 (sodium/calcium exchanger), member 3 (SLC8A3), transcript variant c, mRNA [NM_183002]	SLC8A3
A_24_P167970	TBX6|NM_004608|6911|Homo sapiens T-box 6 (TBX6), mRNA [NM_004608]	TBX6
A_24_P173746	RALGPS2|AK001106|55103|Ral GEF with PH domain and SH3 binding motif 2 [Source:HGNC Symbol;Acc:HGNC:30279] [ENST00000495034]	RALGPS2
A_24_P179504	WDR66|NM_144668|144406|Homo sapiens WD repeat domain 66 (WDR66), transcript variant 1, mRNA [NM_144668]	WDR66
A_24_P205045	ERC2|NM_015576|26059|Homo sapiens ELKS/RAB6-interacting/CAST family member 2 (ERC2), mRNA [NM_015576]	ERC2
A_24_P216654	SOAT1|NM_003101|6646|Homo sapiens sterol O-acyltransferase 1 (SOAT1), transcript variant 1, mRNA [NM_003101]	SOAT1
A_24_P23625	HS3ST3B1|NM_006041|9953|Homo sapiens heparan sulfate (glucosamine) 3-O-sulfotransferase 3B1 (HS3ST3B1), transcript variant 1, mRNA [NM_006041]	HS3ST3B1
A_24_P288685	IL13RA1|NM_001560|3597|Homo sapiens interleukin 13 receptor, alpha 1 (IL13RA1), mRNA [NM_001560]	IL13RA1
A_24_P298027	AXIN2|NM_004655|8313|Homo sapiens axin 2 (AXIN2), mRNA [NM_004655]	AXIN2
A_24_P309521	KCNJ5|NM_000890|3762|Homo sapiens potassium inwardly-rectifying channel, subfamily J, member 5 (KCNJ5), mRNA [NM_000890]	KCNJ5
A_24_P316601	C9orf47|NM_001001938|286223|Homo sapiens chromosome 9 open reading frame 47 (C9orf47), transcript variant 1, mRNA [NM_001001938]	C9orf47
A_24_P317708	SDR16C5|NM_138969|195814|Homo sapiens short chain dehydrogenase/reductase family 16C, member 5 (SDR16C5), mRNA [NM_138969]	SDR16C5
A_24_P331830	KAZN|NM_015209|23254|Homo sapiens kazrin, periplakin interacting protein (KAZN), transcript variant A, mRNA [NM_015209]	KAZN
A_24_P349117	GPR158|NM_020752|57512|Homo sapiens G protein-coupled receptor 158 (GPR158), mRNA [NM_020752]	GPR158
A_24_P357465	TP53INP2|NM_021202|58476|Homo sapiens tumor protein p53 inducible nuclear protein 2 (TP53INP2), mRNA [NM_021202]	TP53INP2
A_24_P363278	MAK|NM_005906|4117|Homo sapiens male germ cell-associated kinase (MAK), transcript variant 1, mRNA [NM_005906]	MAK
A_24_P363711	DEFA6|NM_001926|1671|Homo sapiens defensin, alpha 6, Paneth cell-specific (DEFA6), mRNA [NM_001926]	DEFA6
A_24_P38290	TAC1|NM_003182|6863|Homo sapiens tachykinin, precursor 1 (TAC1), transcript variant beta, mRNA [NM_003182]	TAC1
A_24_P40721	SPTLC3|NM_018327|55304|Homo sapiens serine palmitoyltransferase, long chain base subunit 3 (SPTLC3), mRNA [NM_018327]	SPTLC3
A_24_P416997	APOL3|NM_145641|80833|Homo sapiens apolipoprotein L, 3 (APOL3), transcript variant beta/a, mRNA [NM_145641]	APOL3
A_24_P419039	PCDH19|NM_001184880|57526|Homo sapiens protocadherin 19 (PCDH19), transcript variant 3, mRNA [NM_001184880]	PCDH19
A_24_P456723	LINC01125|NR_038386|728537|Homo sapiens long intergenic non-protein coding RNA 1125 (LINC01125), long non-coding RNA [NR_038386]	LINC01125
A_24_P516246	FLJ12825|NR_026655|440101|Homo sapiens uncharacterized LOC440101 (FLJ12825), long non-coding RNA [NR_026655]	FLJ12825
A_24_P522864	MGC12916|NR_026880|84815|Homo sapiens uncharacterized protein MGC12916 (MGC12916), long non-coding RNA [NR_026880]	MGC12916
A_24_P54174	TNFRSF1B|NM_001066|7133|Homo sapiens tumor necrosis factor receptor superfamily, member 1B (TNFRSF1B), mRNA [NM_001066]	TNFRSF1B
A_24_P57047	DLL3|NM_203486|10683|Homo sapiens delta-like 3 (Drosophila) (DLL3), transcript variant 2, mRNA [NM_203486]	DLL3
A_24_P577694	ADCY1|NM_021116|107|Homo sapiens adenylate cyclase 1 (brain) (ADCY1), transcript variant 1, mRNA [NM_021116]	ADCY1
A_24_P6467	DENND2C|NM_001256404|163259|Homo sapiens DENN/MADD domain containing 2C (DENND2C), transcript variant 1, mRNA [NM_001256404]	DENND2C
A_24_P68991	NKX6-1|NM_006168|4825|Homo sapiens NK6 homeobox 1 (NKX6-1), mRNA [NM_006168]	NKX6-1
A_24_P91830	SPANXN3|NM_001009609|139067|Homo sapiens SPANX family, member N3 (SPANXN3), mRNA [NM_001009609]	SPANXN3
A_24_P945096	CACNA1I|NM_021096|8911|Homo sapiens calcium channel, voltage-dependent, T type, alpha 1I subunit (CACNA1I), transcript variant 1, mRNA [NM_021096]	CACNA1I
A_32_P112623	FAM27E2|NR_103714|100289124|Homo sapiens family with sequence similarity 27, member E2 (FAM27E2), long non-coding RNA [NR_103714]	FAM27E2
A_32_P122226	AMDHD1|NM_152435|144193|Homo sapiens amidohydrolase domain containing 1 (AMDHD1), mRNA [NM_152435]	AMDHD1
A_32_P15544	PRIMA1|NM_178013|145270|Homo sapiens proline rich membrane anchor 1 (PRIMA1), mRNA [NM_178013]	PRIMA1
A_32_P156851	RCAN2|NM_005822|10231|Homo sapiens regulator of calcineurin 2 (RCAN2), transcript variant 1, mRNA [NM_005822]	RCAN2
A_32_P170481	LOC100240735|NR_026658|100240735|Homo sapiens uncharacterized LOC100240735 (LOC100240735), long non-coding RNA [NR_026658]	LOC100240735
A_32_P175715	MEIG1|NM_001080836|644890|Homo sapiens meiosis/spermiogenesis associated 1 (MEIG1), mRNA [NM_001080836]	MEIG1
A_32_P186731	ISM1|NM_080826|140862|Homo sapiens isthmin 1, angiogenesis inhibitor (ISM1), mRNA [NM_080826]	ISM1
A_32_P189413	CTXN3|NM_001048252|613212|Homo sapiens cortexin 3 (CTXN3), transcript variant 1, mRNA [NM_001048252]	CTXN3
A_32_P205110	FOXC1|NM_001453|2296|Homo sapiens forkhead box C1 (FOXC1), mRNA [NM_001453]	FOXC1
A_32_P206479	ZNF831|NM_178457|128611|Homo sapiens zinc finger protein 831 (ZNF831), mRNA [NM_178457]	ZNF831
A_32_P221	C16orf78|NM_144602|123970|Homo sapiens chromosome 16 open reading frame 78 (C16orf78), mRNA [NM_144602]	C16orf78
A_32_P225854	SPRED2|NM_181784|200734|Homo sapiens sprouty-related, EVH1 domain containing 2 (SPRED2), transcript variant 1, mRNA [NM_181784]	SPRED2
A_32_P26401	LINC01548|NR_024102|728409|Homo sapiens long intergenic non-protein coding RNA 1548 (LINC01548), long non-coding RNA [NR_024102]	LINC01548
A_32_P377032	LINC00471|NR_024079|151477|Homo sapiens long intergenic non-protein coding RNA 471 (LINC00471), long non-coding RNA [NR_024079]	LINC00471
A_32_P416161	XKRX|NM_212559|402415|Homo sapiens XK, Kell blood group complex subunit-related, X-linked (XKRX), mRNA [NM_212559]	XKRX
A_32_P4626	LOC101928076|XR_241970|101928076|PREDICTED: Homo sapiens uncharacterized LOC101928076 (LOC101928076), transcript variant X1, ncRNA [XR_241970]	LOC101928076
A_32_P48825	KRT72|NM_080747|140807|Homo sapiens keratin 72, type II (KRT72), transcript variant 1, mRNA [NM_080747]	KRT72
A_32_P494790	|||Q6IMH8_MOUSE (Q6IMH8) ADAM4b, partial (10
A_32_P506854	lnc-AP1S2-2|BX090980||BX090980 NCI_CGAP_GC6 Homo sapiens cDNA clone IMAGp998A244944 ; IMAGE:2010143, mRNA sequence [BX090980]	lnc-AP1S2-2
A_32_P88262	SLC7A14|NM_020949|57709|Homo sapiens solute carrier family 7, member 14 (SLC7A14), mRNA [NM_020949]	SLC7A14
A_32_P96134	DPY19L1|NM_015283|23333|Homo sapiens dpy-19-like 1 (C. elegans) (DPY19L1), mRNA [NM_015283]	DPY19L1
A_32_P99032	LOC100240734|NR_026657|100240734|Homo sapiens uncharacterized LOC100240734 (LOC100240734), long non-coding RNA [NR_026657]	LOC100240734
A_33_P3220302	|||leucine rich repeat containing 53 [Source:HGNC Symbol;Acc:HGNC:25255] [ENST00000294635]
A_33_P3221613	lnc-DLX2-4|||LNCipedia lincRNA (lnc-DLX2-4), lincRNA [lnc-DLX2-4:3]	lnc-DLX2-4
A_33_P3224730	HMCN2|NM_001291815|256158|Homo sapiens hemicentin 2 (HMCN2), mRNA [NM_001291815]	HMCN2
A_33_P3226955	|||Q5JWQ5_HUMAN (Q5JWQ5) Neuropilin 1 (Fragment), partial (93
A_33_P3228868	|||
A_33_P3232945	F2RL1|NM_005242|2150|Homo sapiens coagulation factor II (thrombin) receptor-like 1 (F2RL1), mRNA [NM_005242]	F2RL1
A_33_P3232965	TDRD6|NM_001010870|221400|Homo sapiens tudor domain containing 6 (TDRD6), transcript variant 1, mRNA [NM_001010870]	TDRD6
A_33_P3234635	NOTUM|NM_178493|147111|Homo sapiens notum pectinacetylesterase homolog (Drosophila) (NOTUM), mRNA [NM_178493]	NOTUM
A_33_P3234657	PRTG|NM_173814|283659|Homo sapiens protogenin (PRTG), mRNA [NM_173814]	PRTG
A_33_P3235721	C11orf87|NM_207645|399947|Homo sapiens chromosome 11 open reading frame 87 (C11orf87), mRNA [NM_207645]	C11orf87
A_33_P3237150	BMP2|NM_001200|650|Homo sapiens bone morphogenetic protein 2 (BMP2), mRNA [NM_001200]	BMP2
A_33_P3237674	|EU030677||T cell receptor alpha constant [Source:HGNC Symbol;Acc:HGNC:12029] [ENST00000613353]
A_33_P3245243	|||Q9P1R7_HUMAN (Q9P1R7) HDCMB45P (Fragment), partial (19
A_33_P3246838	|AY312959||T cell receptor delta constant [Source:HGNC Symbol;Acc:HGNC:12253] [ENST00000390477]
A_33_P3247858	MPP1|NM_001166461|4354|Homo sapiens membrane protein, palmitoylated 1, 55kDa (MPP1), transcript variant 3, mRNA [NM_001166461]	MPP1
A_33_P3248638	C9orf47|NM_001001938|286223|Homo sapiens chromosome 9 open reading frame 47 (C9orf47), transcript variant 1, mRNA [NM_001001938]	C9orf47
A_33_P3250671	TCF7|NM_003202|6932|Homo sapiens transcription factor 7 (T-cell specific, HMG-box) (TCF7), transcript variant 1, mRNA [NM_003202]	TCF7
A_33_P3250861	ZIC3|NM_003413|7547|Homo sapiens Zic family member 3 (ZIC3), mRNA [NM_003413]	ZIC3
A_33_P3255404	CLDN11|NM_005602|5010|Homo sapiens claudin 11 (CLDN11), transcript variant 1, mRNA [NM_005602]	CLDN11
A_33_P3257125	NOTUM|NM_178493|147111|Homo sapiens notum pectinacetylesterase homolog (Drosophila) (NOTUM), mRNA [NM_178493]	NOTUM
A_33_P3257330	DCBLD1|NM_173674|285761|Homo sapiens discoidin, CUB and LCCL domain containing 1 (DCBLD1), mRNA [NM_173674]	DCBLD1
A_33_P3261298	SLC6A7|NM_014228|6534|Homo sapiens solute carrier family 6 (neurotransmitter transporter), member 7 (SLC6A7), mRNA [NM_014228]	SLC6A7
A_33_P3262541	ADAMTSL2|NM_014694|9719|Homo sapiens ADAMTS-like 2 (ADAMTSL2), transcript variant 1, mRNA [NM_014694]	ADAMTSL2
A_33_P3265359	HES6|NM_018645|55502|Homo sapiens hes family bHLH transcription factor 6 (HES6), transcript variant 1, mRNA [NM_018645]	HES6
A_33_P3266978	C18orf42|NM_001145194|642597|Homo sapiens chromosome 18 open reading frame 42 (C18orf42), mRNA [NM_001145194]	C18orf42
A_33_P3267562	VAX2|NM_012476|25806|Homo sapiens ventral anterior homeobox 2 (VAX2), mRNA [NM_012476]	VAX2
A_33_P3269631	NAALADL2|BQ890675|254827|N-acetylated alpha-linked acidic dipeptidase-like 2 [Source:HGNC Symbol;Acc:HGNC:23219] [ENST00000495900]	NAALADL2
A_33_P3271470	GREB1L|NM_001142966|80000|Homo sapiens growth regulation by estrogen in breast cancer-like (GREB1L), mRNA [NM_001142966]	GREB1L
A_33_P3272921	ARID3A|NM_005224|1820|Homo sapiens AT rich interactive domain 3A (BRIGHT-like) (ARID3A), mRNA [NM_005224]	ARID3A
A_33_P3277514	BTK|NM_001287344|695|Homo sapiens Bruton agammaglobulinemia tyrosine kinase (BTK), transcript variant 3, mRNA [NM_001287344]	BTK
A_33_P3279550	MIXL1|NM_001282402|83881|Homo sapiens Mix paired-like homeobox (MIXL1), transcript variant 1, mRNA [NM_001282402]	MIXL1
A_33_P3282325	DAZ1|NM_004081|1617|Homo sapiens deleted in azoospermia 1 (DAZ1), mRNA [NM_004081]	DAZ1
A_33_P3283824	SLC39A8|NM_022154|64116|Homo sapiens solute carrier family 39 (zinc transporter), member 8 (SLC39A8), transcript variant 1, mRNA [NM_022154]	SLC39A8
A_33_P3283863	TENM1|NM_001163278|10178|Homo sapiens teneurin transmembrane protein 1 (TENM1), transcript variant 1, mRNA [NM_001163278]	TENM1
A_33_P3284315	|BG193489||RST12623 Athersys RAGE Library Homo sapiens cDNA, mRNA sequence [BG193489]
A_33_P3285639	TSGA10|NM_025244|80705|Homo sapiens testis specific, 10 (TSGA10), transcript variant 1, mRNA [NM_025244]	TSGA10
A_33_P3287399	LOC100190940|NR_024457|100190940|Homo sapiens uncharacterized LOC100190940 (LOC100190940), long non-coding RNA [NR_024457]	LOC100190940
A_33_P3288329	SORBS1|NM_001034954|10580|Homo sapiens sorbin and SH3 domain containing 1 (SORBS1), transcript variant 3, mRNA [NM_001034954]	SORBS1
A_33_P3288624	SLC7A14|NM_020949|57709|Homo sapiens solute carrier family 7, member 14 (SLC7A14), mRNA [NM_020949]	SLC7A14
A_33_P3291379	MSGN1|NM_001105569|343930|Homo sapiens mesogenin 1 (MSGN1), mRNA [NM_001105569]	MSGN1
A_33_P3293456	GATA4|NM_002052|2626|Homo sapiens GATA binding protein 4 (GATA4), mRNA [NM_002052]	GATA4
A_33_P3299882	UQCRB|NM_001254752|7381|Homo sapiens ubiquinol-cytochrome c reductase binding protein (UQCRB), transcript variant 3, mRNA [NM_001254752]	UQCRB
A_33_P3303121	RAP2B|NM_002886|5912|Homo sapiens RAP2B, member of RAS oncogene family (RAP2B), mRNA [NM_002886]	RAP2B
A_33_P3303956	HOXA-AS3|NR_038831|100133311|Homo sapiens HOXA cluster antisense RNA 3 (HOXA-AS3), transcript variant 1, long non-coding RNA [NR_038831]	HOXA-AS3
A_33_P3304501	CDX2|NM_001265|1045|Homo sapiens caudal type homeobox 2 (CDX2), mRNA [NM_001265]	CDX2
A_33_P3310562	|AY927497||Homo sapiens mRNA sequence. [AY927497]
A_33_P3312509	ADAMTSL2|NM_014694|9719|Homo sapiens ADAMTS-like 2 (ADAMTSL2), transcript variant 1, mRNA [NM_014694]	ADAMTSL2
A_33_P3314574	|||
A_33_P3315284	KRT74|NM_175053|121391|Homo sapiens keratin 74, type II (KRT74), mRNA [NM_175053]	KRT74
A_33_P3315698	ABHD12B|NM_001206673|145447|Homo sapiens abhydrolase domain containing 12B (ABHD12B), transcript variant 1, mRNA [NM_001206673]	ABHD12B
A_33_P3318145	|||inositol(myo)-1(or 4)-monophosphatase 1 pseudogene [Source:HGNC Symbol;Acc:HGNC:33956] [ENST00000510718]
A_33_P3319987	SCML4|NM_198081|256380|Homo sapiens sex comb on midleg-like 4 (Drosophila) (SCML4), transcript variant 1, mRNA [NM_198081]	SCML4
A_33_P3320443	MGC57346-CRHR1|NM_001303016|104909134|Homo sapiens MGC57346-CRHR1 readthrough (MGC57346-CRHR1), transcript variant 6, mRNA [NM_001303016]	MGC57346-CRHR1
A_33_P3321034	PLXNA4|NM_020911|91584|Homo sapiens plexin A4 (PLXNA4), transcript variant 1, mRNA [NM_020911]	PLXNA4
A_33_P3324206	HR|NM_005144|55806|Homo sapiens hair growth associated (HR), transcript variant 1, mRNA [NM_005144]	HR
A_33_P3328883	HGC6.3|NM_001129895|100128124|Homo sapiens uncharacterized LOC100128124 (HGC6.3), mRNA [NM_001129895]	HGC6.3
A_33_P3329013	SSTR2|NM_001050|6752|Homo sapiens somatostatin receptor 2 (SSTR2), mRNA [NM_001050]	SSTR2
A_33_P3333342	FLJ46552|XR_425961|401230|PREDICTED: Homo sapiens FLJ46552 protein (FLJ46552), misc_RNA [XR_425961]	FLJ46552
A_33_P3335077	|BC023640||Homo sapiens, clone IMAGE:4890344, mRNA. [BC023640]
A_33_P3345036	POMC|NM_001035256|5443|Homo sapiens proopiomelanocortin (POMC), transcript variant 1, mRNA [NM_001035256]	POMC
A_33_P3349619	|||ATP-binding cassette, sub-family D (ALD), member 1, pseudogene 5 [Source:HGNC Symbol;Acc:HGNC:42662] [ENST00000445663]
A_33_P3350858	TMCO5B|NR_046005|100652857|Homo sapiens transmembrane and coiled-coil domains 5B, pseudogene (TMCO5B), non-coding RNA [NR_046005]	TMCO5B
A_33_P3357097	LOC100132741|NR_034004|100132741|Homo sapiens uncharacterized LOC100132741 (LOC100132741), long non-coding RNA [NR_034004]	LOC100132741
A_33_P3358228	VWA2|AK122716|340706|von Willebrand factor A domain containing 2 [Source:HGNC Symbol;Acc:HGNC:24709] [ENST00000298715]	VWA2
A_33_P3358731	PCSK5|NM_006200|5125|Homo sapiens proprotein convertase subtilisin/kexin type 5 (PCSK5), transcript variant 2, mRNA [NM_006200]	PCSK5
A_33_P3360363	GATA4|NM_002052|2626|Homo sapiens GATA binding protein 4 (GATA4), mRNA [NM_002052]	GATA4
A_33_P3362063	LINC01124|NR_027433|440925|Homo sapiens long intergenic non-protein coding RNA 1124 (LINC01124), long non-coding RNA [NR_027433]	LINC01124
A_33_P3362652	OR5H14|NM_001005514|403273|Homo sapiens olfactory receptor, family 5, subfamily H, member 14 (OR5H14), mRNA [NM_001005514]	OR5H14
A_33_P3363105	|||
A_33_P3365142	GAD1|NM_013445|2571|Homo sapiens glutamate decarboxylase 1 (brain, 67kDa) (GAD1), transcript variant GAD25, mRNA [NM_013445]	GAD1
A_33_P3365582	RASGRP3|NM_170672|25780|Homo sapiens RAS guanyl releasing protein 3 (calcium and DAG-regulated) (RASGRP3), transcript variant 2, mRNA [NM_170672]	RASGRP3
A_33_P3366758	ST8SIA6|NM_001004470|338596|Homo sapiens ST8 alpha-N-acetyl-neuraminide alpha-2,8-sialyltransferase 6 (ST8SIA6), mRNA [NM_001004470]	ST8SIA6
A_33_P3368014	HVCN1|NM_001040107|84329|Homo sapiens hydrogen voltage gated channel 1 (HVCN1), transcript variant 1, mRNA [NM_001040107]	HVCN1
A_33_P3368695	HES7|NM_001165967|84667|Homo sapiens hes family bHLH transcription factor 7 (HES7), transcript variant 1, mRNA [NM_001165967]	HES7
A_33_P3372985	LOC100190940|NR_024457|100190940|Homo sapiens uncharacterized LOC100190940 (LOC100190940), long non-coding RNA [NR_024457]	LOC100190940
A_33_P3373437	|||
A_33_P3377514	HOXA1|NM_005522|3198|Homo sapiens homeobox A1 (HOXA1), transcript variant 1, mRNA [NM_005522]	HOXA1
A_33_P3378291	IL17REL|NM_001001694|400935|Homo sapiens interleukin 17 receptor E-like (IL17REL), mRNA [NM_001001694]	IL17REL
A_33_P3379061	C9orf47|NM_001001938|286223|Homo sapiens chromosome 9 open reading frame 47 (C9orf47), transcript variant 1, mRNA [NM_001001938]	C9orf47
A_33_P3379492	LOC100131581|AK092544|100131581|Homo sapiens cDNA FLJ35225 fis, clone PROST2001116. [AK092544]	LOC100131581
A_33_P3380797	FGF3|NM_005247|2248|Homo sapiens fibroblast growth factor 3 (FGF3), mRNA [NM_005247]	FGF3
A_33_P3381751	TIAM1|NM_003253|7074|Homo sapiens T-cell lymphoma invasion and metastasis 1 (TIAM1), mRNA [NM_003253]	TIAM1
A_33_P3381996	C8orf49|NR_103552|606553|Homo sapiens chromosome 8 open reading frame 49 (C8orf49), long non-coding RNA [NR_103552]	C8orf49
A_33_P3382766	FAM27B|AK093358|100133121|Homo sapiens cDNA FLJ36039 fis, clone TESTI2017311. [AK093358]	FAM27B
A_33_P3383189	SP9|NM_001145250|100131390|Homo sapiens Sp9 transcription factor (SP9), mRNA [NM_001145250]	SP9
A_33_P3387691	SCML4|NM_198081|256380|Homo sapiens sex comb on midleg-like 4 (Drosophila) (SCML4), transcript variant 1, mRNA [NM_198081]	SCML4
A_33_P3388646	ABLIM1|NM_001003408|3983|Homo sapiens actin binding LIM protein 1 (ABLIM1), transcript variant 3, mRNA [NM_001003408]	ABLIM1
A_33_P3388651	ABLIM1|NM_001003408|3983|Homo sapiens actin binding LIM protein 1 (ABLIM1), transcript variant 3, mRNA [NM_001003408]	ABLIM1
A_33_P3392187	CCDC85A|NM_001080433|114800|Homo sapiens coiled-coil domain containing 85A (CCDC85A), mRNA [NM_001080433]	CCDC85A
A_33_P3393766	C17orf96|NM_001130677|100170841|Homo sapiens chromosome 17 open reading frame 96 (C17orf96), mRNA [NM_001130677]	C17orf96
A_33_P3395400	LOC100130256|XR_249242|100130256|PREDICTED: Homo sapiens uncharacterized LOC100130256 (AC007277.3), misc_RNA [XR_249242]	LOC100130256
A_33_P3396766	|BC068076||Homo sapiens cDNA clone IMAGE:5933551, partial cds. [BC068076]
A_33_P3403963	ST8SIA6|NM_001004470|338596|Homo sapiens ST8 alpha-N-acetyl-neuraminide alpha-2,8-sialyltransferase 6 (ST8SIA6), mRNA [NM_001004470]	ST8SIA6
A_33_P3404489	MAMLD1|NM_005491|10046|Homo sapiens mastermind-like domain containing 1 (MAMLD1), transcript variant 2, mRNA [NM_005491]	MAMLD1
A_33_P3406493	GABBR2|NM_005458|9568|Homo sapiens gamma-aminobutyric acid (GABA) B receptor, 2 (GABBR2), mRNA [NM_005458]	GABBR2
A_33_P3409477	UBASH3B|NM_032873|84959|Homo sapiens ubiquitin associated and SH3 domain containing B (UBASH3B), mRNA [NM_032873]	UBASH3B
A_33_P3413558	CD226|XM_005266642|10666|CD226 molecule [Source:HGNC Symbol;Acc:HGNC:16961] [ENST00000280200]	CD226
A_33_P3414477	LOC729739|BC013681|729739|Homo sapiens hypothetical LOC729739, mRNA (cDNA clone IMAGE:3881890), with apparent retained intron. [BC013681]	LOC729739
A_33_P3414922	|BC070144||Homo sapiens cDNA clone IMAGE:6499259, partial cds. [BC070144]
A_33_P3415350	KCNB2|NM_004770|9312|Homo sapiens potassium channel, voltage gated Shab related subfamily B, member 2 (KCNB2), mRNA [NM_004770]	KCNB2
A_33_P3417427	lnc-VIM-1|AK127982||Homo sapiens cDNA FLJ46097 fis, clone TESTI2021112. [AK127982]	lnc-VIM-1
A_33_P3418170	DDX58|NM_014314|23586|Homo sapiens DEAD (Asp-Glu-Ala-Asp) box polypeptide 58 (DDX58), mRNA [NM_014314]	DDX58
A_33_P3421118	IL20RA|NM_014432|53832|Homo sapiens interleukin 20 receptor, alpha (IL20RA), transcript variant 1, mRNA [NM_014432]	IL20RA
A_33_P3423230	PCDH19|NM_001184880|57526|Homo sapiens protocadherin 19 (PCDH19), transcript variant 3, mRNA [NM_001184880]	PCDH19
A_33_P3423551	IER3|NM_003897|8870|Homo sapiens immediate early response 3 (IER3), mRNA [NM_003897]	IER3
A_33_P3481674	SHISA6|NM_207386|388336|Homo sapiens shisa family member 6 (SHISA6), transcript variant 1, mRNA [NM_207386]	SHISA6
A_33_P3504002	LINC01299|NR_033893|286186|Homo sapiens long intergenic non-protein coding RNA 1299 (LINC01299), long non-coding RNA [NR_033893]	LINC01299
A_33_P3532770	LOC283674|AK092120|283674|Homo sapiens cDNA FLJ34801 fis, clone NT2NE2006382. [AK092120]	LOC283674
A_33_P3544856	lnc-ERC1-1|AK090616||Homo sapiens cDNA FLJ33297 fis, clone BNGH42001406. [AK090616]	lnc-ERC1-1
A_33_P3555368	FLJ26086|AK129597|440129|Homo sapiens cDNA FLJ26086 fis, clone RCT05358. [AK129597]	FLJ26086
A_33_P3638471	TRGV7|BC027954|6981|Homo sapiens T cell receptor gamma variable 7 pseudogene, mRNA (cDNA clone IMAGE:5210958). [BC027954]	TRGV7
A_33_P3645079	HOXA-AS3|NR_038831|100133311|Homo sapiens HOXA cluster antisense RNA 3 (HOXA-AS3), transcript variant 1, long non-coding RNA [NR_038831]	HOXA-AS3
A_33_P3672756	LOC284561|XR_110828|284561|PREDICTED: Homo sapiens uncharacterized LOC284561 (LOC284561), misc_RNA [XR_110828]	LOC284561
A_33_P3709150	T|NM_003181|6862|Homo sapiens T, brachyury homolog (mouse) (T), transcript variant 1, mRNA [NM_003181]	T
A_33_P3802116	|XR_247160||PREDICTED: Homo sapiens uncharacterized LOC101929604 (LOC101929604), ncRNA [XR_247160]
A_33_P3860715	FLJ46120|AK128002|647008|Homo sapiens cDNA FLJ46120 fis, clone TESTI2038733. [AK128002]	FLJ46120
A_33_P3886737	lnc-WDR27-1|BX648586||Homo sapiens mRNA; cDNA DKFZp686L13185 (from clone DKFZp686L13185). [BX648586]	lnc-WDR27-1
A_33_P6804305	SOX2-OT|NR_075093|347689|Homo sapiens SOX2 overlapping transcript (SOX2-OT), transcript variant 3, long non-coding RNA [NR_075093]	SOX2-OT

## Sheet: 2
PROBE	GENE_ID	GENE
A_19_P00315584	LOC100130691|NR_026966|100130691|Homo sapiens uncharacterized LOC100130691 (LOC100130691), long non-coding RNA [NR_026966]	LOC100130691
A_19_P00317507	MAGI2-AS3|NR_038343|100505881|Homo sapiens MAGI2 antisense RNA 3 (MAGI2-AS3), transcript variant 1, long non-coding RNA [NR_038343]	MAGI2-AS3
A_19_P00319528	LOC100507420|NR_121620|100507420|Homo sapiens uncharacterized LOC100507420 (LOC100507420), transcript variant 1, long non-coding RNA [NR_121620]	LOC100507420
A_19_P00320664	FLJ46906|NR_033896|441172|Homo sapiens uncharacterized LOC441172 (FLJ46906), long non-coding RNA [NR_033896]	FLJ46906
A_19_P00320924	LINC01021|CQ819097|643401|long intergenic non-protein coding RNA 1021 [Source:HGNC Symbol;Acc:HGNC:48995] [ENST00000512067]	LINC01021
A_19_P00321089	LINC00963||100506190|long intergenic non-protein coding RNA 963 [Source:HGNC Symbol;Acc:HGNC:48716] [ENST00000454968]	LINC00963
A_19_P00322166	GDNF-AS1|NM_001278094|100861519|Homo sapiens GDNF antisense RNA 1 (head to head) (GDNF-AS1), transcript variant 1, mRNA [NM_001278094]	GDNF-AS1
A_19_P00804950	lnc-AC114947.1.1-2|||ALU1_HUMAN (P39188) Alu subfamily J sequence contamination warning entry, partial (13	lnc-AC114947.1.1-2
A_21_P0000039	DDHD2|NM_001164234|23259|Homo sapiens DDHD domain containing 2 (DDHD2), transcript variant 3, mRNA [NM_001164234]	DDHD2
A_21_P0000096	CPXM1|NM_019609|56265|Homo sapiens carboxypeptidase X (M14 family), member 1 (CPXM1), transcript variant 1, mRNA [NM_019609]	CPXM1
A_21_P0000590	ZEB2|NR_033258|9839|Homo sapiens zinc finger E-box binding homeobox 2 (ZEB2), transcript variant 3, non-coding RNA [NR_033258]	ZEB2
A_21_P0000607	ST3GAL4-AS1|NR_033839|399972|Homo sapiens ST3GAL4 antisense RNA 1 (head to head) (ST3GAL4-AS1), long non-coding RNA [NR_033839]	ST3GAL4-AS1
A_21_P0000709	SEPSECS-AS1|NR_037934|285540|Homo sapiens SEPSECS antisense RNA 1 (head to head) (SEPSECS-AS1), long non-coding RNA [NR_037934]	SEPSECS-AS1
A_21_P0000742	MYLK-AS1|NR_038266|100506826|Homo sapiens MYLK antisense RNA 1 (MYLK-AS1), transcript variant 1, long non-coding RNA [NR_038266]	MYLK-AS1
A_21_P0000781	HOTAIRM1|NR_038366|100506311|Homo sapiens HOXA transcript antisense RNA, myeloid-specific 1 (HOTAIRM1), transcript variant 1, long non-coding RNA [NR_038366]	HOTAIRM1
A_21_P0000804	HOXD-AS2|NR_038435|100506783|Homo sapiens HOXD cluster antisense RNA 2 (HOXD-AS2), long non-coding RNA [NR_038435]	HOXD-AS2
A_21_P0000859	LOC100506207|NR_038979|100506207|Homo sapiens uncharacterized LOC100506207 (LOC100506207), transcript variant 1, long non-coding RNA [NR_038979]	LOC100506207
A_21_P0002430	lnc-HAAO-1|||Q3X3G3_9ACTN (Q3X3G3) CHAD:Adenylate cyclase, partial (5	lnc-HAAO-1
A_21_P0002674	FLJ42351|NR_033871|400999|Homo sapiens uncharacterized LOC400999 (FLJ42351), long non-coding RNA [NR_033871]	FLJ42351
A_21_P0003931	MIR143HG||728264|MIR143 host gene (non-protein coding) [Source:HGNC Symbol;Acc:HGNC:42872] [ENST00000519898]	MIR143HG
A_21_P0003986	GDNF-AS1|NM_001278094|100861519|Homo sapiens GDNF antisense RNA 1 (head to head) (GDNF-AS1), transcript variant 1, mRNA [NM_001278094]	GDNF-AS1
A_21_P0004591	MLLT4-AS1|NR_027906|653483|Homo sapiens MLLT4 antisense RNA 1 (head to head) (MLLT4-AS1), long non-coding RNA [NR_027906]	MLLT4-AS1
A_21_P0004715	|||
A_21_P0004869	LOC100131289|NR_038929|100131289|Homo sapiens uncharacterized LOC100131289 (LOC100131289), long non-coding RNA [NR_038929]	LOC100131289
A_21_P0005608	LOC101927525|XR_242314|101927525|PREDICTED: Homo sapiens uncharacterized LOC101927525 (LOC101927525), transcript variant X1, ncRNA [XR_242314]	LOC101927525
A_21_P0005617	|||
A_21_P0005704	lnc-CLVS1-1|||LNCipedia lincRNA (lnc-CLVS1-1), lincRNA [lnc-CLVS1-1:4]	lnc-CLVS1-1
A_21_P0006404	LINC01204|NR_104644|101927528|Homo sapiens long intergenic non-protein coding RNA 1204 (LINC01204), transcript variant 1, long non-coding RNA [NR_104644]	LINC01204
A_21_P0006566	lnc-RAB40AL-1|||BX114424 Soares placenta Nb2HP Homo sapiens cDNA clone IMAGp998L02197, mRNA sequence [BX114424]	lnc-RAB40AL-1
A_21_P0007180	LOC102724957|NM_001293172|102724957|Homo sapiens uncharacterized LOC102724957 (LOC102724957), mRNA [NM_001293172]	LOC102724957
A_21_P0007482	FZD10-AS1|NR_033834|440119|Homo sapiens FZD10 antisense RNA 1 (head to head) (FZD10-AS1), long non-coding RNA [NR_033834]	FZD10-AS1
A_21_P0008129	lnc-EFHA1-1|||LNCipedia lincRNA (lnc-EFHA1-1), lincRNA [lnc-EFHA1-1:1]	lnc-EFHA1-1
A_21_P0008305	lnc-FOXG1-6|||LNCipedia lincRNA (lnc-FOXG1-6), lincRNA [lnc-FOXG1-6:15]	lnc-FOXG1-6
A_21_P0008491	LINC00524|NR_126006|338002|Homo sapiens long intergenic non-protein coding RNA 524 (LINC00524), long non-coding RNA [NR_126006]	LINC00524
A_21_P0008767	lnc-MEX3B-2|||LNCipedia lincRNA (lnc-MEX3B-2), lincRNA [lnc-MEX3B-2:2]	lnc-MEX3B-2
A_21_P0008971	lnc-TERF2IP-1|||oq51g11.y5 NCI_CGAP_Kid5 Homo sapiens cDNA clone IMAGE:1589924 5', mRNA sequence [AI791749]	lnc-TERF2IP-1
A_21_P0009110	ZFP90|XM_005255805|146198|ZFP90 zinc finger protein [Source:HGNC Symbol;Acc:HGNC:23329] [ENST00000611381]	ZFP90
A_21_P0009368	LOC100507520|XR_109439|100507520|PREDICTED: Homo sapiens uncharacterized LOC100507520 (LOC100507520), transcript variant 1, ncRNA [XR_109439]	LOC100507520
A_21_P0009435	|||
A_21_P0009813	LOC101927820||101927820|zt15g10.s1 NCI_CGAP_GCB1 Homo sapiens cDNA clone IMAGE:713250 3', mRNA sequence [AA282947]	LOC101927820
A_21_P0010032	|||
A_21_P0010842	LINC00867|NR_108045|100506126|Homo sapiens long intergenic non-protein coding RNA 867 (LINC00867), long non-coding RNA [NR_108045]	LINC00867
A_21_P0010869	|||cubilin (intrinsic factor-cobalamin receptor) pseudogene 2 [Source:HGNC Symbol;Acc:HGNC:44984] [ENST00000443534]
A_21_P0011270	XLOC_l2_004385|||BROAD Institute lincRNA (XLOC_l2_004385), lincRNA [TCONS_l2_00008041]	XLOC_l2_004385
A_21_P0011877	LOC102725407|XR_425533|102725407|	LOC102725407
A_21_P0012018	|||CD8b molecule [Source:HGNC Symbol;Acc:HGNC:1707] [ENST00000431506]
A_21_P0012175	XLOC_l2_009050|||BROAD Institute lincRNA (XLOC_l2_009050), lincRNA [TCONS_l2_00017027]	XLOC_l2_009050
A_21_P0012185	|||
A_21_P0012506	lnc-RNF13-2|||AGENCOURT_14302541 NIH_MGC_173 Homo sapiens cDNA 5', mRNA sequence [CD388559]	lnc-RNF13-2
A_21_P0012601	lnc-MMRN1-2|||LNCipedia lincRNA (lnc-MMRN1-2), lincRNA [lnc-MMRN1-2:5]	lnc-MMRN1-2
A_21_P0012780	|||
A_21_P0013105	|||
A_21_P0013528	|||
A_21_P0014060	PIGC|XR_426864|5279|phosphatidylinositol glycan anchor biosynthesis, class C [Source:HGNC Symbol;Acc:HGNC:8960] [ENST00000484368]	PIGC
A_21_P0014077	LOC100505666|NR_040772|100505666|Homo sapiens uncharacterized LOC100505666 (LOC100505666), transcript variant 1, long non-coding RNA [NR_040772]	LOC100505666
A_21_P0014085	ID2-AS1|NR_110154|100506299|Homo sapiens ID2 antisense RNA 1 (head to head) (ID2-AS1), transcript variant 2, long non-coding RNA [NR_110154]	ID2-AS1
A_21_P0014103	LOC101929947|XR_251219|101929947|PREDICTED: Homo sapiens uncharacterized LOC101929947 (LOC101929947), transcript variant X3, ncRNA [XR_251219]	LOC101929947
A_21_P0014218	LOC101927067|NR_125410|101927067|Homo sapiens uncharacterized LOC101927067 (LOC101927067), long non-coding RNA [NR_125410]	LOC101927067
A_21_P0014274	LOC171391|NR_126343|171391|Homo sapiens uncharacterized LOC171391 (LOC171391), transcript variant 1, long non-coding RNA [NR_126343]	LOC171391
A_21_P0014385	|BC042148||Homo sapiens, clone IMAGE:3614204, mRNA. [BC042148]
A_21_P0014707	|XM_006711856||PREDICTED: Homo sapiens protein disulfide isomerase family A, member 6 (PDIA6), transcript variant X4, mRNA [XM_006711856]
A_22_P00000040	HOTAIRM1|NR_038366|100506311|Homo sapiens HOXA transcript antisense RNA, myeloid-specific 1 (HOTAIRM1), transcript variant 1, long non-coding RNA [NR_038366]	HOTAIRM1
A_22_P00002041	lnc-BHLHE41-2|||LNCipedia lincRNA (lnc-BHLHE41-2), lincRNA [lnc-BHLHE41-2:12]	lnc-BHLHE41-2
A_22_P00002572	LOC100506388|NM_001242780|100506388|Homo sapiens uncharacterized LOC100506388 (LOC100506388), transcript variant 1, mRNA [NM_001242780]	LOC100506388
A_22_P00002869	|AK124776||Homo sapiens cDNA FLJ42786 fis, clone BRAWH3006761. [AK124776]
A_22_P00003258	HOXB-AS1|NR_102279|100874362|Homo sapiens HOXB cluster antisense RNA 1 (HOXB-AS1), long non-coding RNA [NR_102279]	HOXB-AS1
A_22_P00003259	HOXB-AS1|NR_102279|100874362|Homo sapiens HOXB cluster antisense RNA 1 (HOXB-AS1), long non-coding RNA [NR_102279]	HOXB-AS1
A_22_P00003964	RGMB-AS1|NR_033932|503569|Homo sapiens RGMB antisense RNA 1 (RGMB-AS1), long non-coding RNA [NR_033932]	RGMB-AS1
A_22_P00005915	HOTAIRM1|NR_038366|100506311|Homo sapiens HOXA transcript antisense RNA, myeloid-specific 1 (HOTAIRM1), transcript variant 1, long non-coding RNA [NR_038366]	HOTAIRM1
A_22_P00006381	|XR_425882||long intergenic non-protein coding RNA 1184 [Source:HGNC Symbol;Acc:HGNC:49565] [ENST00000514409]
A_22_P00006425	|||BX098573 Soares_parathyroid_tumor_NbHPA Homo sapiens cDNA clone IMAGp998G224235, mRNA sequence [BX098573]
A_22_P00007066	|||
A_22_P00007531	LEF1-AS1|NR_029373|641518|Homo sapiens LEF1 antisense RNA 1 (LEF1-AS1), transcript variant 1, long non-coding RNA [NR_029373]	LEF1-AS1
A_22_P00007883	HSD17B11|NM_016245|51170|Homo sapiens hydroxysteroid (17-beta) dehydrogenase 11 (HSD17B11), mRNA [NM_016245]	HSD17B11
A_22_P00008083	LOC101929761|XR_428452|101929761|PREDICTED: Homo sapiens uncharacterized LOC101929761 (LOC101929761), transcript variant X2, ncRNA [XR_428452]	LOC101929761
A_22_P00008141	lnc-IL5RA-6|||LNCipedia lincRNA (lnc-IL5RA-6), lincRNA [lnc-IL5RA-6:1]	lnc-IL5RA-6
A_22_P00008398	lnc-JOSD1-1|||AF331041 cytosolic leucine-rich protein {Homo sapiens} (exp=-1; wgp=0; cg=0), partial (21	lnc-JOSD1-1
A_22_P00008907	|||BX110533 NCI_CGAP_GC6 Homo sapiens cDNA clone IMAGp998D185541, mRNA sequence [BX110533]
A_22_P00009464	LOC102467146|NR_104663|102467146|Homo sapiens uncharacterized LOC102467146 (LOC102467146), long non-coding RNA [NR_104663]	LOC102467146
A_22_P00009847	BDNF-AS|NR_033312|497258|Homo sapiens BDNF antisense RNA (BDNF-AS), transcript variant BT1C, long non-coding RNA [NR_033312]	BDNF-AS
A_22_P00009996	|AK092875||Homo sapiens cDNA FLJ35556 fis, clone SPLEN2004844. [AK092875]
A_22_P00010760	|||
A_22_P00010840	LOC101927272|NR_110908|101927272|Homo sapiens uncharacterized LOC101927272 (LOC101927272), long non-coding RNA [NR_110908]	LOC101927272
A_22_P00012093	PTOV1-AS1|NR_040037|100506033|Homo sapiens PTOV1 antisense RNA 1 (PTOV1-AS1), long non-coding RNA [NR_040037]	PTOV1-AS1
A_22_P00013349	LOC100507420|NR_121620|100507420|Homo sapiens uncharacterized LOC100507420 (LOC100507420), transcript variant 1, long non-coding RNA [NR_121620]	LOC100507420
A_22_P00013638	LOC101927359|NR_125885|101927359|Homo sapiens uncharacterized LOC101927359 (LOC101927359), long non-coding RNA [NR_125885]	LOC101927359
A_22_P00013983	|||
A_22_P00014210	MYLK-AS1|NR_038266|100506826|Homo sapiens MYLK antisense RNA 1 (MYLK-AS1), transcript variant 1, long non-coding RNA [NR_038266]	MYLK-AS1
A_22_P00014756	LOC101060091|NR_110174|101060091|Homo sapiens uncharacterized LOC101060091 (LOC101060091), long non-coding RNA [NR_110174]	LOC101060091
A_22_P00015646	lnc-SUSD1-1|AK095652||LNCipedia lincRNA (lnc-SUSD1-1), lincRNA [lnc-SUSD1-1:3]	lnc-SUSD1-1
A_22_P00015662	SBF2-AS1|NR_036485|283104|Homo sapiens SBF2 antisense RNA 1 (SBF2-AS1), long non-coding RNA [NR_036485]	SBF2-AS1
A_22_P00016091	lnc-THOC1-1|||LNCipedia lincRNA (lnc-THOC1-1), lincRNA [lnc-THOC1-1:1]	lnc-THOC1-1
A_22_P00016315	FZD10-AS1|NR_033834|440119|Homo sapiens FZD10 antisense RNA 1 (head to head) (FZD10-AS1), long non-coding RNA [NR_033834]	FZD10-AS1
A_22_P00016565	|||
A_22_P00016741	lnc-TRH-2|||ALU6_HUMAN (P39193) Alu subfamily SP sequence contamination warning entry, partial (12	lnc-TRH-2
A_22_P00016980	lnc-TTC21A-1|||LNCipedia lincRNA (lnc-TTC21A-1), lincRNA [lnc-TTC21A-1:1]	lnc-TTC21A-1
A_22_P00017797	|AF086375||Homo sapiens full length insert cDNA clone ZD68B12. [AF086375]
A_22_P00017934	lnc-ZFP90-2|||xa70d05.x1 NCI_CGAP_HSC2 Homo sapiens cDNA clone IMAGE:2572137 3' similar to contains Alu repetitive element;, mRNA sequence [AW074787]	lnc-ZFP90-2
A_22_P00018173	|BC041906||Homo sapiens cDNA clone IMAGE:5299000. [BC041906]
A_22_P00019588	ZC3H6|NM_198581|376940|Homo sapiens zinc finger CCCH-type containing 6 (ZC3H6), mRNA [NM_198581]	ZC3H6
A_22_P00021205	HAGLROS|NR_110457|102800310|Homo sapiens HAGLR opposite strand (non-protein coding) (HAGLROS), long non-coding RNA [NR_110457]	HAGLROS
A_22_P00021553	PPP4R1-AS1|NR_110773|101927323|Homo sapiens PPP4R1 antisense RNA 1 (PPP4R1-AS1), transcript variant 1, long non-coding RNA [NR_110773]	PPP4R1-AS1
A_22_P00022395	RNF24|BX647619|11237|ring finger protein 24 [Source:HGNC Symbol;Acc:HGNC:13779] [ENST00000336095]	RNF24
A_22_P00022486	DNAJC9|AK094284|23234|DnaJ (Hsp40) homolog, subfamily C, member 9 [Source:HGNC Symbol;Acc:HGNC:19123] [ENST00000453189]	DNAJC9
A_22_P00023279	|||
A_22_P00023295	lnc-AKIRIN1-1|BX092811||BX092811 Soares_NFL_T_GBC_S1 Homo sapiens cDNA clone IMAGp998K033959 ; IMAGE:1562618, mRNA sequence [BX092811]	lnc-AKIRIN1-1
A_22_P00023942	SLC2A1-AS1|NR_033967|440584|Homo sapiens SLC2A1 antisense RNA 1 (SLC2A1-AS1), long non-coding RNA [NR_033967]	SLC2A1-AS1
A_22_P00025175	|BC045184||Homo sapiens cDNA clone IMAGE:5295011. [BC045184]
A_23_P100730	SKAP1|NM_003726|8631|Homo sapiens src kinase associated phosphoprotein 1 (SKAP1), transcript variant 1, mRNA [NM_003726]	SKAP1
A_23_P102000	CXCR4|NM_001008540|7852|Homo sapiens chemokine (C-X-C motif) receptor 4 (CXCR4), transcript variant 1, mRNA [NM_001008540]	CXCR4
A_23_P10206	HAS2|NM_005328|3037|Homo sapiens hyaluronan synthase 2 (HAS2), mRNA [NM_005328]	HAS2
A_23_P103756	OVGP1|NM_002557|5016|Homo sapiens oviductal glycoprotein 1, 120kDa (OVGP1), mRNA [NM_002557]	OVGP1
A_23_P104741	KIRREL3|NM_032531|84623|Homo sapiens kin of IRRE like 3 (Drosophila) (KIRREL3), transcript variant 1, mRNA [NM_032531]	KIRREL3
A_23_P105465	CMKLR1|NM_004072|1240|Homo sapiens chemokine-like receptor 1 (CMKLR1), transcript variant 2, mRNA [NM_004072]	CMKLR1
A_23_P105963	AK7|NM_152327|122481|Homo sapiens adenylate kinase 7 (AK7), mRNA [NM_152327]	AK7
A_23_P107283	HOXB2|NM_002145|3212|Homo sapiens homeobox B2 (HOXB2), mRNA [NM_002145]	HOXB2
A_23_P108673	EVA1A|NM_032181|84141|Homo sapiens eva-1 homolog A (C. elegans) (EVA1A), transcript variant 2, mRNA [NM_032181]	EVA1A
A_23_P108823	OSBPL6|NM_032523|114880|Homo sapiens oxysterol binding protein-like 6 (OSBPL6), transcript variant 1, mRNA [NM_032523]	OSBPL6
A_23_P110167	MGST2|NM_002413|4258|Homo sapiens microsomal glutathione S-transferase 2 (MGST2), transcript variant 1, mRNA [NM_002413]	MGST2
A_23_P110412	TMEM150C|NM_001080506|441027|Homo sapiens transmembrane protein 150C (TMEM150C), mRNA [NM_001080506]	TMEM150C
A_23_P110430	MSX1|NM_002448|4487|Homo sapiens msh homeobox 1 (MSX1), mRNA [NM_002448]	MSX1
A_23_P111402	RSPO3|NM_032784|84870|Homo sapiens R-spondin 3 (RSPO3), mRNA [NM_032784]	RSPO3
A_23_P111724	RUNDC3B|NM_138290|154661|Homo sapiens RUN domain containing 3B (RUNDC3B), transcript variant 1, mRNA [NM_138290]	RUNDC3B
A_23_P111860	RADIL|NM_018059|55698|Homo sapiens Ras association and DIL domains (RADIL), mRNA [NM_018059]	RADIL
A_23_P113034	C10orf11|NM_032024|83938|Homo sapiens chromosome 10 open reading frame 11 (C10orf11), mRNA [NM_032024]	C10orf11
A_23_P113793	ZBED2|NM_024508|79413|Homo sapiens zinc finger, BED-type containing 2 (ZBED2), mRNA [NM_024508]	ZBED2
A_23_P115064	CRABP2|NM_001878|1382|Homo sapiens cellular retinoic acid binding protein 2 (CRABP2), transcript variant 1, mRNA [NM_001878]	CRABP2
A_23_P116512	PRR5L|NM_024841|79899|Homo sapiens proline rich 5 like (PRR5L), transcript variant 2, mRNA [NM_024841]	PRR5L
A_23_P118254	FOXF1|NM_001451|2294|Homo sapiens forkhead box F1 (FOXF1), mRNA [NM_001451]	FOXF1
A_23_P118722	ASGR1|NM_001671|432|Homo sapiens asialoglycoprotein receptor 1 (ASGR1), transcript variant 1, mRNA [NM_001671]	ASGR1
A_23_P119936	REG3A|NM_138938|5068|Homo sapiens regenerating islet-derived 3 alpha (REG3A), transcript variant 2, mRNA [NM_138938]	REG3A
A_23_P120243	HOXD1|NM_024501|3231|Homo sapiens homeobox D1 (HOXD1), mRNA [NM_024501]	HOXD1
A_23_P120694	KCNE2|NM_172201|9992|Homo sapiens potassium voltage-gated channel, Isk-related family, member 2 (KCNE2), mRNA [NM_172201]	KCNE2
A_23_P121637	PRSS12|NM_003619|8492|Homo sapiens protease, serine, 12 (neurotrypsin, motopsin) (PRSS12), mRNA [NM_003619]	PRSS12
A_23_P12241	MCOLN3|NM_018298|55283|Homo sapiens mucolipin 3 (MCOLN3), transcript variant 1, mRNA [NM_018298]	MCOLN3
A_23_P122976	GNAI1|NM_002069|2770|Homo sapiens guanine nucleotide binding protein (G protein), alpha inhibiting activity polypeptide 1 (GNAI1), transcript variant 1, mRNA [NM_002069]	GNAI1
A_23_P12572	CASP7|NM_033338|840|Homo sapiens caspase 7, apoptosis-related cysteine peptidase (CASP7), transcript variant d, mRNA [NM_033338]	CASP7
A_23_P125809	ZCCHC12|NM_173798|170261|Homo sapiens zinc finger, CCHC domain containing 12 (ZCCHC12), mRNA [NM_173798]	ZCCHC12
A_23_P126917	IGSF3|NM_001542|3321|Homo sapiens immunoglobulin superfamily, member 3 (IGSF3), transcript variant 1, mRNA [NM_001542]	IGSF3
A_23_P129133	OCA2|NM_000275|4948|Homo sapiens oculocutaneous albinism II (OCA2), transcript variant 1, mRNA [NM_000275]	OCA2
A_23_P131846	SNAI1|NM_005985|6615|Homo sapiens snail family zinc finger 1 (SNAI1), mRNA [NM_005985]	SNAI1
A_23_P132760	TRH|NM_007117|7200|Homo sapiens thyrotropin-releasing hormone (TRH), mRNA [NM_007117]	TRH
A_23_P1331	COL13A1|NM_080801|1305|Homo sapiens collagen, type XIII, alpha 1 (COL13A1), transcript variant 5, mRNA [NM_080801]	COL13A1
A_23_P134663	BAALC||79870|brain and acute leukemia, cytoplasmic [Source:HGNC Symbol;Acc:HGNC:14333] [ENST00000297574]	BAALC
A_23_P134953	PLIN2|NM_001122|123|Homo sapiens perilipin 2 (PLIN2), transcript variant 1, mRNA [NM_001122]	PLIN2
A_23_P135381	SP5|NM_001003845|389058|Homo sapiens Sp5 transcription factor (SP5), mRNA [NM_001003845]	SP5
A_23_P136347	EPS8|NM_004447|2059|Homo sapiens epidermal growth factor receptor pathway substrate 8 (EPS8), mRNA [NM_004447]	EPS8
A_23_P13772	TBX3|NM_016569|6926|Homo sapiens T-box 3 (TBX3), transcript variant 2, mRNA [NM_016569]	TBX3
A_23_P140057	TNFRSF19|NM_018647|55504|Homo sapiens tumor necrosis factor receptor superfamily, member 19 (TNFRSF19), transcript variant 1, mRNA [NM_018647]	TNFRSF19
A_23_P141992	HSD11B1L|NM_198706|374875|Homo sapiens hydroxysteroid (11-beta) dehydrogenase 1-like (HSD11B1L), transcript variant b, mRNA [NM_198706]	HSD11B1L
A_23_P142560	ZEB2|NR_033258|9839|Homo sapiens zinc finger E-box binding homeobox 2 (ZEB2), transcript variant 3, non-coding RNA [NR_033258]	ZEB2
A_23_P142878	ATOH8|AL831857|84913|Homo sapiens mRNA; cDNA DKFZp761E2117 (from clone DKFZp761E2117). [AL831857]	ATOH8
A_23_P143650	DUSP18|NM_152511|150290|Homo sapiens dual specificity phosphatase 18 (DUSP18), mRNA [NM_152511]	DUSP18
A_23_P144656	CDH10|NM_006727|1008|Homo sapiens cadherin 10, type 2 (T2-cadherin) (CDH10), mRNA [NM_006727]	CDH10
A_23_P144911	EGFLAM|NM_152403|133584|Homo sapiens EGF-like, fibronectin type III and laminin G domains (EGFLAM), transcript variant 1, mRNA [NM_152403]	EGFLAM
A_23_P145238	HIST1H2BK|NM_080593|85236|Homo sapiens histone cluster 1, H2bk (HIST1H2BK), mRNA [NM_080593]	HIST1H2BK
A_23_P145895	TP53TG1|NR_015381|11257|Homo sapiens TP53 target 1 (non-protein coding) (TP53TG1), long non-coding RNA [NR_015381]	TP53TG1
A_23_P146294	EFCAB1|NM_024593|79645|Homo sapiens EF-hand calcium binding domain 1 (EFCAB1), transcript variant 1, mRNA [NM_024593]	EFCAB1
A_23_P146644	ANXA2|NM_001002857|302|Homo sapiens annexin A2 (ANXA2), transcript variant 2, mRNA [NM_001002857]	ANXA2
A_23_P147495	BCORL1|NM_021946|63035|Homo sapiens BCL6 corepressor-like 1 (BCORL1), mRNA [NM_021946]	BCORL1
A_23_P147641	TCEA2|NM_003195|6919|Homo sapiens transcription elongation factor A (SII), 2 (TCEA2), transcript variant 1, mRNA [NM_003195]	TCEA2
A_23_P151232	TMEM132C|NM_001136103|92293|Homo sapiens transmembrane protein 132C (TMEM132C), mRNA [NM_001136103]	TMEM132C
A_23_P152305	CDH11|XM_005255764|1009|cadherin 11, type 2, OB-cadherin (osteoblast) [Source:HGNC Symbol;Acc:HGNC:1750] [ENST00000394156]	CDH11
A_23_P154338	EFHD1|NM_025202|80303|Homo sapiens EF-hand domain family, member D1 (EFHD1), transcript variant 1, mRNA [NM_025202]	EFHD1
A_23_P154643	BMP7|NM_001719|655|Homo sapiens bone morphogenetic protein 7 (BMP7), mRNA [NM_001719]	BMP7
A_23_P156970	MEST|NM_002402|4232|Homo sapiens mesoderm specific transcript (MEST), transcript variant 1, mRNA [NM_002402]	MEST
A_23_P157715	PPP1R16A|NM_032902|84988|Homo sapiens protein phosphatase 1, regulatory subunit 16A (PPP1R16A), mRNA [NM_032902]	PPP1R16A
A_23_P158318	ROR2|NM_004560|4920|Homo sapiens receptor tyrosine kinase-like orphan receptor 2 (ROR2), mRNA [NM_004560]	ROR2
A_23_P158725	SLC16A3|NM_001042422|9123|Homo sapiens solute carrier family 16 (monocarboxylate transporter), member 3 (SLC16A3), transcript variant 2, mRNA [NM_001042422]	SLC16A3
A_23_P159335	CD8B|NM_004931|926|Homo sapiens CD8b molecule (CD8B), transcript variant 5, mRNA [NM_004931]	CD8B
A_23_P160559	ECM1|NM_004425|1893|Homo sapiens extracellular matrix protein 1 (ECM1), transcript variant 1, mRNA [NM_004425]	ECM1
A_23_P166807	PCBP4|NM_020418|57060|Homo sapiens poly(rC) binding protein 4 (PCBP4), transcript variant 1, mRNA [NM_020418]	PCBP4
A_23_P167920	DLL1|NM_005618|28514|Homo sapiens delta-like 1 (Drosophila) (DLL1), mRNA [NM_005618]	DLL1
A_23_P167983	HIST1H2AC|NM_003512|8334|Homo sapiens histone cluster 1, H2ac (HIST1H2AC), mRNA [NM_003512]	HIST1H2AC
A_23_P168357	CPA1|BT007313|1357|carboxypeptidase A1 (pancreatic) [Source:HGNC Symbol;Acc:HGNC:2296] [ENST00000011292]	CPA1
A_23_P168909	ZFPM2|NM_012082|23414|Homo sapiens zinc finger protein, FOG family member 2 (ZFPM2), mRNA [NM_012082]	ZFPM2
A_23_P169039	SNAI2|NM_003068|6591|Homo sapiens snail family zinc finger 2 (SNAI2), mRNA [NM_003068]	SNAI2
A_23_P169934	RILPL1|NM_178314|353116|Homo sapiens Rab interacting lysosomal protein-like 1 (RILPL1), mRNA [NM_178314]	RILPL1
A_23_P19030	ARSI|NM_001012301|340075|Homo sapiens arylsulfatase family, member I (ARSI), mRNA [NM_001012301]	ARSI
A_23_P19624	BMP6|NM_001718|654|Homo sapiens bone morphogenetic protein 6 (BMP6), mRNA [NM_001718]	BMP6
A_23_P200670	WDR78|NM_207014|79819|Homo sapiens WD repeat domain 78 (WDR78), transcript variant 2, mRNA [NM_207014]	WDR78
A_23_P201731	TRAF5|NM_004619|7188|Homo sapiens TNF receptor-associated factor 5 (TRAF5), transcript variant 1, mRNA [NM_004619]	TRAF5
A_23_P203972	FZD10|NM_007197|11211|Homo sapiens frizzled class receptor 10 (FZD10), mRNA [NM_007197]	FZD10
A_23_P205738	BCL11B|NM_138576|64919|Homo sapiens B-cell CLL/lymphoma 11B (zinc finger protein) (BCL11B), transcript variant 1, mRNA [NM_138576]	BCL11B
A_23_P207911	TRPV2|NM_016113|51393|Homo sapiens transient receptor potential cation channel, subfamily V, member 2 (TRPV2), mRNA [NM_016113]	TRPV2
A_23_P209499	PAX3|NM_013942|5077|Homo sapiens paired box 3 (PAX3), transcript variant PAX3B, mRNA [NM_013942]	PAX3
A_23_P211850	ABHD6|NM_020676|57406|Homo sapiens abhydrolase domain containing 6 (ABHD6), mRNA [NM_020676]	ABHD6
A_23_P212756	GRK4|NM_001004057|2868|Homo sapiens G protein-coupled receptor kinase 4 (GRK4), transcript variant 3, mRNA [NM_001004057]	GRK4
A_23_P213102	PALLD|AK096458|23022|palladin, cytoskeletal associated protein [Source:HGNC Symbol;Acc:HGNC:17068] [ENST00000508898]	PALLD
A_23_P21324	TWIST2|NM_001271893|117581|Homo sapiens twist family bHLH transcription factor 2 (TWIST2), transcript variant 1, mRNA [NM_001271893]	TWIST2
A_23_P214026	FBN2|NM_001999|2201|Homo sapiens fibrillin 2 (FBN2), mRNA [NM_001999]	FBN2
A_23_P214766	HIVEP2|NM_006734|3097|Homo sapiens human immunodeficiency virus type I enhancer binding protein 2 (HIVEP2), mRNA [NM_006734]	HIVEP2
A_23_P21548	ARHGAP10|NM_024605|79658|Homo sapiens Rho GTPase activating protein 10 (ARHGAP10), mRNA [NM_024605]	ARHGAP10
A_23_P215900	SCARA3|NM_182826|51435|Homo sapiens scavenger receptor class A, member 3 (SCARA3), transcript variant 2, mRNA [NM_182826]	SCARA3
A_23_P216610	SUSD1|NM_022486|64420|Homo sapiens sushi domain containing 1 (SUSD1), transcript variant 2, mRNA [NM_022486]	SUSD1
A_23_P23279	RCSD1|NM_052862|92241|Homo sapiens RCSD domain containing 1 (RCSD1), mRNA [NM_052862]	RCSD1
A_23_P24129	DKK1|NM_012242|22943|Homo sapiens dickkopf WNT signaling pathway inhibitor 1 (DKK1), mRNA [NM_012242]	DKK1
A_23_P24457	LRRC4C|NM_020929|57689|Homo sapiens leucine rich repeat containing 4C (LRRC4C), transcript variant 1, mRNA [NM_020929]	LRRC4C
A_23_P250800	ST3GAL6|NM_006100|10402|Homo sapiens ST3 beta-galactoside alpha-2,3-sialyltransferase 6 (ST3GAL6), transcript variant 1, mRNA [NM_006100]	ST3GAL6
A_23_P252981	ACE2|NM_021804|59272|Homo sapiens angiotensin I converting enzyme 2 (ACE2), mRNA [NM_021804]	ACE2
A_23_P257003	PCSK5|NM_006200|5125|Homo sapiens proprotein convertase subtilisin/kexin type 5 (PCSK5), transcript variant 2, mRNA [NM_006200]	PCSK5
A_23_P26124	RORA|NM_134260|6095|Homo sapiens RAR-related orphan receptor A (RORA), transcript variant 2, mRNA [NM_134260]	RORA
A_23_P27013	HOXB9|NM_024017|3219|Homo sapiens homeobox B9 (HOXB9), mRNA [NM_024017]	HOXB9
A_23_P27306	COLEC12|NM_130386|81035|Homo sapiens collectin sub-family member 12 (COLEC12), mRNA [NM_130386]	COLEC12
A_23_P27315	EMILIN2|NM_032048|84034|Homo sapiens elastin microfibril interfacer 2 (EMILIN2), mRNA [NM_032048]	EMILIN2
A_23_P300033	PDGFRA|NM_006206|5156|Homo sapiens platelet-derived growth factor receptor, alpha polypeptide (PDGFRA), mRNA [NM_006206]	PDGFRA
A_23_P303548	NOL4L|NM_001256798|140688|Homo sapiens nucleolar protein 4-like (NOL4L), transcript variant 1, mRNA [NM_001256798]	NOL4L
A_23_P304450	GATA6|NM_005257|2627|Homo sapiens GATA binding protein 6 (GATA6), mRNA [NM_005257]	GATA6
A_23_P311875	CD6|NM_006725|923|Homo sapiens CD6 molecule (CD6), transcript variant 1, mRNA [NM_006725]	CD6
A_23_P314115	BMI1|NM_005180|648|Homo sapiens BMI1 proto-oncogene, polycomb ring finger (BMI1), mRNA [NM_005180]	BMI1
A_23_P316501	NKAIN2|NM_001040214|154215|Homo sapiens Na+/K+ transporting ATPase interacting 2 (NKAIN2), transcript variant 1, mRNA [NM_001040214]	NKAIN2
A_23_P316511	HOXB3|NM_002146|3213|Homo sapiens homeobox B3 (HOXB3), mRNA [NM_002146]	HOXB3
A_23_P31896	ST3GAL1|NM_003033|6482|Homo sapiens ST3 beta-galactoside alpha-2,3-sialyltransferase 1 (ST3GAL1), transcript variant 1, mRNA [NM_003033]	ST3GAL1
A_23_P319783	SPAG17|NM_206996|200162|Homo sapiens sperm associated antigen 17 (SPAG17), mRNA [NM_206996]	SPAG17
A_23_P323180	HOXD3|NM_006898|3232|Homo sapiens homeobox D3 (HOXD3), mRNA [NM_006898]	HOXD3
A_23_P32577	DACH1|NM_080759|1602|Homo sapiens dachshund family transcription factor 1 (DACH1), transcript variant 1, mRNA [NM_080759]	DACH1
A_23_P327361	DMXL2|NM_015263|23312|Homo sapiens Dmx-like 2 (DMXL2), transcript variant 2, mRNA [NM_015263]	DMXL2
A_23_P329198	NABP1|NM_001031716|64859|Homo sapiens nucleic acid binding protein 1 (NABP1), transcript variant 1, mRNA [NM_001031716]	NABP1
A_23_P330616	WIPF1|NM_001077269|7456|Homo sapiens WAS/WASL interacting protein family, member 1 (WIPF1), transcript variant 2, mRNA [NM_001077269]	WIPF1
A_23_P334955	FAM167A|NM_053279|83648|Homo sapiens family with sequence similarity 167, member A (FAM167A), mRNA [NM_053279]	FAM167A
A_23_P337262	APCDD1|NM_153000|147495|Homo sapiens adenomatosis polyposis coli down-regulated 1 (APCDD1), mRNA [NM_153000]	APCDD1
A_23_P338325	ELK3|XM_006719275|2004|ELK3, ETS-domain protein (SRF accessory protein 2) [Source:HGNC Symbol;Acc:HGNC:3325] [ENST00000549985]	ELK3
A_23_P34510	PHC2|NM_198040|1912|Homo sapiens polyhomeotic homolog 2 (Drosophila) (PHC2), transcript variant 1, mRNA [NM_198040]	PHC2
A_23_P345725	HOXD4|NM_014621|3233|Homo sapiens homeobox D4 (HOXD4), mRNA [NM_014621]	HOXD4
A_23_P348767	MROH8|NM_152503|140699|Homo sapiens maestro heat-like repeat family member 8 (MROH8), transcript variant 1, mRNA [NM_152503]	MROH8
A_23_P350451	PRDM1|NM_001198|639|Homo sapiens PR domain containing 1, with ZNF domain (PRDM1), transcript variant 1, mRNA [NM_001198]	PRDM1
A_23_P354734	PCDHGA8|NM_032088|9708|Homo sapiens protocadherin gamma subfamily A, 8 (PCDHGA8), transcript variant 1, mRNA [NM_032088]	PCDHGA8
A_23_P357104	ANXA6|NM_001155|309|Homo sapiens annexin A6 (ANXA6), transcript variant 1, mRNA [NM_001155]	ANXA6
A_23_P357881	CD8B|NM_004931|926|Homo sapiens CD8b molecule (CD8B), transcript variant 5, mRNA [NM_004931]	CD8B
A_23_P360079	NCKAP5|NM_207363|344148|Homo sapiens NCK-associated protein 5 (NCKAP5), transcript variant 1, mRNA [NM_207363]	NCKAP5
A_23_P361448	SESN3|NM_144665|143686|Homo sapiens sestrin 3 (SESN3), transcript variant 1, mRNA [NM_144665]	SESN3
A_23_P362228	ZNF436-AS1|NR_033690|148898|Homo sapiens ZNF436 antisense RNA 1 (ZNF436-AS1), transcript variant 1, long non-coding RNA [NR_033690]	ZNF436-AS1
A_23_P363275	WDR66|NM_144668|144406|Homo sapiens WD repeat domain 66 (WDR66), transcript variant 1, mRNA [NM_144668]	WDR66
A_23_P363316	HOXB5|NM_002147|3215|Homo sapiens homeobox B5 (HOXB5), mRNA [NM_002147]	HOXB5
A_23_P368484	LRRC75A|NM_001113567|388341|Homo sapiens leucine rich repeat containing 75A (LRRC75A), transcript variant 1, mRNA [NM_001113567]	LRRC75A
A_23_P368886	CHSY3|NM_175856|337876|Homo sapiens chondroitin sulfate synthase 3 (CHSY3), mRNA [NM_175856]	CHSY3
A_23_P370588	HOXB8|NM_024016|3218|Homo sapiens homeobox B8 (HOXB8), mRNA [NM_024016]	HOXB8
A_23_P373464	AFF3||3899|AF4/FMR2 family, member 3 [Source:HGNC Symbol;Acc:HGNC:6473] [ENST00000483600]	AFF3
A_23_P377750	FGF10|NM_004465|2255|Homo sapiens fibroblast growth factor 10 (FGF10), mRNA [NM_004465]	FGF10
A_23_P383227	S100A1|NM_006271|6271|Homo sapiens S100 calcium binding protein A1 (S100A1), mRNA [NM_006271]	S100A1
A_23_P385067	CLIC6|NM_053277|54102|Homo sapiens chloride intracellular channel 6 (CLIC6), mRNA [NM_053277]	CLIC6
A_23_P385690	WNT3A|NM_033131|89780|Homo sapiens wingless-type MMTV integration site family, member 3A (WNT3A), mRNA [NM_033131]	WNT3A
A_23_P39364	HOMER3|NM_001145724|9454|Homo sapiens homer homolog 3 (Drosophila) (HOMER3), transcript variant 4, mRNA [NM_001145724]	HOMER3
A_23_P396353	NIN|NM_020921|51199|Homo sapiens ninein (GSK3B interacting protein) (NIN), transcript variant 2, mRNA [NM_020921]	NIN
A_23_P396934	NWD2|NM_001144990|57495|Homo sapiens NACHT and WD repeat domain containing 2 (NWD2), mRNA [NM_001144990]	NWD2
A_23_P39840	VAMP5|NM_006634|10791|Homo sapiens vesicle-associated membrane protein 5 (VAMP5), mRNA [NM_006634]	VAMP5
A_23_P399797	SMAD5-AS1|NR_026763|9597|Homo sapiens SMAD5 antisense RNA 1 (SMAD5-AS1), long non-coding RNA [NR_026763]	SMAD5-AS1
A_23_P406341	AFAP1L2|NM_001001936|84632|Homo sapiens actin filament associated protein 1-like 2 (AFAP1L2), transcript variant 1, mRNA [NM_001001936]	AFAP1L2
A_23_P408271	HSD17B11|NM_016245|51170|Homo sapiens hydroxysteroid (17-beta) dehydrogenase 11 (HSD17B11), mRNA [NM_016245]	HSD17B11
A_23_P414913	GLIPR2|NM_001287011|152007|Homo sapiens GLI pathogenesis-related 2 (GLIPR2), transcript variant 3, mRNA [NM_001287011]	GLIPR2
A_23_P416711	ST6GALNAC3|NM_001160011|256435|Homo sapiens ST6 (alpha-N-acetyl-neuraminyl-2,3-beta-galactosyl-1,3)-N-acetylgalactosaminide alpha-2,6-sialyltransferase 3 (ST6GALNAC3), transcript variant 2, mRNA [NM_001160011]	ST6GALNAC3
A_23_P417148	RAI1|NM_030665|10743|Homo sapiens retinoic acid induced 1 (RAI1), mRNA [NM_030665]	RAI1
A_23_P417853	MYO3B|NM_138995|140469|Homo sapiens myosin IIIB (MYO3B), transcript variant 2, mRNA [NM_138995]	MYO3B
A_23_P418083	LCA5|NM_181714|167691|Homo sapiens Leber congenital amaurosis 5 (LCA5), transcript variant 1, mRNA [NM_181714]	LCA5
A_23_P419696	LYPD1|NM_144586|116372|Homo sapiens LY6/PLAUR domain containing 1 (LYPD1), transcript variant 1, mRNA [NM_144586]	LYPD1
A_23_P421811	MROH8|NM_152503|140699|Homo sapiens maestro heat-like repeat family member 8 (MROH8), transcript variant 1, mRNA [NM_152503]	MROH8
A_23_P422732	WDR63|NM_145172|126820|Homo sapiens WD repeat domain 63 (WDR63), transcript variant 1, mRNA [NM_145172]	WDR63
A_23_P423864	PHC2|NM_198040|1912|Homo sapiens polyhomeotic homolog 2 (Drosophila) (PHC2), transcript variant 1, mRNA [NM_198040]	PHC2
A_23_P426305	AOC3|NM_003734|8639|Homo sapiens amine oxidase, copper containing 3 (AOC3), transcript variant 1, mRNA [NM_003734]	AOC3
A_23_P4536	EPB41L3|NM_012307|23136|Homo sapiens erythrocyte membrane protein band 4.1-like 3 (EPB41L3), transcript variant 1, mRNA [NM_012307]	EPB41L3
A_23_P48295	CDADC1|NM_001193478|81602|Homo sapiens cytidine and dCMP deaminase domain containing 1 (CDADC1), transcript variant 2, mRNA [NM_001193478]	CDADC1
A_23_P49499	ST6GALNAC2|NM_006456|10610|Homo sapiens ST6 (alpha-N-acetyl-neuraminyl-2,3-beta-galactosyl-1,3)-N-acetylgalactosaminide alpha-2,6-sialyltransferase 2 (ST6GALNAC2), mRNA [NM_006456]	ST6GALNAC2
A_23_P49539	BAHCC1|NM_001291324|57597|Homo sapiens BAH domain and coiled-coil containing 1 (BAHCC1), mRNA [NM_001291324]	BAHCC1
A_23_P501538	HOXA3|NM_153631|3200|Homo sapiens homeobox A3 (HOXA3), transcript variant 2, mRNA [NM_153631]	HOXA3
A_23_P502312	CD97|NM_078481|976|Homo sapiens CD97 molecule (CD97), transcript variant 1, mRNA [NM_078481]	CD97
A_23_P52031	PGM1|NM_002633|5236|Homo sapiens phosphoglucomutase 1 (PGM1), transcript variant 1, mRNA [NM_002633]	PGM1
A_23_P52207	BAMBI|NM_012342|25805|Homo sapiens BMP and activin membrane-bound inhibitor (BAMBI), mRNA [NM_012342]	BAMBI
A_23_P52806	BACE1|NM_012104|23621|Homo sapiens beta-site APP-cleaving enzyme 1 (BACE1), transcript variant a, mRNA [NM_012104]	BACE1
A_23_P53126	LMO2|NM_005574|4005|Homo sapiens LIM domain only 2 (rhombotin-like 1) (LMO2), transcript variant 1, mRNA [NM_005574]	LMO2
A_23_P53588	WNT5B|NM_030775|81029|Homo sapiens wingless-type MMTV integration site family, member 5B (WNT5B), transcript variant 2, mRNA [NM_030775]	WNT5B
A_23_P54144	BMP4|NM_001202|652|Homo sapiens bone morphogenetic protein 4 (BMP4), transcript variant 1, mRNA [NM_001202]	BMP4
A_23_P55281	HOXB7|NM_004502|3217|Homo sapiens homeobox B7 (HOXB7), mRNA [NM_004502]	HOXB7
A_23_P6066	CPXM1|NM_019609|56265|Homo sapiens carboxypeptidase X (M14 family), member 1 (CPXM1), transcript variant 1, mRNA [NM_019609]	CPXM1
A_23_P62901	BTG2|NM_006763|7832|Homo sapiens BTG family, member 2 (BTG2), mRNA [NM_006763]	BTG2
A_23_P62967	DISC1|NM_018662|27185|Homo sapiens disrupted in schizophrenia 1 (DISC1), transcript variant L, mRNA [NM_018662]	DISC1
A_23_P64121	KIAA1549L|NM_012194|25758|Homo sapiens KIAA1549-like (KIAA1549L), mRNA [NM_012194]	KIAA1549L
A_23_P64879	KCNJ8|NM_004982|3764|Homo sapiens potassium channel, inwardly rectifying subfamily J, member 8 (KCNJ8), mRNA [NM_004982]	KCNJ8
A_23_P65518	DACT1|NM_016651|51339|Homo sapiens dishevelled-binding antagonist of beta-catenin 1 (DACT1), transcript variant 1, mRNA [NM_016651]	DACT1
A_23_P66682	HOXB6|NM_018952|3216|Homo sapiens homeobox B6 (HOXB6), mRNA [NM_018952]	HOXB6
A_23_P70968	HOXA7|NM_006896|3204|Homo sapiens homeobox A7 (HOXA7), mRNA [NM_006896]	HOXA7
A_23_P71855	C5|NM_001735|727|Homo sapiens complement component 5 (C5), mRNA [NM_001735]	C5
A_23_P73012	C9orf3|NM_032823|84909|Homo sapiens chromosome 9 open reading frame 3 (C9orf3), transcript variant 2, mRNA [NM_032823]	C9orf3
A_23_P73526	CITED1|NM_004143|4435|Homo sapiens Cbp/p300-interacting transactivator, with Glu/Asp-rich carboxy-terminal domain, 1 (CITED1), transcript variant 1, mRNA [NM_004143]	CITED1
A_23_P73632	NR0B1|NM_000475|190|Homo sapiens nuclear receptor subfamily 0, group B, member 1 (NR0B1), mRNA [NM_000475]	NR0B1
A_23_P75283	RBP4|NM_006744|5950|Homo sapiens retinol binding protein 4, plasma (RBP4), mRNA [NM_006744]	RBP4
A_23_P75529	PKNOX2|NM_022062|63876|Homo sapiens PBX/knotted 1 homeobox 2 (PKNOX2), mRNA [NM_022062]	PKNOX2
A_23_P76136	TSPAN11|NM_001080509|441631|Homo sapiens tetraspanin 11 (TSPAN11), mRNA [NM_001080509]	TSPAN11
A_23_P76774	GSC|NM_173849|145258|Homo sapiens goosecoid homeobox (GSC), mRNA [NM_173849]	GSC
A_23_P7727	HAPLN1|NM_001884|1404|Homo sapiens hyaluronan and proteoglycan link protein 1 (HAPLN1), mRNA [NM_001884]	HAPLN1
A_23_P79302	LYPD6B|NM_177964|130576|Homo sapiens LY6/PLAUR domain containing 6B (LYPD6B), mRNA [NM_177964]	LYPD6B
A_23_P80817	TAGLN3|NM_013259|29114|Homo sapiens transgelin 3 (TAGLN3), transcript variant 1, mRNA [NM_013259]	TAGLN3
A_23_P80974	TDO2|NM_005651|6999|Homo sapiens tryptophan 2,3-dioxygenase (TDO2), mRNA [NM_005651]	TDO2
A_23_P81934	C6orf25|NM_025260|80739|Homo sapiens chromosome 6 open reading frame 25 (C6orf25), transcript variant 1, mRNA [NM_025260]	C6orf25
A_23_P82929	NOV|NM_002514|4856|Homo sapiens nephroblastoma overexpressed (NOV), mRNA [NM_002514]	NOV
A_23_P83579	ARNT2|NM_014862|9915|Homo sapiens aryl-hydrocarbon receptor nuclear translocator 2 (ARNT2), mRNA [NM_014862]	ARNT2
A_23_P83976	CEP112|NM_001199165|201134|Homo sapiens centrosomal protein 112kDa (CEP112), transcript variant 3, mRNA [NM_001199165]	CEP112
A_23_P90626	CYTIP|NM_004288|9595|Homo sapiens cytohesin 1 interacting protein (CYTIP), mRNA [NM_004288]	CYTIP
A_23_P92042	ITPR1|NM_002222|3708|Homo sapiens inositol 1,4,5-trisphosphate receptor, type 1 (ITPR1), transcript variant 2, mRNA [NM_002222]	ITPR1
A_23_P92517	TTC29|NM_001300761|83894|Homo sapiens tetratricopeptide repeat domain 29 (TTC29), transcript variant 1, mRNA [NM_001300761]	TTC29
A_23_P92860	CCNO|NM_021147|10309|Homo sapiens cyclin O (CCNO), transcript variant 1, mRNA [NM_021147]	CCNO
A_23_P92885	SLCO6A1|NM_173488|133482|Homo sapiens solute carrier organic anion transporter family, member 6A1 (SLCO6A1), transcript variant 1, mRNA [NM_173488]	SLCO6A1
A_23_P93772	HOXA5|NM_019102|3202|Homo sapiens homeobox A5 (HOXA5), mRNA [NM_019102]	HOXA5
A_23_P9402	CNTFR|NM_147164|1271|Homo sapiens ciliary neurotrophic factor receptor (CNTFR), transcript variant 1, mRNA [NM_147164]	CNTFR
A_23_P94338	ENPP2|NM_006209|5168|Homo sapiens ectonucleotide pyrophosphatase/phosphodiesterase 2 (ENPP2), transcript variant 1, mRNA [NM_006209]	ENPP2
A_23_P99693	ZBTB1|NM_014950|22890|Homo sapiens zinc finger and BTB domain containing 1 (ZBTB1), transcript variant 2, mRNA [NM_014950]	ZBTB1
A_24_P101704	ROR2|NM_004560|4920|Homo sapiens receptor tyrosine kinase-like orphan receptor 2 (ROR2), mRNA [NM_004560]	ROR2
A_24_P106542	RSPO3|NM_032784|84870|Homo sapiens R-spondin 3 (RSPO3), mRNA [NM_032784]	RSPO3
A_24_P129277	NOD1|NM_006092|10392|Homo sapiens nucleotide-binding oligomerization domain containing 1 (NOD1), mRNA [NM_006092]	NOD1
A_24_P129417	BMP1|AK291620|649|bone morphogenetic protein 1 [Source:HGNC Symbol;Acc:HGNC:1067] [ENST00000471755]	BMP1
A_24_P132008	MSX2|NM_002449|4488|Homo sapiens msh homeobox 2 (MSX2), mRNA [NM_002449]	MSX2
A_24_P135322	NRP1|NM_003873|8829|Homo sapiens neuropilin 1 (NRP1), transcript variant 1, mRNA [NM_003873]	NRP1
A_24_P140405	ADAMTS3|NM_014243|9508|Homo sapiens ADAM metallopeptidase with thrombospondin type 1 motif, 3 (ADAMTS3), mRNA [NM_014243]	ADAMTS3
A_24_P150580	RASL12|NM_016563|51285|Homo sapiens RAS-like, family 12 (RASL12), mRNA [NM_016563]	RASL12
A_24_P152188	PRICKLE2|NM_198859|166336|Homo sapiens prickle homolog 2 (Drosophila) (PRICKLE2), mRNA [NM_198859]	PRICKLE2
A_24_P157926	TNFAIP3|NM_006290|7128|Homo sapiens tumor necrosis factor, alpha-induced protein 3 (TNFAIP3), transcript variant 3, mRNA [NM_006290]	TNFAIP3
A_24_P166663	CDK6|NM_001259|1021|Homo sapiens cyclin-dependent kinase 6 (CDK6), transcript variant 1, mRNA [NM_001259]	CDK6
A_24_P169234	ZAP70|NM_001079|7535|Homo sapiens zeta-chain (TCR) associated protein kinase 70kDa (ZAP70), transcript variant 1, mRNA [NM_001079]	ZAP70
A_24_P192627	MLLT3|NM_004529|4300|Homo sapiens myeloid/lymphoid or mixed-lineage leukemia (trithorax homolog, Drosophila); translocated to, 3 (MLLT3), transcript variant 1, mRNA [NM_004529]	MLLT3
A_24_P194881	SHANK3|NM_033517|85358|Homo sapiens SH3 and multiple ankyrin repeat domains 3 (SHANK3), mRNA [NM_033517]	SHANK3
A_24_P200854	HOXA2|NM_006735|3199|Homo sapiens homeobox A2 (HOXA2), mRNA [NM_006735]	HOXA2
A_24_P202497	TWSG1|NM_020648|57045|Homo sapiens twisted gastrulation BMP signaling modulator 1 (TWSG1), mRNA [NM_020648]	TWSG1
A_24_P204244	ANXA2P1|NR_001562|303|Homo sapiens annexin A2 pseudogene 1 (ANXA2P1), non-coding RNA [NR_001562]	ANXA2P1
A_24_P20630	LEF1|NM_016269|51176|Homo sapiens lymphoid enhancer-binding factor 1 (LEF1), transcript variant 1, mRNA [NM_016269]	LEF1
A_24_P221414	DYNC1I1|NM_004411|1780|Homo sapiens dynein, cytoplasmic 1, intermediate chain 1 (DYNC1I1), transcript variant 1, mRNA [NM_004411]	DYNC1I1
A_24_P229531	NABP1|NM_001031716|64859|Homo sapiens nucleic acid binding protein 1 (NABP1), transcript variant 1, mRNA [NM_001031716]	NABP1
A_24_P236753	DOC2B|NM_003585|8447|Homo sapiens double C2-like domains, beta (DOC2B), mRNA [NM_003585]	DOC2B
A_24_P246841	SLC25A27|NM_004277|9481|Homo sapiens solute carrier family 25, member 27 (SLC25A27), transcript variant 1, mRNA [NM_004277]	SLC25A27
A_24_P253003	WNT11|NM_004626|7481|Homo sapiens wingless-type MMTV integration site family, member 11 (WNT11), mRNA [NM_004626]	WNT11
A_24_P256380	WLS|AB097018|79971|Homo sapiens mRNA for putative NFkB activating protein, complete cds, clone: 373. [AB097018]	WLS
A_24_P270460	IFI27|NM_005532|3429|Homo sapiens interferon, alpha-inducible protein 27 (IFI27), transcript variant 2, mRNA [NM_005532]	IFI27
A_24_P272313	KIAA1211L|NM_207362|343990|Homo sapiens KIAA1211-like (KIAA1211L), mRNA [NM_207362]	KIAA1211L
A_24_P277657	GMPR|NM_006877|2766|Homo sapiens guanosine monophosphate reductase (GMPR), mRNA [NM_006877]	GMPR
A_24_P280113	IL13RA1|NM_001560|3597|Homo sapiens interleukin 13 receptor, alpha 1 (IL13RA1), mRNA [NM_001560]	IL13RA1
A_24_P287974	CUEDC1|NM_001292025|404093|Homo sapiens CUE domain containing 1 (CUEDC1), transcript variant 2, mRNA [NM_001292025]	CUEDC1
A_24_P289299	ARHGEF25|NM_182947|115557|Homo sapiens Rho guanine nucleotide exchange factor (GEF) 25 (ARHGEF25), transcript variant 1, mRNA [NM_182947]	ARHGEF25
A_24_P303989	BMI1|NM_005180|648|Homo sapiens BMI1 proto-oncogene, polycomb ring finger (BMI1), mRNA [NM_005180]	BMI1
A_24_P323114	ANXA2P3|NR_001446|305|Homo sapiens annexin A2 pseudogene 3 (ANXA2P3), non-coding RNA [NR_001446]	ANXA2P3
A_24_P332230	LARP7|NM_016648|51574|Homo sapiens La ribonucleoprotein domain family, member 7 (LARP7), transcript variant 1, mRNA [NM_016648]	LARP7
A_24_P337419	TIGD6|NM_030953|81789|Homo sapiens tigger transposable element derived 6 (TIGD6), transcript variant 1, mRNA [NM_030953]	TIGD6
A_24_P342312	TENM4|NM_001098816|26011|Homo sapiens teneurin transmembrane protein 4 (TENM4), mRNA [NM_001098816]	TENM4
A_24_P345846	ANTXR2|NM_058172|118429|Homo sapiens anthrax toxin receptor 2 (ANTXR2), transcript variant 1, mRNA [NM_058172]	ANTXR2
A_24_P346101	PRELID2|NM_138492|153768|Homo sapiens PRELI domain containing 2 (PRELID2), transcript variant 3, mRNA [NM_138492]	PRELID2
A_24_P350546	LOC646976|XR_248659|646976|PREDICTED: Homo sapiens uncharacterized LOC646976 (LOC646976), misc_RNA [XR_248659]	LOC646976
A_24_P37540	ARPC4-TTLL3|NM_001198793|100526693|Homo sapiens ARPC4-TTLL3 readthrough (ARPC4-TTLL3), mRNA [NM_001198793]	ARPC4-TTLL3
A_24_P377144	ANTXR2|NM_058172|118429|Homo sapiens anthrax toxin receptor 2 (ANTXR2), transcript variant 1, mRNA [NM_058172]	ANTXR2
A_24_P380061	ARHGAP24|NM_001025616|83478|Homo sapiens Rho GTPase activating protein 24 (ARHGAP24), transcript variant 1, mRNA [NM_001025616]	ARHGAP24
A_24_P397386	LIFR|NM_002310|3977|Homo sapiens leukemia inhibitory factor receptor alpha (LIFR), transcript variant 2, mRNA [NM_002310]	LIFR
A_24_P406754	LOXL4|NM_032211|84171|Homo sapiens lysyl oxidase-like 4 (LOXL4), mRNA [NM_032211]	LOXL4
A_24_P416370	HOXB4|NM_024015|3214|Homo sapiens homeobox B4 (HOXB4), mRNA [NM_024015]	HOXB4
A_24_P418408	FAM89A|NM_198552|375061|Homo sapiens family with sequence similarity 89, member A (FAM89A), mRNA [NM_198552]	FAM89A
A_24_P49199	GLDN|NM_181789|342035|Homo sapiens gliomedin (GLDN), mRNA [NM_181789]	GLDN
A_24_P49260	SPTLC3|NM_018327|55304|Homo sapiens serine palmitoyltransferase, long chain base subunit 3 (SPTLC3), mRNA [NM_018327]	SPTLC3
A_24_P520767	LOC149351|XR_132798|149351|	LOC149351
A_24_P522998	ERICH3|NM_001002912|127254|Homo sapiens glutamate-rich 3 (ERICH3), mRNA [NM_001002912]	ERICH3
A_24_P54390	RASGRP3|NM_170672|25780|Homo sapiens RAS guanyl releasing protein 3 (calcium and DAG-regulated) (RASGRP3), transcript variant 2, mRNA [NM_170672]	RASGRP3
A_24_P555170	UBE2Q2L|NM_001243531|100505679|Homo sapiens ubiquitin-conjugating enzyme E2Q family member 2-like (UBE2Q2L), mRNA [NM_001243531]	UBE2Q2L
A_24_P57700	ZHX3|NM_015035|23051|Homo sapiens zinc fingers and homeoboxes 3 (ZHX3), mRNA [NM_015035]	ZHX3
A_24_P589266	SH3RF3|NM_001099289|344558|Homo sapiens SH3 domain containing ring finger 3 (SH3RF3), mRNA [NM_001099289]	SH3RF3
A_24_P6825	ZCCHC18||644353|zinc finger, CCHC domain containing 18 [Source:HGNC Symbol;Acc:HGNC:32459] [ENST00000423478]	ZCCHC18
A_24_P73577	ALDH1A2|NM_170697|8854|Homo sapiens aldehyde dehydrogenase 1 family, member A2 (ALDH1A2), transcript variant 3, mRNA [NM_170697]	ALDH1A2
A_24_P737939	LRRC73|NM_001012974|221424|Homo sapiens leucine rich repeat containing 73 (LRRC73), transcript variant 1, mRNA [NM_001012974]	LRRC73
A_24_P766716	CMKLR1|NM_004072|1240|Homo sapiens chemokine-like receptor 1 (CMKLR1), transcript variant 2, mRNA [NM_004072]	CMKLR1
A_24_P79054	TGFB1|NM_000660|7040|Homo sapiens transforming growth factor, beta 1 (TGFB1), mRNA [NM_000660]	TGFB1
A_24_P807031	ATP6AP1L|NM_001017971|92270|Homo sapiens ATPase, H+ transporting, lysosomal accessory protein 1-like (ATP6AP1L), mRNA [NM_001017971]	ATP6AP1L
A_24_P832426	B3GALTL|NM_194318|145173|Homo sapiens beta 1,3-galactosyltransferase-like (B3GALTL), mRNA [NM_194318]	B3GALTL
A_24_P835500	ITPRIPL2|NM_001034841|162073|Homo sapiens inositol 1,4,5-trisphosphate receptor interacting protein-like 2 (ITPRIPL2), transcript variant 1, mRNA [NM_001034841]	ITPRIPL2
A_24_P85200	ELMSAN1|NM_194278|91748|Homo sapiens ELM2 and Myb/SANT-like domain containing 1 (ELMSAN1), transcript variant 1, mRNA [NM_194278]	ELMSAN1
A_24_P88266	PROX1|NM_002763|5629|Homo sapiens prospero homeobox 1 (PROX1), transcript variant 2, mRNA [NM_002763]	PROX1
A_24_P91566	BMP7|NM_001719|655|Homo sapiens bone morphogenetic protein 7 (BMP7), mRNA [NM_001719]	BMP7
A_24_P928052	NRP1|NM_003873|8829|Homo sapiens neuropilin 1 (NRP1), transcript variant 1, mRNA [NM_003873]	NRP1
A_24_P929388	TMEM169|NM_138390|92691|Homo sapiens transmembrane protein 169 (TMEM169), transcript variant 3, mRNA [NM_138390]	TMEM169
A_24_P937405	PRSS23|NR_120593|11098|Homo sapiens protease, serine, 23 (PRSS23), transcript variant 7, non-coding RNA [NR_120593]	PRSS23
A_24_P940115	DLC1|NM_182643|10395|Homo sapiens DLC1 Rho GTPase activating protein (DLC1), transcript variant 1, mRNA [NM_182643]	DLC1
A_24_P942630	KDM6B|NM_001080424|23135|Homo sapiens lysine (K)-specific demethylase 6B (KDM6B), mRNA [NM_001080424]	KDM6B
A_24_P96961	SPSB1|NM_025106|80176|Homo sapiens splA/ryanodine receptor domain and SOCS box containing 1 (SPSB1), mRNA [NM_025106]	SPSB1
A_24_P9883	AP5B1|NM_138368|91056|Homo sapiens adaptor-related protein complex 5, beta 1 subunit (AP5B1), mRNA [NM_138368]	AP5B1
A_32_P101031	LYPD1|NM_144586|116372|Homo sapiens LY6/PLAUR domain containing 1 (LYPD1), transcript variant 1, mRNA [NM_144586]	LYPD1
A_32_P112592	LINC01140|NR_026989|339524|Homo sapiens long intergenic non-protein coding RNA 1140 (LINC01140), transcript variant 5, long non-coding RNA [NR_026989]	LINC01140
A_32_P116606	LIX1|NM_153234|167410|Homo sapiens Lix1 homolog (chicken) (LIX1), mRNA [NM_153234]	LIX1
A_32_P133072	SPON1|NM_006108|10418|Homo sapiens spondin 1, extracellular matrix protein (SPON1), mRNA [NM_006108]	SPON1
A_32_P148345	ANXA2|NM_001002857|302|Homo sapiens annexin A2 (ANXA2), transcript variant 2, mRNA [NM_001002857]	ANXA2
A_32_P157945	DSP|NM_004415|1832|Homo sapiens desmoplakin (DSP), transcript variant 1, mRNA [NM_004415]	DSP
A_32_P159234	KIAA1456|NM_020844|57604|Homo sapiens KIAA1456 (KIAA1456), transcript variant 1, mRNA [NM_020844]	KIAA1456
A_32_P169179	MSX2P1|NR_002307|55545|Homo sapiens msh homeobox 2 pseudogene 1 (MSX2P1), non-coding RNA [NR_002307]	MSX2P1
A_32_P181638	BVES|NM_147147|11149|Homo sapiens blood vessel epicardial substance (BVES), transcript variant B, mRNA [NM_147147]	BVES
A_32_P197340	ERICH2|NM_001290031|285141|Homo sapiens glutamate-rich 2 (ERICH2), transcript variant 3, mRNA [NM_001290031]	ERICH2
A_32_P211117	HOXD3|NM_006898|3232|Homo sapiens homeobox D3 (HOXD3), mRNA [NM_006898]	HOXD3
A_32_P34444	FHOD3|NM_025135|80206|Homo sapiens formin homology 2 domain containing 3 (FHOD3), transcript variant 1, mRNA [NM_025135]	FHOD3
A_32_P34920	FOXD1|NM_004472|2297|Homo sapiens forkhead box D1 (FOXD1), mRNA [NM_004472]	FOXD1
A_32_P40463	NUDT9P1|NR_002779|119369|Homo sapiens nudix (nucleoside diphosphate linked moiety X)-type motif 9 pseudogene 1 (NUDT9P1), non-coding RNA [NR_002779]	NUDT9P1
A_32_P447001	C15orf65|NM_001198784|145788|Homo sapiens chromosome 15 open reading frame 65 (C15orf65), mRNA [NM_001198784]	C15orf65
A_32_P478512	DKFZP434L187|NR_026771|26082|Homo sapiens uncharacterized LOC26082 (DKFZP434L187), long non-coding RNA [NR_026771]	DKFZP434L187
A_32_P530933	PYGO1|NM_015617|26108|Homo sapiens pygopus family PHD finger 1 (PYGO1), mRNA [NM_015617]	PYGO1
A_32_P53524	NTN1|NM_004822|9423|Homo sapiens netrin 1 (NTN1), mRNA [NM_004822]	NTN1
A_32_P59302	HIVEP3|NM_024503|59269|Homo sapiens human immunodeficiency virus type I enhancer binding protein 3 (HIVEP3), transcript variant 1, mRNA [NM_024503]	HIVEP3
A_32_P65616	PRL|NM_000948|5617|Homo sapiens prolactin (PRL), transcript variant 1, mRNA [NM_000948]	PRL
A_32_P74752	LOC100131289|NR_038929|100131289|Homo sapiens uncharacterized LOC100131289 (LOC100131289), long non-coding RNA [NR_038929]	LOC100131289
A_33_P3211260	DBNL|NM_014063|28988|Homo sapiens drebrin-like (DBNL), transcript variant 1, mRNA [NM_014063]	DBNL
A_33_P3212456	STX1A|NM_004603|6804|Homo sapiens syntaxin 1A (brain) (STX1A), transcript variant 1, mRNA [NM_004603]	STX1A
A_33_P3213029	RNF43|NM_017763|54894|Homo sapiens ring finger protein 43 (RNF43), mRNA [NM_017763]	RNF43
A_33_P3214129	LOC728061|AK025151|728061|Homo sapiens cDNA: FLJ21498 fis, clone COL05627. [AK025151]	LOC728061
A_33_P3214343	|||Q1W9F5_9CHON (Q1W9F5) NADH dehydrogenase subunit 2, partial (5
A_33_P3214988	EFCAB1|NM_024593|79645|Homo sapiens EF-hand calcium binding domain 1 (EFCAB1), transcript variant 1, mRNA [NM_024593]	EFCAB1
A_33_P3219245	LINC00476|NR_023390|100128782|Homo sapiens long intergenic non-protein coding RNA 476 (LINC00476), transcript variant 1, long non-coding RNA [NR_023390]	LINC00476
A_33_P3219398	ZNF521|NM_015461|25925|Homo sapiens zinc finger protein 521 (ZNF521), mRNA [NM_015461]	ZNF521
A_33_P3219572	|||
A_33_P3221859	SHOX2|NM_003030|6474|Homo sapiens short stature homeobox 2 (SHOX2), transcript variant 1, mRNA [NM_003030]	SHOX2
A_33_P3222689	H2BFM|NM_001164416|286436|Homo sapiens H2B histone family, member M (H2BFM), mRNA [NM_001164416]	H2BFM
A_33_P3225690	ZNF516|NM_014643|9658|Homo sapiens zinc finger protein 516 (ZNF516), mRNA [NM_014643]	ZNF516
A_33_P3225760	PCDH18|NM_001300828|54510|Homo sapiens protocadherin 18 (PCDH18), transcript variant 2, mRNA [NM_001300828]	PCDH18
A_33_P3227269	GATA3-AS1|NR_104327|399717|Homo sapiens GATA3 antisense RNA 1 (GATA3-AS1), transcript variant 1, long non-coding RNA [NR_104327]	GATA3-AS1
A_33_P3227661	|||
A_33_P3227920	SLC16A4|NM_004696|9122|Homo sapiens solute carrier family 16, member 4 (SLC16A4), transcript variant 1, mRNA [NM_004696]	SLC16A4
A_33_P3230219	TMEM54|NM_033504|113452|Homo sapiens transmembrane protein 54 (TMEM54), mRNA [NM_033504]	TMEM54
A_33_P3230264	GPC3|NM_001164617|2719|Homo sapiens glypican 3 (GPC3), transcript variant 1, mRNA [NM_001164617]	GPC3
A_33_P3231739	ELOVL2|NM_017770|54898|Homo sapiens ELOVL fatty acid elongase 2 (ELOVL2), mRNA [NM_017770]	ELOVL2
A_33_P3232193	CDH11|XM_005255764|1009|cadherin 11, type 2, OB-cadherin (osteoblast) [Source:HGNC Symbol;Acc:HGNC:1750] [ENST00000394156]	CDH11
A_33_P3234546	CD8B|NM_004931|926|Homo sapiens CD8b molecule (CD8B), transcript variant 5, mRNA [NM_004931]	CD8B
A_33_P3237135	MMP2|NM_004530|4313|Homo sapiens matrix metallopeptidase 2 (gelatinase A, 72kDa gelatinase, 72kDa type IV collagenase) (MMP2), transcript variant 1, mRNA [NM_004530]	MMP2
A_33_P3240936	BACE1|NM_012104|23621|Homo sapiens beta-site APP-cleaving enzyme 1 (BACE1), transcript variant a, mRNA [NM_012104]	BACE1
A_33_P3240941	BACE1|NM_012104|23621|Homo sapiens beta-site APP-cleaving enzyme 1 (BACE1), transcript variant a, mRNA [NM_012104]	BACE1
A_33_P3240946	DPF3|NM_001280544|8110|Homo sapiens D4, zinc and double PHD fingers, family 3 (DPF3), transcript variant 4, mRNA [NM_001280544]	DPF3
A_33_P3243832	ZEB2|NR_033258|9839|Homo sapiens zinc finger E-box binding homeobox 2 (ZEB2), transcript variant 3, non-coding RNA [NR_033258]	ZEB2
A_33_P3248794	NAB2|NM_005967|4665|Homo sapiens NGFI-A binding protein 2 (EGR1 binding protein 2) (NAB2), mRNA [NM_005967]	NAB2
A_33_P3254412	ULK2|NM_014683|9706|Homo sapiens unc-51 like autophagy activating kinase 2 (ULK2), transcript variant 1, mRNA [NM_014683]	ULK2
A_33_P3256396	DOC2B|NM_003585|8447|Homo sapiens double C2-like domains, beta (DOC2B), mRNA [NM_003585]	DOC2B
A_33_P3257558	CNTRL|AK097636|11064|centriolin [Source:HGNC Symbol;Acc:HGNC:1858] [ENST00000373851]	CNTRL
A_33_P3262495	ZNF503|NM_032772|84858|Homo sapiens zinc finger protein 503 (ZNF503), transcript variant 1, mRNA [NM_032772]	ZNF503
A_33_P3262927	PCBP4|NM_020418|57060|Homo sapiens poly(rC) binding protein 4 (PCBP4), transcript variant 1, mRNA [NM_020418]	PCBP4
A_33_P3263061	AK3|NM_016282|50808|Homo sapiens adenylate kinase 3 (AK3), transcript variant 1, mRNA [NM_016282]	AK3
A_33_P3265374	HOMER3|NM_001145724|9454|Homo sapiens homer homolog 3 (Drosophila) (HOMER3), transcript variant 4, mRNA [NM_001145724]	HOMER3
A_33_P3265376	HOMER3|NM_001145724|9454|Homo sapiens homer homolog 3 (Drosophila) (HOMER3), transcript variant 4, mRNA [NM_001145724]	HOMER3
A_33_P3265494	PTCHD4|NM_001013732|442213|Homo sapiens patched domain containing 4 (PTCHD4), transcript variant 1, mRNA [NM_001013732]	PTCHD4
A_33_P3268695	ZNF503|NM_032772|84858|Homo sapiens zinc finger protein 503 (ZNF503), transcript variant 1, mRNA [NM_032772]	ZNF503
A_33_P3269000	C8orf48|NM_001007090|157773|Homo sapiens chromosome 8 open reading frame 48 (C8orf48), mRNA [NM_001007090]	C8orf48
A_33_P3269824	LRRC66|NM_001024611|339977|Homo sapiens leucine rich repeat containing 66 (LRRC66), mRNA [NM_001024611]	LRRC66
A_33_P3271273	HOXB2|NM_002145|3212|Homo sapiens homeobox B2 (HOXB2), mRNA [NM_002145]	HOXB2
A_33_P3275055	ST6GALNAC3|NM_001160011|256435|Homo sapiens ST6 (alpha-N-acetyl-neuraminyl-2,3-beta-galactosyl-1,3)-N-acetylgalactosaminide alpha-2,6-sialyltransferase 3 (ST6GALNAC3), transcript variant 2, mRNA [NM_001160011]	ST6GALNAC3
A_33_P3278068	ELF1|NM_001145353|1997|Homo sapiens E74-like factor 1 (ets domain transcription factor) (ELF1), transcript variant 2, mRNA [NM_001145353]	ELF1
A_33_P3280721	WLS|AB097018|79971|Homo sapiens mRNA for putative NFkB activating protein, complete cds, clone: 373. [AB097018]	WLS
A_33_P3281283	S1PR3|NM_005226|1903|Homo sapiens sphingosine-1-phosphate receptor 3 (S1PR3), mRNA [NM_005226]	S1PR3
A_33_P3282075	SP6|NM_001258248|80320|Homo sapiens Sp6 transcription factor (SP6), transcript variant 1, mRNA [NM_001258248]	SP6
A_33_P3282840	RPS29|NM_001032|6235|Homo sapiens ribosomal protein S29 (RPS29), transcript variant 1, mRNA [NM_001032]	RPS29
A_33_P3284129	LYPD1|NM_144586|116372|Homo sapiens LY6/PLAUR domain containing 1 (LYPD1), transcript variant 1, mRNA [NM_144586]	LYPD1
A_33_P3286066	PHLDB2|NM_001134438|90102|Homo sapiens pleckstrin homology-like domain, family B, member 2 (PHLDB2), transcript variant 1, mRNA [NM_001134438]	PHLDB2
A_33_P3289025	EVA1A|NM_032181|84141|Homo sapiens eva-1 homolog A (C. elegans) (EVA1A), transcript variant 2, mRNA [NM_032181]	EVA1A
A_33_P3289121	C2orf40|NM_032411|84417|Homo sapiens chromosome 2 open reading frame 40 (C2orf40), mRNA [NM_032411]	C2orf40
A_33_P3289128	ZBTB42|NM_001137601|100128927|Homo sapiens zinc finger and BTB domain containing 42 (ZBTB42), mRNA [NM_001137601]	ZBTB42
A_33_P3291484	ST8SIA4|NM_005668|7903|Homo sapiens ST8 alpha-N-acetyl-neuraminide alpha-2,8-sialyltransferase 4 (ST8SIA4), transcript variant 1, mRNA [NM_005668]	ST8SIA4
A_33_P3294509	CD44|NM_000610|960|Homo sapiens CD44 molecule (Indian blood group) (CD44), transcript variant 1, mRNA [NM_000610]	CD44
A_33_P3300975	HOXC4|NM_014620|3221|Homo sapiens homeobox C4 (HOXC4), transcript variant 1, mRNA [NM_014620]	HOXC4
A_33_P3306153	KIAA1841|NM_032506|84542|Homo sapiens KIAA1841 (KIAA1841), transcript variant 2, mRNA [NM_032506]	KIAA1841
A_33_P3307157	RBM20|NM_001134363|282996|Homo sapiens RNA binding motif protein 20 (RBM20), mRNA [NM_001134363]	RBM20
A_33_P3307495	STRA6|NM_001142620|64220|Homo sapiens stimulated by retinoic acid 6 (STRA6), transcript variant 5, mRNA [NM_001142620]	STRA6
A_33_P3308481	HYMAI|NR_002768|57061|Homo sapiens hydatidiform mole associated and imprinted (non-protein coding) (HYMAI), long non-coding RNA [NR_002768]	HYMAI
A_33_P3311165	C18orf65|NM_001272093|400658|Homo sapiens chromosome 18 open reading frame 65 (C18orf65), mRNA [NM_001272093]	C18orf65
A_33_P3311551	WLS|AB097018|79971|Homo sapiens mRNA for putative NFkB activating protein, complete cds, clone: 373. [AB097018]	WLS
A_33_P3316786	DACH1|NM_080759|1602|Homo sapiens dachshund family transcription factor 1 (DACH1), transcript variant 1, mRNA [NM_080759]	DACH1
A_33_P3320499	RAI1|NM_030665|10743|Homo sapiens retinoic acid induced 1 (RAI1), mRNA [NM_030665]	RAI1
A_33_P3323068	AGPAT4|NM_020133|56895|Homo sapiens 1-acylglycerol-3-phosphate O-acyltransferase 4 (AGPAT4), mRNA [NM_020133]	AGPAT4
A_33_P3323074	AGPAT4|NM_020133|56895|Homo sapiens 1-acylglycerol-3-phosphate O-acyltransferase 4 (AGPAT4), mRNA [NM_020133]	AGPAT4
A_33_P3326617	FAHD1|NM_031208|81889|Homo sapiens fumarylacetoacetate hydrolase domain containing 1 (FAHD1), transcript variant 2, mRNA [NM_031208]	FAHD1
A_33_P3328375	TTC29|NM_001300761|83894|Homo sapiens tetratricopeptide repeat domain 29 (TTC29), transcript variant 1, mRNA [NM_001300761]	TTC29
A_33_P3330826	LOC100132077|NR_033937|100132077|Homo sapiens uncharacterized LOC100132077 (LOC100132077), long non-coding RNA [NR_033937]	LOC100132077
A_33_P3331641	ZNF503-AS2|NR_110301|100131213|Homo sapiens ZNF503 antisense RNA 2 (ZNF503-AS2), transcript variant 5, long non-coding RNA [NR_110301]	ZNF503-AS2
A_33_P3333537	VPS13C|NM_020821|54832|Homo sapiens vacuolar protein sorting 13 homolog C (S. cerevisiae) (VPS13C), transcript variant 2A, mRNA [NM_020821]	VPS13C
A_33_P3334443	FAM69A|NM_001252273|388650|Homo sapiens family with sequence similarity 69, member A (FAM69A), transcript variant 5, mRNA [NM_001252273]	FAM69A
A_33_P3336715	GABRB2|NM_021911|2561|Homo sapiens gamma-aminobutyric acid (GABA) A receptor, beta 2 (GABRB2), transcript variant 1, mRNA [NM_021911]	GABRB2
A_33_P3336760	ABCB4|NM_018849|5244|Homo sapiens ATP-binding cassette, sub-family B (MDR/TAP), member 4 (ABCB4), transcript variant B, mRNA [NM_018849]	ABCB4
A_33_P3340580	ZNF385C|NM_001242704|201181|Homo sapiens zinc finger protein 385C (ZNF385C), mRNA [NM_001242704]	ZNF385C
A_33_P3341474	ZBTB38|NM_001080412|253461|Homo sapiens zinc finger and BTB domain containing 38 (ZBTB38), mRNA [NM_001080412]	ZBTB38
A_33_P3341499	WNT5A|NM_003392|7474|Homo sapiens wingless-type MMTV integration site family, member 5A (WNT5A), transcript variant 1, mRNA [NM_003392]	WNT5A
A_33_P3345309	PRSS56|NM_001195129|646960|Homo sapiens protease, serine, 56 (PRSS56), mRNA [NM_001195129]	PRSS56
A_33_P3348164	TTLL7|NM_024686|79739|Homo sapiens tubulin tyrosine ligase-like family member 7 (TTLL7), mRNA [NM_024686]	TTLL7
A_33_P3348714	FGF9|NM_002010|2254|Homo sapiens fibroblast growth factor 9 (FGF9), mRNA [NM_002010]	FGF9
A_33_P3352019	SCARA3|NM_182826|51435|Homo sapiens scavenger receptor class A, member 3 (SCARA3), transcript variant 2, mRNA [NM_182826]	SCARA3
A_33_P3359704	ZNF703|AK024361|80139|zinc finger protein 703 [Source:HGNC Symbol;Acc:HGNC:25883] [ENST00000331569]	ZNF703
A_33_P3359856	|XM_005263742||mitotic spindle organizing protein 2A [Source:HGNC Symbol;Acc:HGNC:33187] [ENST00000445782]
A_33_P3362088	P2RX4|NM_001256796|5025|Homo sapiens purinergic receptor P2X, ligand gated ion channel, 4 (P2RX4), transcript variant 1, mRNA [NM_001256796]	P2RX4
A_33_P3362148	TTC28-AS1|NR_026962|284900|Homo sapiens TTC28 antisense RNA 1 (TTC28-AS1), transcript variant 2, long non-coding RNA [NR_026962]	TTC28-AS1
A_33_P3363355	ICAM4|NM_022377|3386|Homo sapiens intercellular adhesion molecule 4 (Landsteiner-Wiener blood group) (ICAM4), transcript variant 2, mRNA [NM_022377]	ICAM4
A_33_P3367780	TMEM215|NM_212558|401498|Homo sapiens transmembrane protein 215 (TMEM215), mRNA [NM_212558]	TMEM215
A_33_P3369760	GLIPR2|NM_001287011|152007|Homo sapiens GLI pathogenesis-related 2 (GLIPR2), transcript variant 3, mRNA [NM_001287011]	GLIPR2
A_33_P3379381	WDR78|NM_207014|79819|Homo sapiens WD repeat domain 78 (WDR78), transcript variant 2, mRNA [NM_207014]	WDR78
A_33_P3381870	DMTN|NM_001978|2039|Homo sapiens dematin actin binding protein (DMTN), transcript variant 1, mRNA [NM_001978]	DMTN
A_33_P3382565	KIF26B|BC042481|55083|kinesin family member 26B [Source:HGNC Symbol;Acc:HGNC:25484] [ENST00000479506]	KIF26B
A_33_P3383876	lnc-CD99L2-1|||Q3ZAR0_HUMAN (Q3ZAR0) GPR50 protein, partial (4	lnc-CD99L2-1
A_33_P3385775	ZNF703|AK024361|80139|zinc finger protein 703 [Source:HGNC Symbol;Acc:HGNC:25883] [ENST00000331569]	ZNF703
A_33_P3388148	CHRNA3|NM_001166694|1136|Homo sapiens cholinergic receptor, nicotinic, alpha 3 (neuronal) (CHRNA3), transcript variant 2, mRNA [NM_001166694]	CHRNA3
A_33_P3388312	SKAP2|BC036044|8935|src kinase associated phosphoprotein 2 [Source:HGNC Symbol;Acc:HGNC:15687] [ENST00000345317]	SKAP2
A_33_P3389113	TRAF3IP2-AS1|NR_034111|643749|Homo sapiens TRAF3IP2 antisense RNA 1 (TRAF3IP2-AS1), transcript variant 4, long non-coding RNA [NR_034111]	TRAF3IP2-AS1
A_33_P3390456	YAF2|NM_001190979|10138|Homo sapiens YY1 associated factor 2 (YAF2), transcript variant 1, mRNA [NM_001190979]	YAF2
A_33_P3392525	ARL4D|NM_001661|379|Homo sapiens ADP-ribosylation factor-like 4D (ARL4D), mRNA [NM_001661]	ARL4D
A_33_P3393684	VSIG8|NM_001013661|391123|Homo sapiens V-set and immunoglobulin domain containing 8 (VSIG8), mRNA [NM_001013661]	VSIG8
A_33_P3398111	ZC3H18-AS1|AK127438|400555|Homo sapiens cDNA FLJ45530 fis, clone BRTHA2028297. [AK127438]	ZC3H18-AS1
A_33_P3401647	PPP1R14A|NM_033256|94274|Homo sapiens protein phosphatase 1, regulatory (inhibitor) subunit 14A (PPP1R14A), transcript variant 1, mRNA [NM_033256]	PPP1R14A
A_33_P3402551	LOC100101478||100101478|Homo sapiens X-linked mRNA sequence. [AY730279]	LOC100101478
A_33_P3402565	DSP|NM_004415|1832|Homo sapiens desmoplakin (DSP), transcript variant 1, mRNA [NM_004415]	DSP
A_33_P3403399	SLC47A1|NM_018242|55244|Homo sapiens solute carrier family 47 (multidrug and toxin extrusion), member 1 (SLC47A1), mRNA [NM_018242]	SLC47A1
A_33_P3406090	|||
A_33_P3406171	PABPC5|NM_080832|140886|Homo sapiens poly(A) binding protein, cytoplasmic 5 (PABPC5), mRNA [NM_080832]	PABPC5
A_33_P3411035	SLIT1|NM_003061|6585|Homo sapiens slit homolog 1 (Drosophila) (SLIT1), mRNA [NM_003061]	SLIT1
A_33_P3412087	CCDC170|NM_025059|80129|Homo sapiens coiled-coil domain containing 170 (CCDC170), mRNA [NM_025059]	CCDC170
A_33_P3412468	SLC25A27|NM_004277|9481|Homo sapiens solute carrier family 25, member 27 (SLC25A27), transcript variant 1, mRNA [NM_004277]	SLC25A27
A_33_P3414591	TWIST1|NM_000474|7291|Homo sapiens twist family bHLH transcription factor 1 (TWIST1), mRNA [NM_000474]	TWIST1
A_33_P3415087	CLCN5|NM_001127899|1184|Homo sapiens chloride channel, voltage-sensitive 5 (CLCN5), transcript variant 1, mRNA [NM_001127899]	CLCN5
A_33_P3415092	CLCN5|NM_001127899|1184|Homo sapiens chloride channel, voltage-sensitive 5 (CLCN5), transcript variant 1, mRNA [NM_001127899]	CLCN5
A_33_P3415395	SPTLC3|NM_018327|55304|Homo sapiens serine palmitoyltransferase, long chain base subunit 3 (SPTLC3), mRNA [NM_018327]	SPTLC3
A_33_P3415888	TEPP|NM_199046|374739|Homo sapiens testis, prostate and placenta expressed (TEPP), transcript variant 1, mRNA [NM_199046]	TEPP
A_33_P3418716	EFHD1|NM_025202|80303|Homo sapiens EF-hand domain family, member D1 (EFHD1), transcript variant 1, mRNA [NM_025202]	EFHD1
A_33_P3419785	BNIP3|NM_004052|664|Homo sapiens BCL2/adenovirus E1B 19kDa interacting protein 3 (BNIP3), mRNA [NM_004052]	BNIP3
A_33_P3421163	TP53INP1|NM_033285|94241|Homo sapiens tumor protein p53 inducible nuclear protein 1 (TP53INP1), transcript variant 1, mRNA [NM_033285]	TP53INP1
A_33_P3421490	KIAA1024|NM_015206|23251|Homo sapiens KIAA1024 (KIAA1024), mRNA [NM_015206]	KIAA1024
A_33_P3423979	PALLD|AK096458|23022|palladin, cytoskeletal associated protein [Source:HGNC Symbol;Acc:HGNC:17068] [ENST00000508898]	PALLD
A_33_P3440636	LOC286071|AK091759|286071|Homo sapiens cDNA FLJ34440 fis, clone HLUNG2001214. [AK091759]	LOC286071
A_33_P3571901	LOC100287387|XM_002342310|100287387|PREDICTED: Homo sapiens uncharacterized LOC100287387 (LOC100287387), mRNA [XM_002342310]	LOC100287387
A_33_P3606465	CBX3P2|NR_033754|645158|Homo sapiens chromobox homolog 3 pseudogene 2 (CBX3P2), non-coding RNA [NR_033754]	CBX3P2
A_33_P3613516	GATA2-AS1|NR_125398|101927167|Homo sapiens GATA2 antisense RNA 1 (GATA2-AS1), long non-coding RNA [NR_125398]	GATA2-AS1
A_33_P3697530	SEMA4D|NM_006378|10507|Homo sapiens sema domain, immunoglobulin domain (Ig), transmembrane domain (TM) and short cytoplasmic domain, (semaphorin) 4D (SEMA4D), transcript variant 1, mRNA [NM_006378]	SEMA4D
A_33_P3728698	|AK127183||
A_33_P3753757	lnc-SUSD1-1|AK095652||Homo sapiens cDNA FLJ38333 fis, clone FCBBF3025674. [AK095652]	lnc-SUSD1-1
A_33_P3782469	PYGO1|NM_015617|26108|Homo sapiens pygopus family PHD finger 1 (PYGO1), mRNA [NM_015617]	PYGO1
A_33_P3794213	lnc-CDKN1C-2|AJ251642||Homo sapiens partial mRNA for KCNQ1OT2 protein. [AJ251642]	lnc-CDKN1C-2
A_33_P3844650	ANGPTL2|NM_012098|23452|Homo sapiens angiopoietin-like 2 (ANGPTL2), mRNA [NM_012098]	ANGPTL2
A_33_P3851023	NRXN3|NM_004796|9369|Homo sapiens neurexin 3 (NRXN3), transcript variant 1, mRNA [NM_004796]	NRXN3
A_33_P3887081	LINC01252|NR_033890|338817|Homo sapiens long intergenic non-protein coding RNA 1252 (LINC01252), long non-coding RNA [NR_033890]	LINC01252

## Sheet: 3
PROBE	GENE_ID	GENE
A_19_P00316326	MAP3K13|NM_004721|9175|Homo sapiens mitogen-activated protein kinase kinase kinase 13 (MAP3K13), transcript variant 1, mRNA [NM_004721]	MAP3K13
A_19_P00316758	MAP3K13|NM_004721|9175|Homo sapiens mitogen-activated protein kinase kinase kinase 13 (MAP3K13), transcript variant 1, mRNA [NM_004721]	MAP3K13
A_19_P00316820	lnc-WRNIP1-2|||Homo sapiens cDNA FLJ33709 fis, clone BRAWH2007890. [AK091028]	lnc-WRNIP1-2
A_19_P00316985	LINC00472|NR_121612|79940|Homo sapiens long intergenic non-protein coding RNA 472 (LINC00472), transcript variant 1, long non-coding RNA [NR_121612]	LINC00472
A_19_P00318297	APTR|NR_038361|100505854|Homo sapiens Alu-mediated CDKN1A/p21 transcriptional regulator (non-protein coding) (APTR), long non-coding RNA [NR_038361]	APTR
A_19_P00319404	LINC00472|NR_121612|79940|Homo sapiens long intergenic non-protein coding RNA 472 (LINC00472), transcript variant 1, long non-coding RNA [NR_121612]	LINC00472
A_19_P00319876	|||
A_19_P00320067	LOC100130417|NR_026874|100130417|Homo sapiens uncharacterized LOC100130417 (LOC100130417), transcript variant 1, long non-coding RNA [NR_026874]	LOC100130417
A_19_P00320140	NR2F1-AS1|NR_109818|441094|Homo sapiens NR2F1 antisense RNA 1 (NR2F1-AS1), transcript variant 4, long non-coding RNA [NR_109818]	NR2F1-AS1
A_19_P00320729	CDYL2|AK023660|124359|chromodomain protein, Y-like 2 [Source:HGNC Symbol;Acc:HGNC:23030] [ENST00000570137]	CDYL2
A_19_P00321194	KC6|NR_002838|641516|Homo sapiens keratoconus gene 6 (KC6), long non-coding RNA [NR_002838]	KC6
A_19_P00321588	C14orf132|NM_001282463|56967|Homo sapiens chromosome 14 open reading frame 132 (C14orf132), transcript variant 1, mRNA [NM_001282463]	C14orf132
A_19_P00322109	LOC401320|NR_038889|401320|Homo sapiens uncharacterized LOC401320 (LOC401320), long non-coding RNA [NR_038889]	LOC401320
A_19_P00322420	LINC01094||100505702|long intergenic non-protein coding RNA 1094 [Source:HGNC Symbol;Acc:HGNC:49219] [ENST00000503259]	LINC01094
A_19_P00322645	RPS6KA5|NM_004755|9252|Homo sapiens ribosomal protein S6 kinase, 90kDa, polypeptide 5 (RPS6KA5), transcript variant 1, mRNA [NM_004755]	RPS6KA5
A_19_P00322890	|||
A_19_P00322968	LINC00963||100506190|long intergenic non-protein coding RNA 963 [Source:HGNC Symbol;Acc:HGNC:48716] [ENST00000454968]	LINC00963
A_19_P00323082	H19|NR_002196|283120|Homo sapiens H19, imprinted maternally expressed transcript (non-protein coding) (H19), long non-coding RNA [NR_002196]	H19
A_19_P00324814	XLOC_l2_015561|||BROAD Institute lincRNA (XLOC_l2_015561), lincRNA [TCONS_l2_00030253]	XLOC_l2_015561
A_19_P00331853	LOC100131564|NR_034089|100131564|Homo sapiens uncharacterized LOC100131564 (LOC100131564), long non-coding RNA [NR_034089]	LOC100131564
A_19_P00800166	LINC01116|NR_040001|375295|Homo sapiens long intergenic non-protein coding RNA 1116 (LINC01116), long non-coding RNA [NR_040001]	LINC01116
A_19_P00801752	lnc-SIK1-2|||LNCipedia lincRNA (lnc-SIK1-2), lincRNA [lnc-SIK1-2:1]	lnc-SIK1-2
A_19_P00803499	|||
A_19_P00805218	LINC01197||400456|long intergenic non-protein coding RNA 1197 [Source:HGNC Symbol;Acc:HGNC:49597] [ENST00000614853]	LINC01197
A_19_P00807411	RNF180|NM_178532|285671|Homo sapiens ring finger protein 180 (RNF180), transcript variant 2, mRNA [NM_178532]	RNF180
A_19_P00808774	BAIAP2-AS1|NR_026857|440465|Homo sapiens BAIAP2 antisense RNA 1 (head to head) (BAIAP2-AS1), long non-coding RNA [NR_026857]	BAIAP2-AS1
A_19_P00808846	|||
A_19_P00811178	MIR503HG|NR_024607|84848|Homo sapiens MIR503 host gene (non-protein coding) (MIR503HG), long non-coding RNA [NR_024607]	MIR503HG
A_19_P00811234	|||
A_19_P00812135	LOC100130417|NR_026874|100130417|Homo sapiens uncharacterized LOC100130417 (LOC100130417), transcript variant 1, long non-coding RNA [NR_026874]	LOC100130417
A_19_P00812310	lnc-ITSN1-2|||LNCipedia lincRNA (lnc-ITSN1-2), lincRNA [lnc-ITSN1-2:5]	lnc-ITSN1-2
A_19_P00813077	FAM228B|NM_001145710|375190|Homo sapiens family with sequence similarity 228, member B (FAM228B), transcript variant 1, mRNA [NM_001145710]	FAM228B
A_19_P00813087	LINC01158|NR_037883|100506421|Homo sapiens long intergenic non-protein coding RNA 1158 (LINC01158), long non-coding RNA [NR_037883]	LINC01158
A_19_P00813593	LINC01116|NR_040001|375295|Homo sapiens long intergenic non-protein coding RNA 1116 (LINC01116), long non-coding RNA [NR_040001]	LINC01116
A_21_P0000057	RGS9|NM_001165933|8787|Homo sapiens regulator of G-protein signaling 9 (RGS9), transcript variant 3, mRNA [NM_001165933]	RGS9
A_21_P0000060	FRAS1|NM_025074|80144|Homo sapiens Fraser extracellular matrix complex subunit 1 (FRAS1), transcript variant 1, mRNA [NM_025074]	FRAS1
A_21_P0000092	ZBED6|NM_001174108|100381270|Homo sapiens zinc finger, BED-type containing 6 (ZBED6), mRNA [NM_001174108]	ZBED6
A_21_P0000120	KCNJ18|NM_001194958|100134444|Homo sapiens potassium channel, inwardly rectifying subfamily J, member 18 (KCNJ18), mRNA [NM_001194958]	KCNJ18
A_21_P0000124	DENND1B|NM_144977|163486|Homo sapiens DENN/MADD domain containing 1B (DENND1B), transcript variant 2, mRNA [NM_144977]	DENND1B
A_21_P0000130	GS1-259H13.2|NM_001195541|100289187|Homo sapiens transmembrane protein 225-like (GS1-259H13.2), transcript variant 1, mRNA [NM_001195541]	GS1-259H13.2
A_21_P0000166	PPP5D1|NM_001205281|100506012|Homo sapiens PPP5 tetratricopeptide repeat domain containing 1 (PPP5D1), mRNA [NM_001205281]	PPP5D1
A_21_P0000173	C5orf56|NR_045116|441108|Homo sapiens chromosome 5 open reading frame 56 (C5orf56), long non-coding RNA [NR_045116]	C5orf56
A_21_P0000188	ELF5|NM_198381|2001|Homo sapiens E74-like factor 5 (ets domain transcription factor) (ELF5), transcript variant 1, mRNA [NM_198381]	ELF5
A_21_P0000199	HOXA6|XM_006715716|3203|homeobox A6 [Source:HGNC Symbol;Acc:HGNC:5107] [ENST00000222728]	HOXA6
A_21_P0000222	SNORD46|NR_000024|94161|Homo sapiens small nucleolar RNA, C/D box 46 (SNORD46), small nucleolar RNA [NR_000024]	SNORD46
A_21_P0000279	SNORD61|NR_002735|26787|Homo sapiens small nucleolar RNA, C/D box 61 (SNORD61), small nucleolar RNA [NR_002735]	SNORD61
A_21_P0000322	SNORA34|NR_002968|677815|Homo sapiens small nucleolar RNA, H/ACA box 34 (SNORA34), small nucleolar RNA [NR_002968]	SNORA34
A_21_P0000336	SNORA54|NR_002982|677833|Homo sapiens small nucleolar RNA, H/ACA box 54 (SNORA54), small nucleolar RNA [NR_002982]	SNORA54
A_21_P0000382	SNORD71|NR_003059|692111|Homo sapiens small nucleolar RNA, C/D box 71 (SNORD71), small nucleolar RNA [NR_003059]	SNORD71
A_21_P0000387	SNORD90|NR_003071|692206|Homo sapiens small nucleolar RNA, C/D box 90 (SNORD90), small nucleolar RNA [NR_003071]	SNORD90
A_21_P0000463	SNORD105B|NR_003688|100113382|Homo sapiens small nucleolar RNA, C/D box 105B (SNORD105B), small nucleolar RNA [NR_003688]	SNORD105B
A_21_P0000464	SNORD123|NR_003689|100113384|Homo sapiens small nucleolar RNA, C/D box 123 (SNORD123), small nucleolar RNA [NR_003689]	SNORD123
A_21_P0000618	EIF1B-AS1|NR_033965|440952|Homo sapiens EIF1B antisense RNA 1 (EIF1B-AS1), long non-coding RNA [NR_033965]	EIF1B-AS1
A_21_P0000624	SLC6A13|NM_016615|6540|Homo sapiens solute carrier family 6 (neurotransmitter transporter), member 13 (SLC6A13), transcript variant 1, mRNA [NM_016615]	SLC6A13
A_21_P0000660	LOC100499489|NR_036533|100499489|Homo sapiens uncharacterized LOC100499489 (LOC100499489), long non-coding RNA [NR_036533]	LOC100499489
A_21_P0000740	HIVEP3|NM_024503|59269|Homo sapiens human immunodeficiency virus type I enhancer binding protein 3 (HIVEP3), transcript variant 1, mRNA [NM_024503]	HIVEP3
A_21_P0000750	MFI2-AS1|NR_038285|100507057|Homo sapiens MFI2 antisense RNA 1 (MFI2-AS1), long non-coding RNA [NR_038285]	MFI2-AS1
A_21_P0000785	DNM3OS|NR_038397|100628315|Homo sapiens DNM3 opposite strand/antisense RNA (DNM3OS), transcript variant 1, long non-coding RNA [NR_038397]	DNM3OS
A_21_P0000792	BZRAP1-AS1|NR_038410|100506779|Homo sapiens BZRAP1 antisense RNA 1 (BZRAP1-AS1), transcript variant 1, long non-coding RNA [NR_038410]	BZRAP1-AS1
A_21_P0000809	NAPA-AS1|NR_038452|100505681|Homo sapiens NAPA antisense RNA 1 (NAPA-AS1), long non-coding RNA [NR_038452]	NAPA-AS1
A_21_P0000823	PAXBP1-AS1|NR_038879|100506215|Homo sapiens PAXBP1 antisense RNA 1 (PAXBP1-AS1), transcript variant 1, long non-coding RNA [NR_038879]	PAXBP1-AS1
A_21_P0000831	LOC100506368|NR_038905|100506368|Homo sapiens uncharacterized LOC100506368 (LOC100506368), long non-coding RNA [NR_038905]	LOC100506368
A_21_P0000835	PCOLCE-AS1|NR_038910|100129845|Homo sapiens PCOLCE antisense RNA 1 (PCOLCE-AS1), long non-coding RNA [NR_038910]	PCOLCE-AS1
A_21_P0000880	SPAG5-AS1|NR_040012|100506436|Homo sapiens SPAG5 antisense RNA 1 (SPAG5-AS1), long non-coding RNA [NR_040012]	SPAG5-AS1
A_21_P0000882	RNF157-AS1|NR_040017|100507218|Homo sapiens RNF157 antisense RNA 1 (RNF157-AS1), long non-coding RNA [NR_040017]	RNF157-AS1
A_21_P0000893	IQCH-AS1|NR_040051|100506686|Homo sapiens IQCH antisense RNA 1 (IQCH-AS1), transcript variant 1, long non-coding RNA [NR_040051]	IQCH-AS1
A_21_P0000909	LOC284600|AK056486|284600|	LOC284600
A_21_P0000917	lnc-CHD1L-1|||LNCipedia lincRNA (lnc-CHD1L-1), lincRNA [lnc-CHD1L-1:1]	lnc-CHD1L-1
A_21_P0000921	LINC01352|NR_110797|101929730|Homo sapiens long intergenic non-protein coding RNA 1352 (LINC01352), long non-coding RNA [NR_110797]	LINC01352
A_21_P0001085	LOC100130417|NR_026874|100130417|Homo sapiens uncharacterized LOC100130417 (LOC100130417), transcript variant 1, long non-coding RNA [NR_026874]	LOC100130417
A_21_P0001091	LINC00982|AL713743|440556|Homo sapiens mRNA; cDNA DKFZp761G0122 (from clone DKFZp761G0122). [AL713743]	LINC00982
A_21_P0001153	LOC100131564|NR_034089|100131564|Homo sapiens uncharacterized LOC100131564 (LOC100131564), long non-coding RNA [NR_034089]	LOC100131564
A_21_P0001432	lnc-SNAP47-1|||LNCipedia lincRNA (lnc-SNAP47-1), lincRNA [lnc-SNAP47-1:1]	lnc-SNAP47-1
A_21_P0001466	lnc-MTOR-1|||LNCipedia lincRNA (lnc-MTOR-1), lincRNA [lnc-MTOR-1:1]	lnc-MTOR-1
A_21_P0001539	lnc-GBP5-2|||LNCipedia lincRNA (lnc-GBP5-2), lincRNA [lnc-GBP5-2:4]	lnc-GBP5-2
A_21_P0001551	LOC102723542|XR_426728|102723542|PREDICTED: Homo sapiens uncharacterized LOC102723542 (LOC102723542), transcript variant X2, misc_RNA [XR_426728]	LOC102723542
A_21_P0001574	lnc-WARS2-2|||LNCipedia lincRNA (lnc-WARS2-2), lincRNA [lnc-WARS2-2:1]	lnc-WARS2-2
A_21_P0001742	lnc-SHE-1|XM_005244891||PREDICTED: Homo sapiens Src homology 2 domain containing E (SHE), transcript variant X1, mRNA [XM_005244891]	lnc-SHE-1
A_21_P0002123	LINC01116|NR_040001|375295|Homo sapiens long intergenic non-protein coding RNA 1116 (LINC01116), long non-coding RNA [NR_040001]	LINC01116
A_21_P0002350	lnc-SMARCAL1-3|||LNCipedia lincRNA (lnc-SMARCAL1-3), lincRNA [lnc-SMARCAL1-3:2]	lnc-SMARCAL1-3
A_21_P0002354	LOC101928374|XR_249308|101928374|PREDICTED: Homo sapiens uncharacterized LOC101928374 (LOC101928374), transcript variant X1, ncRNA [XR_249308]	LOC101928374
A_21_P0002362	lnc-CCDC140-3|||LNCipedia lincRNA (lnc-CCDC140-3), lincRNA [lnc-CCDC140-3:1]	lnc-CCDC140-3
A_21_P0002505	lnc-C2orf27B-3|||LNCipedia lincRNA (lnc-C2orf27B-3), lincRNA [lnc-C2orf27B-3:2]	lnc-C2orf27B-3
A_21_P0002580	DNAJC27-AS1|NR_034113|729723|Homo sapiens DNAJC27 antisense RNA 1 (DNAJC27-AS1), long non-coding RNA [NR_034113]	DNAJC27-AS1
A_21_P0002684	LINC01116|NR_040001|375295|Homo sapiens long intergenic non-protein coding RNA 1116 (LINC01116), long non-coding RNA [NR_040001]	LINC01116
A_21_P0002852	SEMA3B-AS1|NR_110702|101928931|Homo sapiens SEMA3B antisense RNA 1 (head to head) (SEMA3B-AS1), long non-coding RNA [NR_110702]	SEMA3B-AS1
A_21_P0002960	|||Homo sapiens cDNA FLJ36372 fis, clone THYMU2008072. [AK093691]
A_21_P0003070	lnc-EIF2B5-2|XM_006713836||LNCipedia lincRNA (lnc-EIF2B5-2), lincRNA [lnc-EIF2B5-2:1]	lnc-EIF2B5-2
A_21_P0003242	lnc-EPHA6-1|||LNCipedia lincRNA (lnc-EPHA6-1), lincRNA [lnc-EPHA6-1:1]	lnc-EPHA6-1
A_21_P0003446	FLJ36777||730971|uncharacterized LOC730971 [Source:EntrezGene;Acc:730971] [ENST00000504402]	FLJ36777
A_21_P0003678	lnc-SAP30-2|||LNCipedia lincRNA (lnc-SAP30-2), lincRNA [lnc-SAP30-2:2]	lnc-SAP30-2
A_21_P0003797	lnc-SCRG1-1|||LNCipedia lincRNA (lnc-SCRG1-1), lincRNA [lnc-SCRG1-1:4]	lnc-SCRG1-1
A_21_P0003822	lnc-FRG2-3|||LNCipedia lincRNA (lnc-FRG2-3), lincRNA [lnc-FRG2-3:1]	lnc-FRG2-3
A_21_P0003863	LOC101928439|XR_425808|101928439|PREDICTED: Homo sapiens uncharacterized LOC101928439 (LOC101928439), transcript variant X3, ncRNA [XR_425808]	LOC101928439
A_21_P0004312	MIR143HG||728264|MIR143 host gene (non-protein coding) [Source:HGNC Symbol;Acc:HGNC:42872] [ENST00000519898]	MIR143HG
A_21_P0004460	lnc-EBF1-2|||LNCipedia lincRNA (lnc-EBF1-2), lincRNA [lnc-EBF1-2:1]	lnc-EBF1-2
A_21_P0004532	LOC102546299|NR_105065|102546299|Homo sapiens uncharacterized LOC102546299 (LOC102546299), long non-coding RNA [NR_105065]	LOC102546299
A_21_P0004816	|||GMDS antisense RNA 1 (head to head) [Source:HGNC Symbol;Acc:HGNC:48993] [ENST00000525811]
A_21_P0005030	lnc-KLHL31-2|||LNCipedia lincRNA (lnc-KLHL31-2), lincRNA [lnc-KLHL31-2:3]	lnc-KLHL31-2
A_21_P0005033	LINC00472|NR_121612|79940|Homo sapiens long intergenic non-protein coding RNA 472 (LINC00472), transcript variant 1, long non-coding RNA [NR_121612]	LINC00472
A_21_P0005172	LINC00472|NR_121612|79940|Homo sapiens long intergenic non-protein coding RNA 472 (LINC00472), transcript variant 1, long non-coding RNA [NR_121612]	LINC00472
A_21_P0005248	lnc-ASB4-3|||LNCipedia lincRNA (lnc-ASB4-3), lincRNA [lnc-ASB4-3:2]	lnc-ASB4-3
A_21_P0005300	lnc-PSMA2-1|||LNCipedia lincRNA (lnc-PSMA2-1), lincRNA [lnc-PSMA2-1:1]	lnc-PSMA2-1
A_21_P0005486	lnc-HOXA13-1|||Q3KII3_PSEPF (Q3KII3) Inner-membrane translocator, partial (6	lnc-HOXA13-1
A_21_P0005552	lnc-EVX1-5|||LNCipedia lincRNA (lnc-EVX1-5), lincRNA [lnc-EVX1-5:3]	lnc-EVX1-5
A_21_P0005728	LOC102724874||102724874|	LOC102724874
A_21_P0005856	lnc-SLCO5A1-3|||LNCipedia lincRNA (lnc-SLCO5A1-3), lincRNA [lnc-SLCO5A1-3:1]	lnc-SLCO5A1-3
A_21_P0005934	lnc-HMBOX1-1|XM_005273639||PREDICTED: Homo sapiens homeobox containing 1 (HMBOX1), transcript variant X6, mRNA [XM_005273639]	lnc-HMBOX1-1
A_21_P0006086	LINC01508|NR_109795|101927873|Homo sapiens long intergenic non-protein coding RNA 1508 (LINC01508), long non-coding RNA [NR_109795]	LINC01508
A_21_P0006171	LOC100506834|NR_049794|100506834|Homo sapiens uncharacterized LOC100506834 (LOC100506834), long non-coding RNA [NR_049794]	LOC100506834
A_21_P0006290	lnc-SEMA4D-1|||LNCipedia lincRNA (lnc-SEMA4D-1), lincRNA [lnc-SEMA4D-1:1]	lnc-SEMA4D-1
A_21_P0006303	lnc-ERP44-3|||LNCipedia lincRNA (lnc-ERP44-3), lincRNA [lnc-ERP44-3:6]	lnc-ERP44-3
A_21_P0006349	LOC101927042|XR_242550|101927042|PREDICTED: Homo sapiens uncharacterized LOC101927042 (LOC101927042), transcript variant X1, ncRNA [XR_242550]	LOC101927042
A_21_P0006460	|||
A_21_P0006496	GAGE2B|NM_001098411|645037|Homo sapiens G antigen 2B (GAGE2B), mRNA [NM_001098411]	GAGE2B
A_21_P0006503	ZC3H12B|NM_001010888|340554|Homo sapiens zinc finger CCCH-type containing 12B (ZC3H12B), mRNA [NM_001010888]	ZC3H12B
A_21_P0006521	LOC101928092|XR_247293|101928092|PREDICTED: Homo sapiens uncharacterized LOC101928092 (LOC101928092), ncRNA [XR_247293]	LOC101928092
A_21_P0006563	ZC3H12B|NM_001010888|340554|Homo sapiens zinc finger CCCH-type containing 12B (ZC3H12B), mRNA [NM_001010888]	ZC3H12B
A_21_P0006622	GATA3-AS1|NR_104327|399717|Homo sapiens GATA3 antisense RNA 1 (GATA3-AS1), transcript variant 1, long non-coding RNA [NR_104327]	GATA3-AS1
A_21_P0006708	lnc-EMX2-5|||LNCipedia lincRNA (lnc-EMX2-5), lincRNA [lnc-EMX2-5:4]	lnc-EMX2-5
A_21_P0006709	|XR_424165||PREDICTED: Homo sapiens uncharacterized LOC101927760 (LOC101927760), transcript variant X3, ncRNA [XR_424165]
A_21_P0006726	LINC00702||100652988|long intergenic non-protein coding RNA 702 [Source:HGNC Symbol;Acc:HGNC:44676] [ENST00000454470]	LINC00702
A_21_P0006922	lnc-EMX2-5|||LNCipedia lincRNA (lnc-EMX2-5), lincRNA [lnc-EMX2-5:9]	lnc-EMX2-5
A_21_P0007079	|XR_246191||PREDICTED: Homo sapiens uncharacterized LOC101927760 (LOC101927760), transcript variant X2, ncRNA [XR_246191]
A_21_P0007081	lnc-EMX2-5|||LNCipedia lincRNA (lnc-EMX2-5), lincRNA [lnc-EMX2-5:2]	lnc-EMX2-5
A_21_P0007082	|XR_246190||PREDICTED: Homo sapiens uncharacterized LOC101927760 (LOC101927760), transcript variant X1, ncRNA [XR_246190]
A_21_P0007221	LOC101927056|NR_125395|101927056|Homo sapiens uncharacterized LOC101927056 (LOC101927056), transcript variant 1, long non-coding RNA [NR_125395]	LOC101927056
A_21_P0007223	LOC101927056|NR_125395|101927056|Homo sapiens uncharacterized LOC101927056 (LOC101927056), transcript variant 1, long non-coding RNA [NR_125395]	LOC101927056
A_21_P0007398	|||
A_21_P0007548	lnc-FAM113B-5|||LNCipedia lincRNA (lnc-FAM113B-5), lincRNA [lnc-FAM113B-5:1]	lnc-FAM113B-5
A_21_P0007814	|||
A_21_P0007908	LINC00327|NR_038995|100506697|Homo sapiens long intergenic non-protein coding RNA 327 (LINC00327), long non-coding RNA [NR_038995]	LINC00327
A_21_P0008269	LINC00605|NR_033938|100131366|Homo sapiens long intergenic non-protein coding RNA 605 (LINC00605), long non-coding RNA [NR_033938]	LINC00605
A_21_P0008404	LOC102723354|NR_110546|102723354|Homo sapiens uncharacterized LOC102723354 (LOC102723354), long non-coding RNA [NR_110546]	LOC102723354
A_21_P0008432	|||
A_21_P0008517	LOC100506476|NR_109995|100506476|Homo sapiens uncharacterized LOC100506476 (LOC100506476), long non-coding RNA [NR_109995]	LOC100506476
A_21_P0008540	lnc-MAP3K9-3|||LNCipedia lincRNA (lnc-MAP3K9-3), lincRNA [lnc-MAP3K9-3:4]	lnc-MAP3K9-3
A_21_P0008548	LINC01550|NR_015430|388011|Homo sapiens long intergenic non-protein coding RNA 1550 (LINC01550), long non-coding RNA [NR_015430]	LINC01550
A_21_P0009009	|||ens
A_21_P0009150	LOC100507351|NR_040050|100507351|Homo sapiens uncharacterized LOC100507351 (LOC100507351), long non-coding RNA [NR_040050]	LOC100507351
A_21_P0009157	|||
A_21_P0009162	CCDC144NL-AS1|XR_424802|440416|PREDICTED: Homo sapiens uncharacterized LOC102724783 (LOC102724783), ncRNA [XR_424802]	CCDC144NL-AS1
A_21_P0009180	LOC100507351|NR_040050|100507351|Homo sapiens uncharacterized LOC100507351 (LOC100507351), long non-coding RNA [NR_040050]	LOC100507351
A_21_P0009181	LOC100507351|NR_040050|100507351|Homo sapiens uncharacterized LOC100507351 (LOC100507351), long non-coding RNA [NR_040050]	LOC100507351
A_21_P0009266	|||
A_21_P0009343	TBX2-AS1|NR_125749|103689912|Homo sapiens TBX2 antisense RNA 1 (TBX2-AS1), transcript variant 1, long non-coding RNA [NR_125749]	TBX2-AS1
A_21_P0009366	|||
A_21_P0009375	lnc-CYB5D2-1|||LNCipedia lincRNA (lnc-CYB5D2-1), lincRNA [lnc-CYB5D2-1:2]	lnc-CYB5D2-1
A_21_P0009382	LINC01563|NR_110895|101060544|Homo sapiens long intergenic non-protein coding RNA 1563 (LINC01563), transcript variant 1, long non-coding RNA [NR_110895]	LINC01563
A_21_P0009394	lnc-AMZ2-1|||LNCipedia lincRNA (lnc-AMZ2-1), lincRNA [lnc-AMZ2-1:1]	lnc-AMZ2-1
A_21_P0009484	lnc-WDR7-6|||LNCipedia lincRNA (lnc-WDR7-6), lincRNA [lnc-WDR7-6:1]	lnc-WDR7-6
A_21_P0009502	lnc-RP11-17M16.1.1-7|||LNCipedia lincRNA (lnc-RP11-17M16.1.1-7), lincRNA [lnc-RP11-17M16.1.1-7:3]	lnc-RP11-17M16.1.1-7
A_21_P0009616	lnc-RP11-17M16.1.1-2|||LNCipedia lincRNA (lnc-RP11-17M16.1.1-2), lincRNA [lnc-RP11-17M16.1.1-2:3]	lnc-RP11-17M16.1.1-2
A_21_P0009677	lnc-TNFAIP8L1-1|||LNCipedia lincRNA (lnc-TNFAIP8L1-1), lincRNA [lnc-TNFAIP8L1-1:1]	lnc-TNFAIP8L1-1
A_21_P0009749	ZNF91|NM_003430|7644|Homo sapiens zinc finger protein 91 (ZNF91), transcript variant 1, mRNA [NM_003430]	ZNF91
A_21_P0009831	|||HSJ1175I6 Ras and Rab interactor 2 {Homo sapiens} (exp=0; wgp=1; cg=0), partial (3
A_21_P0010236	LOC101928126|XR_254026|101928126|PREDICTED: Homo sapiens uncharacterized LOC101928126 (LOC101928126), ncRNA [XR_254026]	LOC101928126
A_21_P0010250	LINC00112|NR_024028|54089|Homo sapiens long intergenic non-protein coding RNA 112 (LINC00112), long non-coding RNA [NR_024028]	LINC00112
A_21_P0010306	MIR99AHG|NR_027790|388815|Homo sapiens mir-99a-let-7c cluster host gene (non-protein coding) (MIR99AHG), transcript variant 1, long non-coding RNA [NR_027790]	MIR99AHG
A_21_P0010307	LOC284825||284825|Homo sapiens cDNA clone IMAGE:5311297. [BC039446]	LOC284825
A_21_P0010334	LOC284865|NR_038460|284865|Homo sapiens uncharacterized LOC284865 (LOC284865), long non-coding RNA [NR_038460]	LOC284865
A_21_P0010453	lnc-C22orf26-2|||LNCipedia lincRNA (lnc-C22orf26-2), lincRNA [lnc-C22orf26-2:11]	lnc-C22orf26-2
A_21_P0010481	lnc-C22orf26-2|||LNCipedia lincRNA (lnc-C22orf26-2), lincRNA [lnc-C22orf26-2:1]	lnc-C22orf26-2
A_21_P0010520	|XM_006713169||macrophage stimulating 1-like [Source:HGNC Symbol;Acc:HGNC:7390] [ENST00000544155]
A_21_P0010536	GBP3|NM_018284|2635|Homo sapiens guanylate binding protein 3 (GBP3), mRNA [NM_018284]	GBP3
A_21_P0010605	|||
A_21_P0010632	XLOC_l2_001011|||BROAD Institute lincRNA (XLOC_l2_001011), lincRNA [TCONS_l2_00001386]	XLOC_l2_001011
A_21_P0010633	LINC01057|NR_104131|101928079|Homo sapiens long intergenic non-protein coding RNA 1057 (LINC01057), long non-coding RNA [NR_104131]	LINC01057
A_21_P0010637	LINC01057|NR_104131|101928079|Homo sapiens long intergenic non-protein coding RNA 1057 (LINC01057), long non-coding RNA [NR_104131]	LINC01057
A_21_P0010693	MST1L|NM_001271733|11223|Homo sapiens macrophage stimulating 1-like (MST1L), mRNA [NM_001271733]	MST1L
A_21_P0010725	|||Q16003_HUMAN (Q16003) Lymphocyte-specific protein 1 (Fragment), complete [THC2561048]
A_21_P0010763	LINC01361|NR_110633|101927498|Homo sapiens long intergenic non-protein coding RNA 1361 (LINC01361), transcript variant 2, long non-coding RNA [NR_110633]	LINC01361
A_21_P0010812	|||supervillin pseudogene 1 [Source:HGNC Symbol;Acc:HGNC:44959] [ENST00000422642]
A_21_P0010823	XLOC_l2_001569|||BROAD Institute lincRNA (XLOC_l2_001569), lincRNA [TCONS_l2_00003008]	XLOC_l2_001569
A_21_P0010901	lnc-SORCS1-4|||LNCipedia lincRNA (lnc-SORCS1-4), lincRNA [lnc-SORCS1-4:1]	lnc-SORCS1-4
A_21_P0010940	SLC9B1|NM_139173|150159|Homo sapiens solute carrier family 9, subfamily B (NHA1, cation proton antiporter 1), member 1 (SLC9B1), transcript variant 1, mRNA [NM_139173]	SLC9B1
A_21_P0010993	LOC101929174|XR_424270|101929174|PREDICTED: Homo sapiens uncharacterized LOC101929174 (LOC101929174), ncRNA [XR_424270]	LOC101929174
A_21_P0010998	LOC283140||283140|	LOC283140
A_21_P0011016	LOC643733|NR_034079|643733|Homo sapiens caspase 4, apoptosis-related cysteine peptidase pseudogene (LOC643733), transcript variant 2, non-coding RNA [NR_034079]	LOC643733
A_21_P0011139	XLOC_l2_003682|||BROAD Institute lincRNA (XLOC_l2_003682), lincRNA [TCONS_l2_00006790]	XLOC_l2_003682
A_21_P0011219	LOC101928898|XR_245410|101928898|transmembrane phosphoinositide 3-phosphatase and tensin homolog 2 pseudogene 1 [Source:HGNC Symbol;Acc:HGNC:35196] [ENST00000434100]	LOC101928898
A_21_P0011259	|||NADH dehydrogenase (ubiquinone) 1 beta subcomplex, 4, 15kDa pseudogene 2 [Source:HGNC Symbol;Acc:HGNC:45250] [ENST00000509515]
A_21_P0011260	|||603036639F1 NIH_MGC_115 Homo sapiens cDNA clone IMAGE:5177672 5', mRNA sequence [BI821606]
A_21_P0011269	XLOC_l2_004385|||BROAD Institute lincRNA (XLOC_l2_004385), lincRNA [TCONS_l2_00008040]	XLOC_l2_004385
A_21_P0011307	|||golgin A8 family, member N [Source:HGNC Symbol;Acc:HGNC:44405] [ENST00000567075]
A_21_P0011343	LOC100128108|XM_006709989|100128108|PREDICTED: Homo sapiens uncharacterized LOC100128108 (LOC100128108), transcript variant X1, mRNA [XM_006709989]	LOC100128108
A_21_P0011360	XLOC_l2_004857|||BROAD Institute lincRNA (XLOC_l2_004857), lincRNA [TCONS_l2_00008966]	XLOC_l2_004857
A_21_P0011362	GOLGA8R|NM_001282484|101059918|Homo sapiens golgin A8 family, member R (GOLGA8R), mRNA [NM_001282484]	GOLGA8R
A_21_P0011364	WHAMMP1|NR_036650|100288615|Homo sapiens WAS protein homolog associated with actin, golgi membranes and microtubules pseudogene 1 (WHAMMP1), non-coding RNA [NR_036650]	WHAMMP1
A_21_P0011401	LOC100996255|NR_102756|100996255|Homo sapiens uncharacterized LOC100996255 (LOC100996255), long non-coding RNA [NR_102756]	LOC100996255
A_21_P0011586	|||keratin 223 pseudogene [Source:HGNC Symbol;Acc:HGNC:32968] [ENST00000422957]
A_21_P0011618	LOC339260|NR_123730|339260|Homo sapiens uncharacterized LOC339260 (LOC339260), long non-coding RNA [NR_123730]	LOC339260
A_21_P0011652	XLOC_l2_006398|||BROAD Institute lincRNA (XLOC_l2_006398), lincRNA [TCONS_l2_00011954]	XLOC_l2_006398
A_21_P0011706	SPACA6P|NR_024330|147650|Homo sapiens sperm acrosome associated 6, pseudogene (SPACA6P), long non-coding RNA [NR_024330]	SPACA6P
A_21_P0011814	LOC102724689|XR_427054|102724689|PREDICTED: Homo sapiens uncharacterized LOC102724689 (LOC102724689), ncRNA [XR_427054]	LOC102724689
A_21_P0011843	PGM5|NM_021965|5239|Homo sapiens phosphoglucomutase 5 (PGM5), mRNA [NM_021965]	PGM5
A_21_P0011934	LINC00342|NR_103734|150759|Homo sapiens long intergenic non-protein coding RNA 342 (LINC00342), long non-coding RNA [NR_103734]	LINC00342
A_21_P0012177	XLOC_l2_009105|||BROAD Institute lincRNA (XLOC_l2_009105), lincRNA [TCONS_l2_00017094]	XLOC_l2_009105
A_21_P0012291	ZDHHC8|NM_001185024|29801|Homo sapiens zinc finger, DHHC-type containing 8 (ZDHHC8), transcript variant 1, mRNA [NM_001185024]	ZDHHC8
A_21_P0012357	|||
A_21_P0012358	|||
A_21_P0012386	LOC101929607|NR_110039|101929607|Homo sapiens uncharacterized LOC101929607 (LOC101929607), long non-coding RNA [NR_110039]	LOC101929607
A_21_P0012390	XLOC_l2_009882|||BROAD Institute lincRNA (XLOC_l2_009882), lincRNA [TCONS_l2_00018851]	XLOC_l2_009882
A_21_P0012439	TRANK1|XM_006713432|9881|PREDICTED: Homo sapiens tetratricopeptide repeat and ankyrin repeat containing 1 (TRANK1), transcript variant X1, mRNA [XM_006713432]	TRANK1
A_21_P0012441	TRANK1|XM_006713432|9881|PREDICTED: Homo sapiens tetratricopeptide repeat and ankyrin repeat containing 1 (TRANK1), transcript variant X1, mRNA [XM_006713432]	TRANK1
A_21_P0012452	|||protein S pseudogene (beta) [Source:HGNC Symbol;Acc:HGNC:9458] [ENST00000474651]
A_21_P0012697	LOC101928509|NR_125896|101928509|Homo sapiens uncharacterized LOC101928509 (LOC101928509), long non-coding RNA [NR_125896]	LOC101928509
A_21_P0012785	lnc-COL25A1-1|||Homo sapiens cDNA FLJ25407 fis, clone TST02904. [AK058136]	lnc-COL25A1-1
A_21_P0012893	lnc-MYO10-1|||Homo sapiens cDNA FLJ43202 fis, clone FEBRA2008360. [AK125192]	lnc-MYO10-1
A_21_P0013001	LINC00491|NR_103753|285708|Homo sapiens long intergenic non-protein coding RNA 491 (LINC00491), transcript variant 1, long non-coding RNA [NR_103753]	LINC00491
A_21_P0013057	XLOC_l2_012847|||BROAD Institute lincRNA (XLOC_l2_012847), lincRNA [TCONS_l2_00024571]	XLOC_l2_012847
A_21_P0013117	|||
A_21_P0013201	|||trinucleotide repeat containing 18 pseudogene 3 [Source:HGNC Symbol;Acc:HGNC:34015] [ENST00000441896]
A_21_P0013246	UPK3B|NM_030570|80761|Homo sapiens uroplakin 3B (UPK3B), transcript variant 1, mRNA [NM_030570]	UPK3B
A_21_P0013259	GS1-259H13.2|NM_001195541|100289187|Homo sapiens transmembrane protein 225-like (GS1-259H13.2), transcript variant 1, mRNA [NM_001195541]	GS1-259H13.2
A_21_P0013548	XLOC_l2_014694|||BROAD Institute lincRNA (XLOC_l2_014694), lincRNA [TCONS_l2_00028604]	XLOC_l2_014694
A_21_P0013643	AQP7P3|NR_026558|441432|Homo sapiens aquaporin 7 pseudogene 3 (AQP7P3), non-coding RNA [NR_026558]	AQP7P3
A_21_P0013662	HSPB1|NM_001540|3315|Homo sapiens heat shock 27kDa protein 1 (HSPB1), mRNA [NM_001540]	HSPB1
A_21_P0013694	ATP8B5P||158381|ATPase, class I, type 8B, member 5, pseudogene [Source:HGNC Symbol;Acc:HGNC:27245] [ENST00000423138]	ATP8B5P
A_21_P0013716	|||chloride channel, voltage-sensitive 3 pseudogene 1 [Source:HGNC Symbol;Acc:HGNC:49775] [ENST00000609203]
A_21_P0013781	XLOC_l2_015578|||BROAD Institute lincRNA (XLOC_l2_015578), lincRNA [TCONS_l2_00030292]	XLOC_l2_015578
A_21_P0013820	XLOC_l2_015762|||BROAD Institute lincRNA (XLOC_l2_015762), lincRNA [TCONS_l2_00030539]	XLOC_l2_015762
A_21_P0013974	NEK5|XM_003118889|341676|NIMA-related kinase 5 [Source:HGNC Symbol;Acc:HGNC:7748] [ENST00000529080]	NEK5
A_21_P0013978	|||ALU1_HUMAN (P39188) Alu subfamily J sequence contamination warning entry, partial (7
A_21_P0014015	CNP|NM_033133|1267|Homo sapiens 2',3'-cyclic nucleotide 3' phosphodiesterase (CNP), mRNA [NM_033133]	CNP
A_21_P0014064	|||
A_21_P0014090	LOC101927055|NR_120594|101927055|Homo sapiens uncharacterized LOC101927055 (LOC101927055), long non-coding RNA [NR_120594]	LOC101927055
A_21_P0014099	LOC100507554|XR_425526|100507554|PREDICTED: Homo sapiens uncharacterized LOC100507554 (LOC100507554), transcript variant X3, ncRNA [XR_425526]	LOC100507554
A_21_P0014134	EVC|NM_153717|2121|Homo sapiens Ellis van Creveld syndrome (EVC), mRNA [NM_153717]	EVC
A_21_P0014166	LOC100506379||100506379|AF064804 transcription factor SUPT3H {Homo sapiens} (exp=-1; wgp=0; cg=0), partial (5	LOC100506379
A_21_P0014188	LOC401317|BC087859|401317|Homo sapiens cDNA clone IMAGE:30398108. [BC087859]	LOC401317
A_21_P0014213	|||
A_21_P0014217	|||
A_21_P0014219	|||
A_21_P0014322	LOC101928595|XR_243378|101928595|PREDICTED: Homo sapiens uncharacterized LOC101928595 (LOC101928595), ncRNA [XR_243378]	LOC101928595
A_21_P0014339	lnc-AC009113.1-1|||LNCipedia lincRNA (lnc-AC009113.1-1), lincRNA [lnc-AC009113.1-1:2]	lnc-AC009113.1-1
A_21_P0014344	CCDC144NL-AS1|XR_424802|440416|PREDICTED: Homo sapiens uncharacterized LOC102724783 (LOC102724783), ncRNA [XR_424802]	CCDC144NL-AS1
A_21_P0014428	LOC101927372|XR_244439|101927372|PREDICTED: Homo sapiens uncharacterized LOC101927372 (LOC101927372), ncRNA [XR_244439]	LOC101927372
A_21_P0014446	HHIP|NM_022475|64399|Homo sapiens hedgehog interacting protein (HHIP), mRNA [NM_022475]	HHIP
A_21_P0014489	lnc-MAT2B-3|||LNCipedia lincRNA (lnc-MAT2B-3), lincRNA [lnc-MAT2B-3:8]	lnc-MAT2B-3
A_21_P0014529	|AK097323||Homo sapiens cDNA FLJ40004 fis, clone STOMA2004194. [AK097323]
A_21_P0014535	LOC102724348|XR_429392|102724348|PREDICTED: Homo sapiens uncharacterized LOC102724348 (LOC102724348), ncRNA [XR_429392]	LOC102724348
A_21_P0014597	LOC102724593|XR_428746|102724593|PREDICTED: Homo sapiens uncharacterized LOC102724593 (LOC102724593), ncRNA [XR_428746]	LOC102724593
A_21_P0014604	lnc-ADAM30-1|AK022008||Homo sapiens cDNA FLJ11946 fis, clone HEMBB1000709. [AK022008]	lnc-ADAM30-1
A_21_P0014635	|||SMD1_HUMAN (P62314) Small nuclear ribonucleoprotein Sm D1 (snRNP core protein D1) (Sm-D1) (Sm-D autoantigen), partial (18
A_21_P0014731	|||
A_21_P0014753	|||HUMFNC fibronectin {Homo sapiens} (exp=-1; wgp=0; cg=0), partial (21
A_21_P0014847	CYB561D2|NR_111913|11068|Homo sapiens cytochrome b561 family, member D2 (CYB561D2), transcript variant 4, non-coding RNA [NR_111913]	CYB561D2
A_21_P0014892	|||Q14403_HUMAN (Q14403) Gamma-G globin (Fragment), partial (14
A_21_P0014894	|||
A_21_P0014908	|XR_430753||PREDICTED: Homo sapiens uncharacterized LOC101929774 (LOC101929774), transcript variant X7, ncRNA [XR_430753]
A_21_P0014938	|||
A_22_P00000010	ADAM12|NM_021641|8038|Homo sapiens ADAM metallopeptidase domain 12 (ADAM12), transcript variant 2, mRNA [NM_021641]	ADAM12
A_22_P00000015	lnc-RP1-177G6.2.1-2|AK054921||17d9 Human retina cDNA randomly primed sublibrary Homo sapiens cDNA, mRNA sequence [W25978]	lnc-RP1-177G6.2.1-2
A_22_P00000026	EMX2OS|NR_002791|196047|Homo sapiens EMX2 opposite strand/antisense RNA (EMX2OS), long non-coding RNA [NR_002791]	EMX2OS
A_22_P00000677	lnc-ADA-1|BE254357||601109106F1 NIH_MGC_16 Homo sapiens cDNA clone IMAGE:3350136 5', mRNA sequence [BE254357]	lnc-ADA-1
A_22_P00000767	LOC102724927|NR_120311|102724927|Homo sapiens uncharacterized LOC102724927 (LOC102724927), long non-coding RNA [NR_120311]	LOC102724927
A_22_P00000865	LOC101927609|XR_428101|101927609|PREDICTED: Homo sapiens uncharacterized LOC101927609 (LOC101927609), transcript variant X2, ncRNA [XR_428101]	LOC101927609
A_22_P00000867	AGRN|NM_198576|375790|Homo sapiens agrin (AGRN), mRNA [NM_198576]	AGRN
A_22_P00001097	LOC101928118|NR_125949|101928118|Homo sapiens uncharacterized LOC101928118 (LOC101928118), transcript variant 2, long non-coding RNA [NR_125949]	LOC101928118
A_22_P00001122	lnc-ALX1-2|||LNCipedia lincRNA (lnc-ALX1-2), lincRNA [lnc-ALX1-2:2]	lnc-ALX1-2
A_22_P00001388	LOC101927100|NR_109874|101927100|Homo sapiens uncharacterized LOC101927100 (LOC101927100), transcript variant 1, long non-coding RNA [NR_109874]	LOC101927100
A_22_P00001502	ZEB2-AS1|NR_040248|100303491|Homo sapiens ZEB2 antisense RNA 1 (ZEB2-AS1), long non-coding RNA [NR_040248]	ZEB2-AS1
A_22_P00001560	ARIH1|AK123669|25820|ariadne RBR E3 ubiquitin protein ligase 1 [Source:HGNC Symbol;Acc:HGNC:689] [ENST00000379887]	ARIH1
A_22_P00001561	|||Q2IJH3_ANADE (Q2IJH3) Tetratricopeptide repeat protein precursor, partial (3
A_22_P00001856	ADAMTS9-AS2|NR_038264|100507098|Homo sapiens ADAMTS9 antisense RNA 2 (ADAMTS9-AS2), long non-coding RNA [NR_038264]	ADAMTS9-AS2
A_22_P00001874	RBMS3-AS3|NR_109804|100873979|Homo sapiens RBMS3 antisense RNA 3 (RBMS3-AS3), long non-coding RNA [NR_109804]	RBMS3-AS3
A_22_P00001917	IVD|XR_243098|3712|isovaleryl-CoA dehydrogenase [Source:HGNC Symbol;Acc:HGNC:6186] [ENST00000481262]	IVD
A_22_P00001986	GNB5||10681|guanine nucleotide binding protein (G protein), beta 5 [Source:HGNC Symbol;Acc:HGNC:4401] [ENST00000261837]	GNB5
A_22_P00002059	MIR100HG|NR_024430|399959|Homo sapiens mir-100-let-7a-2 cluster host gene (non-protein coding) (MIR100HG), long non-coding RNA [NR_024430]	MIR100HG
A_22_P00002061	lnc-BLID-1|AK123947||LNCipedia lincRNA (lnc-BLID-1), lincRNA [lnc-BLID-1:8]	lnc-BLID-1
A_22_P00002179	lnc-BTBD19-1|||LNCipedia lincRNA (lnc-BTBD19-1), lincRNA [lnc-BTBD19-1:1]	lnc-BTBD19-1
A_22_P00002302	CD81-AS1|NR_108080|101927682|Homo sapiens CD81 antisense RNA 1 (CD81-AS1), long non-coding RNA [NR_108080]	CD81-AS1
A_22_P00002306	MIR210HG|NR_038262|100506211|Homo sapiens MIR210 host gene (non-protein coding) (MIR210HG), long non-coding RNA [NR_038262]	MIR210HG
A_22_P00002430	lnc-C14orf37-1|BC031314||Homo sapiens cDNA clone IMAGE:5276765. [BC031314]	lnc-C14orf37-1
A_22_P00002441	LOC102723354|NR_110546|102723354|Homo sapiens uncharacterized LOC102723354 (LOC102723354), long non-coding RNA [NR_110546]	LOC102723354
A_22_P00002490	C16orf46|NM_001100873|123775|Homo sapiens chromosome 16 open reading frame 46 (C16orf46), transcript variant 1, mRNA [NM_001100873]	C16orf46
A_22_P00002530	LOC101928325|XR_243591|101928325|PREDICTED: Homo sapiens uncharacterized LOC101928325 (LOC101928325), ncRNA [XR_243591]	LOC101928325
A_22_P00002571	lnc-C17orf97-2|||LNCipedia lincRNA (lnc-C17orf97-2), lincRNA [lnc-C17orf97-2:1]	lnc-C17orf97-2
A_22_P00002837	lnc-C2orf84-1|||LNCipedia lincRNA (lnc-C2orf84-1), lincRNA [lnc-C2orf84-1:1]	lnc-C2orf84-1
A_22_P00002982	|AK123786||Homo sapiens cDNA FLJ41792 fis, clone NESOP2002352. [AK123786]
A_22_P00003155	FRRS1L||23732|ferric-chelate reductase 1-like [Source:HGNC Symbol;Acc:HGNC:1362] [ENST00000561981]	FRRS1L
A_22_P00003309	CAPN3|NM_000070|825|Homo sapiens calpain 3, (p94) (CAPN3), transcript variant 1, mRNA [NM_000070]	CAPN3
A_22_P00003349	LINC00882||100302640|long intergenic non-protein coding RNA 882 [Source:HGNC Symbol;Acc:HGNC:48568] [ENST00000473636]	LINC00882
A_22_P00003395	LOC102725059|XR_433694|102725059|PREDICTED: Homo sapiens uncharacterized LOC102725059 (LOC102725059), transcript variant X2, ncRNA [XR_433694]	LOC102725059
A_22_P00003433	|XR_171034||PREDICTED: Homo sapiens uncharacterized LOC644662 (LOC644662), ncRNA [XR_171034]
A_22_P00003804	KCNQ1OT1|NR_002728|10984|Homo sapiens KCNQ1 opposite strand/antisense transcript 1 (non-protein coding) (KCNQ1OT1), long non-coding RNA [NR_002728]	KCNQ1OT1
A_22_P00003932	CFLAR|NM_001202519|8837|Homo sapiens CASP8 and FADD-like apoptosis regulator (CFLAR), transcript variant 8, mRNA [NM_001202519]	CFLAR
A_22_P00004214	CLSTN2|NM_022131|64084|Homo sapiens calsyntenin 2 (CLSTN2), mRNA [NM_022131]	CLSTN2
A_22_P00004221	lnc-CLUL1-1|AK094657||Homo sapiens cDNA FLJ37338 fis, clone BRAMY2020466. [AK094657]	lnc-CLUL1-1
A_22_P00004339	|||
A_22_P00004414	|AK055419||Homo sapiens cDNA FLJ30857 fis, clone FEBRA2003275. [AK055419]
A_22_P00004710	LOC283387|XR_247842|283387|PREDICTED: Homo sapiens uncharacterized LOC283387 (RP11-620J15.2), misc_RNA [XR_247842]	LOC283387
A_22_P00005117	CCDC144NL-AS1|XR_424802|440416|PREDICTED: Homo sapiens uncharacterized LOC102724783 (LOC102724783), ncRNA [XR_424802]	CCDC144NL-AS1
A_22_P00005289	CNTFR-AS1|NR_024369|415056|Homo sapiens CNTFR antisense RNA 1 (CNTFR-AS1), long non-coding RNA [NR_024369]	CNTFR-AS1
A_22_P00005391	DSC2|AF085831|1824|desmocollin 2 [Source:HGNC Symbol;Acc:HGNC:3036] [ENST00000280904]	DSC2
A_22_P00005492	lnc-DYRK2-4|||LNCipedia lincRNA (lnc-DYRK2-4), lincRNA [lnc-DYRK2-4:3]	lnc-DYRK2-4
A_22_P00005605	DNAJC27-AS1|NR_034113|729723|Homo sapiens DNAJC27 antisense RNA 1 (DNAJC27-AS1), long non-coding RNA [NR_034113]	DNAJC27-AS1
A_22_P00005649	|XM_006713836||
A_22_P00005670	WT1-AS|NR_120548|51352|Homo sapiens WT1 antisense RNA (WT1-AS), transcript variant 4, long non-coding RNA [NR_120548]	WT1-AS
A_22_P00005682	lnc-EIF6-1|AK296878||LNCipedia lincRNA (lnc-EIF6-1), lincRNA [lnc-EIF6-1:9]	lnc-EIF6-1
A_22_P00005731	lnc-EMID1-1|||LNCipedia lincRNA (lnc-EMID1-1), lincRNA [lnc-EMID1-1:1]	lnc-EMID1-1
A_22_P00005744	lnc-EMX2-3|||Q3I768_HUMAN (Q3I768) RAB11-FIP2 long isoform, partial (12	lnc-EMX2-3
A_22_P00005923	HOXA11-AS|NR_002795|221883|Homo sapiens HOXA11 antisense RNA (HOXA11-AS), antisense RNA [NR_002795]	HOXA11-AS
A_22_P00005924	HOXA10-AS|NR_046609|100874323|Homo sapiens HOXA10 antisense RNA (HOXA10-AS), long non-coding RNA [NR_046609]	HOXA10-AS
A_22_P00005963	HMBOX1|NM_024567|79618|Homo sapiens homeobox containing 1 (HMBOX1), transcript variant 1, mRNA [NM_024567]	HMBOX1
A_22_P00006012	ZNF664-FAM101A|NM_001204299|100533183|Homo sapiens filamin-interacting protein FAM101A (ZNF664-FAM101A), mRNA [NM_001204299]	ZNF664-FAM101A
A_22_P00006111	NR2F1-AS1|NR_109818|441094|Homo sapiens NR2F1 antisense RNA 1 (NR2F1-AS1), transcript variant 4, long non-coding RNA [NR_109818]	NR2F1-AS1
A_22_P00006112	NR2F1-AS1|NR_109818|441094|Homo sapiens NR2F1 antisense RNA 1 (NR2F1-AS1), transcript variant 4, long non-coding RNA [NR_109818]	NR2F1-AS1
A_22_P00006233	lnc-FAM55B-1|||LNCipedia lincRNA (lnc-FAM55B-1), lincRNA [lnc-FAM55B-1:1]	lnc-FAM55B-1
A_22_P00006254	FAM65B|NM_001286446|9750|Homo sapiens family with sequence similarity 65, member B (FAM65B), transcript variant 4, mRNA [NM_001286446]	FAM65B
A_22_P00006349	lnc-FANK1-3|||LNCipedia lincRNA (lnc-FANK1-3), lincRNA [lnc-FANK1-3:1]	lnc-FANK1-3
A_22_P00006472	LOC101926911|NR_110104|101926911|Homo sapiens uncharacterized LOC101926911 (LOC101926911), long non-coding RNA [NR_110104]	LOC101926911
A_22_P00006558	FLRT1|XM_005273861|23769|fibronectin leucine rich transmembrane protein 1 [Source:HGNC Symbol;Acc:HGNC:3760] [ENST00000246841]	FLRT1
A_22_P00006790	lnc-FZD4-1|||LNCipedia lincRNA (lnc-FZD4-1), lincRNA [lnc-FZD4-1:1]	lnc-FZD4-1
A_22_P00006860	LOC100506731|XR_110231|100506731|PREDICTED: Homo sapiens uncharacterized LOC100506731 (LOC100506731), ncRNA [XR_110231]	LOC100506731
A_22_P00006901	SCARNA10|NR_004387|692148|Homo sapiens small Cajal body-specific RNA 10 (SCARNA10), guide RNA [NR_004387]	SCARNA10
A_22_P00006942	FLJ27354|NR_033981|400761|Homo sapiens uncharacterized LOC400761 (FLJ27354), long non-coding RNA [NR_033981]	FLJ27354
A_22_P00006967	OSER1-AS1|NR_038337|100505783|Homo sapiens OSER1 antisense RNA 1 (head to head) (OSER1-AS1), transcript variant 1, long non-coding RNA [NR_038337]	OSER1-AS1
A_22_P00006980	|||
A_22_P00007187	lnc-GOLGA8J-3|||Homo sapiens, clone IMAGE:5221398, mRNA. [BC043570]	lnc-GOLGA8J-3
A_22_P00007202	lnc-GPBP1L1-1|CV800748||AGENCOURT_37009809 NIH_MGC_280 Homo sapiens cDNA clone IMAGE:7505078 5', mRNA sequence [CV800748]	lnc-GPBP1L1-1
A_22_P00007407	|||Homo sapiens cDNA FLJ31183 fis, clone KIDNE2000317. [AK055745]
A_22_P00007487	GUCY1A2|NM_000855|2977|Homo sapiens guanylate cyclase 1, soluble, alpha 2 (GUCY1A2), transcript variant 2, mRNA [NM_000855]	GUCY1A2
A_22_P00007535	|||
A_22_P00007581	HDAC9||9734|histone deacetylase 9 [Source:HGNC Symbol;Acc:HGNC:14065] [ENST00000406451]	HDAC9
A_22_P00007583	lnc-HDAC9-3|||LNCipedia lincRNA (lnc-HDAC9-3), lincRNA [lnc-HDAC9-3:1]	lnc-HDAC9-3
A_22_P00007608	LOC101927000|XR_242115|101927000|PREDICTED: Homo sapiens uncharacterized LOC101927000 (LOC101927000), ncRNA [XR_242115]	LOC101927000
A_22_P00007635	FAM13A-AS1|NR_002806|285512|Homo sapiens FAM13A antisense RNA 1 (FAM13A-AS1), long non-coding RNA [NR_002806]	FAM13A-AS1
A_22_P00007720	HLA-DQB1|NM_001243962|3119|Homo sapiens major histocompatibility complex, class II, DQ beta 1 (HLA-DQB1), transcript variant 3, mRNA [NM_001243962]	HLA-DQB1
A_22_P00007805	HOXA9|NM_152739|3205|Homo sapiens homeobox A9 (HOXA9), mRNA [NM_152739]	HOXA9
A_22_P00007972	lnc-IDH2-1|AK055981||Homo sapiens cDNA FLJ31419 fis, clone NT2NE2000356. [AK055981]	lnc-IDH2-1
A_22_P00007994	lnc-IFIT2-1|BX108877||LNCipedia lincRNA (lnc-IFIT2-1), lincRNA [lnc-IFIT2-1:3]	lnc-IFIT2-1
A_22_P00008012	SEMA3B-AS1|NR_110702|101928931|Homo sapiens SEMA3B antisense RNA 1 (head to head) (SEMA3B-AS1), long non-coding RNA [NR_110702]	SEMA3B-AS1
A_22_P00008038	IGFBP7||3490|insulin-like growth factor binding protein 7 [Source:HGNC Symbol;Acc:HGNC:5476] [ENST00000295666]	IGFBP7
A_22_P00008291	lnc-ITGA11-1|XM_005254228||PREDICTED: Homo sapiens integrin, alpha 11 (ITGA11), transcript variant X2, mRNA [XM_005254228]	lnc-ITGA11-1
A_22_P00008407	CASC9|NR_103848|101805492|Homo sapiens cancer susceptibility candidate 9 (non-protein coding) (CASC9), transcript variant 1, long non-coding RNA [NR_103848]	CASC9
A_22_P00008484	KCNB1|NM_004975|3745|Homo sapiens potassium channel, voltage gated Shab related subfamily B, member 1 (KCNB1), mRNA [NM_004975]	KCNB1
A_22_P00008561	KCNN3|NM_002249|3782|Homo sapiens potassium channel, calcium activated intermediate/small conductance subfamily N alpha, member 3 (KCNN3), transcript variant 1, mRNA [NM_002249]	KCNN3
A_22_P00008646	lnc-KIAA0087-2|||Q8N5Z3_HUMAN (Q8N5Z3) Sorting nexin 10, partial (13	lnc-KIAA0087-2
A_22_P00008853	lnc-KLF9-2|||Q49KD3_HUMAN (Q49KD3) HC1, partial (37	lnc-KLF9-2
A_22_P00008884	LOC101929641|XR_243223|101929641|PREDICTED: Homo sapiens uncharacterized LOC101929641 (LOC101929641), ncRNA [XR_243223]	LOC101929641
A_22_P00008885	|XR_243223||ADAMTS7 pseudogene 4 [Source:HGNC Symbol;Acc:HGNC:49410] [ENST00000560651]
A_22_P00008915	A2M-AS1|NR_026971|144571|Homo sapiens A2M antisense RNA 1 (head to head) (A2M-AS1), long non-coding RNA [NR_026971]	A2M-AS1
A_22_P00009172	LOC100507577|NR_040677|100507577|Homo sapiens uncharacterized LOC100507577 (LOC100507577), long non-coding RNA [NR_040677]	LOC100507577
A_22_P00009452	lnc-MAB21L2-1|AK096995||Homo sapiens cDNA FLJ39676 fis, clone SMINT2009832. [AK096995]	lnc-MAB21L2-1
A_22_P00009581	lnc-MAPK10-1|XM_005263135||PREDICTED: Homo sapiens mitogen-activated protein kinase 10 (MAPK10), transcript variant X8, mRNA [XM_005263135]	lnc-MAPK10-1
A_22_P00009722	MCTP2|NM_018349|55784|Homo sapiens multiple C2 domains, transmembrane 2 (MCTP2), transcript variant 1, mRNA [NM_018349]	MCTP2
A_22_P00009800	LOC101060019|NR_110169|101060019|Homo sapiens uncharacterized LOC101060019 (LOC101060019), long non-coding RNA [NR_110169]	LOC101060019
A_22_P00009979	LOC100129781|XR_109259|100129781|PREDICTED: Homo sapiens uncharacterized LOC100129781 (LOC100129781), transcript variant X2, ncRNA [XR_109259]	LOC100129781
A_22_P00010107	lnc-MRGPRF-1|AK130416||Homo sapiens cDNA FLJ26906 fis, clone RCT01504. [AK130416]	lnc-MRGPRF-1
A_22_P00010174	FGD5-AS1|NR_046251|100505641|Homo sapiens FGD5 antisense RNA 1 (FGD5-AS1), transcript variant 1, long non-coding RNA [NR_046251]	FGD5-AS1
A_22_P00010200	LOC101927895|XR_241220|101927895|PREDICTED: Homo sapiens uncharacterized LOC101927895 (LOC101927895), transcript variant X1, ncRNA [XR_241220]	LOC101927895
A_22_P00010389	MYLK3|NM_182493|91807|Homo sapiens myosin light chain kinase 3 (MYLK3), mRNA [NM_182493]	MYLK3
A_22_P00010442	lnc-NAA35-1|||MR3-FN0206-020201-006-h05 FN0206 Homo sapiens cDNA, mRNA sequence [BI046002]	lnc-NAA35-1
A_22_P00010555	lnc-NCOA5-1|AK123156||LNCipedia lincRNA (lnc-NCOA5-1), lincRNA [lnc-NCOA5-1:2]	lnc-NCOA5-1
A_22_P00010908	|BC046494||Homo sapiens cDNA clone IMAGE:4825579. [BC046494]
A_22_P00011046	lnc-NTN3-1|AF147335||Homo sapiens full length insert cDNA clone YB25F11. [AF147335]	lnc-NTN3-1
A_22_P00011487	OPLAH||26873|5-oxoprolinase (ATP-hydrolysing) [Source:HGNC Symbol;Acc:HGNC:8149] [ENST00000567871]	OPLAH
A_22_P00011562	DIAPH2-AS1|NR_125391|10824|Homo sapiens DIAPH2 antisense RNA 1 (DIAPH2-AS1), long non-coding RNA [NR_125391]	DIAPH2-AS1
A_22_P00011597	RAB30-AS1|NR_038903|100506233|Homo sapiens RAB30 antisense RNA 1 (head to head) (RAB30-AS1), long non-coding RNA [NR_038903]	RAB30-AS1
A_22_P00011688	PDGFRB|NM_002609|5159|Homo sapiens platelet-derived growth factor receptor, beta polypeptide (PDGFRB), mRNA [NM_002609]	PDGFRB
A_22_P00011711	EMX2OS|NR_002791|196047|Homo sapiens EMX2 opposite strand/antisense RNA (EMX2OS), long non-coding RNA [NR_002791]	EMX2OS
A_22_P00011751	ZFHX4-AS1|NR_024360|100192378|Homo sapiens ZFHX4 antisense RNA 1 (ZFHX4-AS1), long non-coding RNA [NR_024360]	ZFHX4-AS1
A_22_P00011753	ZFHX4-AS1|NR_024360|100192378|Homo sapiens ZFHX4 antisense RNA 1 (ZFHX4-AS1), long non-coding RNA [NR_024360]	ZFHX4-AS1
A_22_P00011880	DNM3OS|NR_038397|100628315|Homo sapiens DNM3 opposite strand/antisense RNA (DNM3OS), transcript variant 1, long non-coding RNA [NR_038397]	DNM3OS
A_22_P00012319	|||Homo sapiens cDNA FLJ11161 fis, clone PLACE1007021. [AK002023]
A_22_P00012351	lnc-PRDM9-2|BC038535||Homo sapiens, clone IMAGE:5171606, mRNA. [BC038535]	lnc-PRDM9-2
A_22_P00012561	LOC100506476|NR_109995|100506476|Homo sapiens uncharacterized LOC100506476 (LOC100506476), long non-coding RNA [NR_109995]	LOC100506476
A_22_P00012994	|BC036751||Homo sapiens, clone IMAGE:4157666, mRNA. [BC036751]
A_22_P00013215	lnc-RNF40-1|||LNCipedia lincRNA (lnc-RNF40-1), lincRNA [lnc-RNF40-1:1]	lnc-RNF40-1
A_22_P00013314	|||
A_22_P00013430	BTG1|NM_001731|694|Homo sapiens B-cell translocation gene 1, anti-proliferative (BTG1), mRNA [NM_001731]	BTG1
A_22_P00013688	lnc-RP11-728F11.4.1-1|||Q8GT12_ORYSA (Q8GT12) Epstein-Barr virus EBNA-1-like, partial (9	lnc-RP11-728F11.4.1-1
A_22_P00013752	C8orf87|NM_001242668|389676|Homo sapiens chromosome 8 open reading frame 87 (C8orf87), mRNA [NM_001242668]	C8orf87
A_22_P00013829	LOC101928403|XR_245043|101928403|PREDICTED: Homo sapiens uncharacterized LOC101928403 (LOC101928403), ncRNA [XR_245043]	LOC101928403
A_22_P00013911	lnc-RPS27A-1|||LNCipedia lincRNA (lnc-RPS27A-1), lincRNA [lnc-RPS27A-1:1]	lnc-RPS27A-1
A_22_P00014083	lnc-SAP30-5|AK123668||LNCipedia lincRNA (lnc-SAP30-5), lincRNA [lnc-SAP30-5:33]	lnc-SAP30-5
A_22_P00014084	HAND2-AS1|NR_003679|79804|Homo sapiens HAND2 antisense RNA 1 (head to head) (HAND2-AS1), long non-coding RNA [NR_003679]	HAND2-AS1
A_22_P00014096	lnc-SASS6-2|BC048339||Homo sapiens cDNA clone IMAGE:5211580, partial cds. [BC048339]	lnc-SASS6-2
A_22_P00014437	|||
A_22_P00014677	|BC023330||solute carrier family 25 (mitochondrial carrier), member 16 [Source:HGNC Symbol;Acc:HGNC:10986] [ENST00000609923]
A_22_P00014779	lnc-SLC38A8-1|||LNCipedia lincRNA (lnc-SLC38A8-1), lincRNA [lnc-SLC38A8-1:1]	lnc-SLC38A8-1
A_22_P00014818	LOC101927809|XR_243869|101927809|PREDICTED: Homo sapiens uncharacterized LOC101927809 (LOC101927809), ncRNA [XR_243869]	LOC101927809
A_22_P00014837	lnc-SLC46A2-1|||LNCipedia lincRNA (lnc-SLC46A2-1), lincRNA [lnc-SLC46A2-1:1]	lnc-SLC46A2-1
A_22_P00015024	SMTN|AK092487|6525|smoothelin [Source:HGNC Symbol;Acc:HGNC:11126] [ENST00000504335]	SMTN
A_22_P00015029	HOXC-AS1|NR_047504|100874363|Homo sapiens HOXC cluster antisense RNA 1 (HOXC-AS1), long non-coding RNA [NR_047504]	HOXC-AS1
A_22_P00015031	HOXC-AS3|NR_047506|100874365|Homo sapiens HOXC cluster antisense RNA 3 (HOXC-AS3), long non-coding RNA [NR_047506]	HOXC-AS3
A_22_P00015117	SNX2|NM_003100|6643|Homo sapiens sorting nexin 2 (SNX2), transcript variant 1, mRNA [NM_003100]	SNX2
A_22_P00015287	lnc-SPATA9-1|||BC041337 rho-related BTB domain containing 3 {Homo sapiens} (exp=-1; wgp=0; cg=0), partial (8	lnc-SPATA9-1
A_22_P00015350	lnc-SPRYD3-1|BG199219||RST18499 Athersys RAGE Library Homo sapiens cDNA, mRNA sequence [BG199219]	lnc-SPRYD3-1
A_22_P00015434	lnc-SSR3-2|BX091689||BX091689 Soares_NFL_T_GBC_S1 Homo sapiens cDNA clone IMAGp998E133811 ; IMAGE:1505652, mRNA sequence [BX091689]	lnc-SSR3-2
A_22_P00015489	|||
A_22_P00015591	lnc-STX8-1|AA371472||EST83260 Prostate gland I Homo sapiens cDNA 5' end, mRNA sequence [AA371472]	lnc-STX8-1
A_22_P00015665	lnc-SYCE1L-1|BG396090||602458841F1 NIH_MGC_16 Homo sapiens cDNA clone IMAGE:4581035 5', mRNA sequence [BG396090]	lnc-SYCE1L-1
A_22_P00015673	|||arginine/serine-rich protein 1 [Source:HGNC Symbol;Acc:HGNC:25234] [ENST00000450820]
A_22_P00015831	lnc-TBC1D30-1|||LNCipedia lincRNA (lnc-TBC1D30-1), lincRNA [lnc-TBC1D30-1:1]	lnc-TBC1D30-1
A_22_P00015933	LOC101929132|XR_247847|101929132|PREDICTED: Homo sapiens uncharacterized LOC101929132 (LOC101929132), transcript variant X1, ncRNA [XR_247847]	LOC101929132
A_22_P00015970	lnc-TEKT3-1|AL833462||Homo sapiens mRNA; cDNA DKFZp686P21116 (from clone DKFZp686P21116). [AL833462]	lnc-TEKT3-1
A_22_P00016257	lnc-TMED5-1|||LNCipedia lincRNA (lnc-TMED5-1), lincRNA [lnc-TMED5-1:27]	lnc-TMED5-1
A_22_P00016259	LOC100131564|NR_034089|100131564|Homo sapiens uncharacterized LOC100131564 (LOC100131564), long non-coding RNA [NR_034089]	LOC100131564
A_22_P00016353	LOC728730|NR_037875|728730|Homo sapiens uncharacterized LOC728730 (LOC728730), long non-coding RNA [NR_037875]	LOC728730
A_22_P00016779	lnc-TRIM41-3|||LNCipedia lincRNA (lnc-TRIM41-3), lincRNA [lnc-TRIM41-3:2]	lnc-TRIM41-3
A_22_P00016879	TSC22D2|NM_014779|9819|Homo sapiens TSC22 domain family, member 2 (TSC22D2), transcript variant 1, mRNA [NM_014779]	TSC22D2
A_22_P00016941	lnc-TSPO-1|||LNCipedia lincRNA (lnc-TSPO-1), lincRNA [lnc-TSPO-1:1]	lnc-TSPO-1
A_22_P00017033	lnc-TTLL11-1|XM_006716967||PREDICTED: Homo sapiens tubulin tyrosine ligase-like family, member 11 (TTLL11), transcript variant X4, mRNA [XM_006716967]	lnc-TTLL11-1
A_22_P00017308	MIR99AHG|NR_027790|388815|Homo sapiens mir-99a-let-7c cluster host gene (non-protein coding) (MIR99AHG), transcript variant 1, long non-coding RNA [NR_027790]	MIR99AHG
A_22_P00017310	MIR99AHG|NR_027790|388815|Homo sapiens mir-99a-let-7c cluster host gene (non-protein coding) (MIR99AHG), transcript variant 1, long non-coding RNA [NR_027790]	MIR99AHG
A_22_P00017311	|||
A_22_P00017771	|||Homo sapiens cDNA FLJ37257 fis, clone BRAMY2010171. [AK094576]
A_22_P00017804	ZBTB20|NM_001164343|26137|Homo sapiens zinc finger and BTB domain containing 20 (ZBTB20), transcript variant 3, mRNA [NM_001164343]	ZBTB20
A_22_P00017805	lnc-ZBTB25-1|AK097323||Homo sapiens cDNA FLJ40004 fis, clone STOMA2004194. [AK097323]	lnc-ZBTB25-1
A_22_P00017841	MATN1-AS1|NR_034182|100129196|Homo sapiens MATN1 antisense RNA 1 (MATN1-AS1), long non-coding RNA [NR_034182]	MATN1-AS1
A_22_P00017878	lnc-ZEB2-1|||LNCipedia lincRNA (lnc-ZEB2-1), lincRNA [lnc-ZEB2-1:2]	lnc-ZEB2-1
A_22_P00017897	TRHDE-AS1|NR_026836|283392|Homo sapiens TRHDE antisense RNA 1 (TRHDE-AS1), transcript variant 2, long non-coding RNA [NR_026836]	TRHDE-AS1
A_22_P00017906	LOC102724874||102724874|	LOC102724874
A_22_P00017913	LOC100996664|XR_159025|100996664|PREDICTED: Homo sapiens uncharacterized LOC100996664 (LOC100996664), transcript variant X1, ncRNA [XR_159025]	LOC100996664
A_22_P00017995	LOC153684|NR_015447|153684|Homo sapiens uncharacterized LOC153684 (LOC153684), long non-coding RNA [NR_015447]	LOC153684
A_22_P00018308	lnc-ZNF841-1|AF086256||Homo sapiens full length insert cDNA clone ZD41C11. [AF086256]	lnc-ZNF841-1
A_22_P00018311	lnc-ZNF85-1|||LNCipedia lincRNA (lnc-ZNF85-1), lincRNA [lnc-ZNF85-1:1]	lnc-ZNF85-1
A_22_P00019045	MIR181A2HG|NR_038975|100379345|Homo sapiens MIR181A2 host gene (non-protein coding) (MIR181A2HG), long non-coding RNA [NR_038975]	MIR181A2HG
A_22_P00019123	SLC35E3|AF119871|55508|solute carrier family 35, member E3 [Source:HGNC Symbol;Acc:HGNC:20864] [ENST00000399333]	SLC35E3
A_22_P00019586	LOC102723554|XR_433666|102723554|PREDICTED: Homo sapiens uncharacterized LOC102723554 (LOC102723554), ncRNA [XR_433666]	LOC102723554
A_22_P00019728	lnc-FLRT1-1|BG198323||RST17581 Athersys RAGE Library Homo sapiens cDNA, mRNA sequence [BG198323]	lnc-FLRT1-1
A_22_P00019752	lnc-ANKRD34B-2|BC073749||LNCipedia lincRNA (lnc-ANKRD34B-2), lincRNA [lnc-ANKRD34B-2:1]	lnc-ANKRD34B-2
A_22_P00020427	LINC01266|NR_110118|101927215|Homo sapiens long intergenic non-protein coding RNA 1266 (LINC01266), long non-coding RNA [NR_110118]	LINC01266
A_22_P00020519	GAS5-AS1|NR_037605|100506046|Homo sapiens GAS5 antisense RNA 1 (GAS5-AS1), long non-coding RNA [NR_037605]	GAS5-AS1
A_22_P00020546	|||
A_22_P00020742	LOC101928101|XR_241131|101928101|PREDICTED: Homo sapiens uncharacterized LOC101928101 (LOC101928101), ncRNA [XR_241131]	LOC101928101
A_22_P00021014	PCOLCE-AS1|NR_038910|100129845|Homo sapiens PCOLCE antisense RNA 1 (PCOLCE-AS1), long non-coding RNA [NR_038910]	PCOLCE-AS1
A_22_P00021229	lnc-SHISA4-1|AK127212||Homo sapiens cDNA FLJ45279 fis, clone BRHIP3001338. [AK127212]	lnc-SHISA4-1
A_22_P00021328	TSC22D2|NM_014779|9819|Homo sapiens TSC22 domain family, member 2 (TSC22D2), transcript variant 1, mRNA [NM_014779]	TSC22D2
A_22_P00021646	LOC100505853|XR_110155|100505853|PREDICTED: Homo sapiens uncharacterized LOC100505853 (LOC100505853), ncRNA [XR_110155]	LOC100505853
A_22_P00021758	LOC642366|NR_046243|642366|Homo sapiens uncharacterized LOC642366 (LOC642366), long non-coding RNA [NR_046243]	LOC642366
A_22_P00021933	P4HA2|NM_004199|8974|Homo sapiens prolyl 4-hydroxylase, alpha polypeptide II (P4HA2), transcript variant 1, mRNA [NM_004199]	P4HA2
A_22_P00022223	BBOX1-AS1|NR_125768|103695435|Homo sapiens BBOX1 antisense RNA 1 (BBOX1-AS1), transcript variant 3, long non-coding RNA [NR_125768]	BBOX1-AS1
A_22_P00022364	LOC100507054|XR_108535|100507054|PREDICTED: Homo sapiens uncharacterized LOC100507054 (LOC100507054), ncRNA [XR_108535]	LOC100507054
A_22_P00022734	lnc-CTD-2054N24.2.1-1|||Q9GLG9_SAGOE (Q9GLG9) CD81 (Fragment), partial (8	lnc-CTD-2054N24.2.1-1
A_22_P00023586	HOXA9|NM_152739|3205|Homo sapiens homeobox A9 (HOXA9), mRNA [NM_152739]	HOXA9
A_22_P00023682	lnc-PLEKHA3-2|||LNCipedia lincRNA (lnc-PLEKHA3-2), lincRNA [lnc-PLEKHA3-2:2]	lnc-PLEKHA3-2
A_22_P00023783	lnc-MKI67-2|||GB	lnc-MKI67-2
A_22_P00024133	lnc-RBM6-1|DB025369||DB025369 TESTI2 Homo sapiens cDNA clone TESTI2007174 5', mRNA sequence [DB025369]	lnc-RBM6-1
A_22_P00024593	C5orf66-AS1|NR_105050|101927953|Homo sapiens C5orf66 antisense RNA 1 (C5orf66-AS1), transcript variant 2, long non-coding RNA [NR_105050]	C5orf66-AS1
A_22_P00024667	ADIPOQ-AS1|NR_046662|100874095|Homo sapiens ADIPOQ antisense RNA 1 (ADIPOQ-AS1), long non-coding RNA [NR_046662]	ADIPOQ-AS1
A_22_P00025033	FLRT1|XM_005273861|23769|fibronectin leucine rich transmembrane protein 1 [Source:HGNC Symbol;Acc:HGNC:3760] [ENST00000246841]	FLRT1
A_22_P00025103	|||DA503427 FCBBF3 Homo sapiens cDNA clone FCBBF3018297 5', mRNA sequence [DA503427]
A_22_P00025271	FXYD2|NM_001680|486|Homo sapiens FXYD domain containing ion transport regulator 2 (FXYD2), transcript variant a, mRNA [NM_001680]	FXYD2
A_22_P00025313	lnc-TCIRG1-1|XM_006718417||PREDICTED: Homo sapiens T-cell, immune regulator 1, ATPase, H+ transporting, lysosomal V0 subunit A3 (TCIRG1), transcript variant X3, mRNA [XM_006718417]	lnc-TCIRG1-1
A_22_P00025522	CLEC4GP1|NR_002931|440508|Homo sapiens C-type lectin domain family 4, member G pseudogene 1 (CLEC4GP1), non-coding RNA [NR_002931]	CLEC4GP1
A_22_P00025637	NRBP2|NM_178564|340371|Homo sapiens nuclear receptor binding protein 2 (NRBP2), mRNA [NM_178564]	NRBP2
A_22_P00025671	IGFBP7||3490|insulin-like growth factor binding protein 7 [Source:HGNC Symbol;Acc:HGNC:5476] [ENST00000295666]	IGFBP7
A_23_P100240	CDH16|NM_004062|1014|Homo sapiens cadherin 16, KSP-cadherin (CDH16), transcript variant 1, mRNA [NM_004062]	CDH16
A_23_P10062	MGAT4C|NM_013244|25834|Homo sapiens MGAT4 family, member C (MGAT4C), mRNA [NM_013244]	MGAT4C
A_23_P100654	ZBTB4|NM_020899|57659|Homo sapiens zinc finger and BTB domain containing 4 (ZBTB4), transcript variant 1, mRNA [NM_020899]	ZBTB4
A_23_P100660	SERPINF1|NM_002615|5176|Homo sapiens serpin peptidase inhibitor, clade F (alpha-2 antiplasmin, pigment epithelium derived factor), member 1 (SERPINF1), mRNA [NM_002615]	SERPINF1
A_23_P100711	PMP22|NM_000304|5376|Homo sapiens peripheral myelin protein 22 (PMP22), transcript variant 1, mRNA [NM_000304]	PMP22
A_23_P101093	COPZ2|NM_016429|51226|Homo sapiens coatomer protein complex, subunit zeta 2 (COPZ2), mRNA [NM_016429]	COPZ2
A_23_P101642	PTPRH|NM_002842|5794|Homo sapiens protein tyrosine phosphatase, receptor type, H (PTPRH), transcript variant 1, mRNA [NM_002842]	PTPRH
A_23_P101871	FBXO17|AK021860|115290|F-box protein 17 [Source:HGNC Symbol;Acc:HGNC:18754] [ENST00000601394]	FBXO17
A_23_P101905	APC2|NM_005883|10297|Homo sapiens adenomatosis polyposis coli 2 (APC2), mRNA [NM_005883]	APC2
A_23_P10194	SEZ6L2|NM_201575|26470|Homo sapiens seizure related 6 homolog (mouse)-like 2 (SEZ6L2), transcript variant 2, mRNA [NM_201575]	SEZ6L2
A_23_P102060	SSFA2|NM_006751|6744|Homo sapiens sperm specific antigen 2 (SSFA2), transcript variant 2, mRNA [NM_006751]	SSFA2
A_23_P102391	SLC40A1|NM_014585|30061|Homo sapiens solute carrier family 40 (iron-regulated transporter), member 1 (SLC40A1), mRNA [NM_014585]	SLC40A1
A_23_P102950	RSPH1|NM_080860|89765|Homo sapiens radial spoke head 1 homolog (Chlamydomonas) (RSPH1), transcript variant 1, mRNA [NM_080860]	RSPH1
A_23_P103282	TMEM59|NM_004872|9528|Homo sapiens transmembrane protein 59 (TMEM59), mRNA [NM_004872]	TMEM59
A_23_P103371	AZIN2|NM_052998|113451|Homo sapiens antizyme inhibitor 2 (AZIN2), transcript variant 1, mRNA [NM_052998]	AZIN2
A_23_P103703	HSPB7|NM_014424|27129|Homo sapiens heat shock 27kDa protein family, member 7 (cardiovascular) (HSPB7), mRNA [NM_014424]	HSPB7
A_23_P10374	R3HDM2|NM_014925|22864|Homo sapiens R3H domain containing 2 (R3HDM2), mRNA [NM_014925]	R3HDM2
A_23_P103812	BRINP3|NM_199051|339479|Homo sapiens bone morphogenetic protein/retinoic acid inducible neural-specific 3 (BRINP3), mRNA [NM_199051]	BRINP3
A_23_P104188	ELF3|NM_004433|1999|Homo sapiens E74-like factor 3 (ets domain transcription factor, epithelial-specific ) (ELF3), transcript variant 1, mRNA [NM_004433]	ELF3
A_23_P104318	DDIT4|NM_019058|54541|Homo sapiens DNA-damage-inducible transcript 4 (DDIT4), mRNA [NM_019058]	DDIT4
A_23_P104464	ALOX5|NM_000698|240|Homo sapiens arachidonate 5-lipoxygenase (ALOX5), transcript variant 1, mRNA [NM_000698]	ALOX5
A_23_P104996	BEST1|NM_004183|7439|Homo sapiens bestrophin 1 (BEST1), transcript variant 1, mRNA [NM_004183]	BEST1
A_23_P105002	ROM1|NM_000327|6094|Homo sapiens retinal outer segment membrane protein 1 (ROM1), mRNA [NM_000327]	ROM1
A_23_P105138	CAT|NM_001752|847|Homo sapiens catalase (CAT), mRNA [NM_001752]	CAT
A_23_P10559	AATK||9625|apoptosis-associated tyrosine kinase [Source:HGNC Symbol;Acc:HGNC:21] [ENST00000572798]	AATK
A_23_P105651	PDZRN4|NM_001164595|29951|Homo sapiens PDZ domain containing ring finger 4 (PDZRN4), transcript variant 1, mRNA [NM_001164595]	PDZRN4
A_23_P105794	EPSTI1|NM_033255|94240|Homo sapiens epithelial stromal interaction 1 (breast) (EPSTI1), transcript variant 2, mRNA [NM_033255]	EPSTI1
A_23_P105862	FRY|NM_023037|10129|Homo sapiens furry homolog (Drosophila) (FRY), mRNA [NM_023037]	FRY
A_23_P10591	METRNL|NM_001004431|284207|Homo sapiens meteorin, glial cell differentiation regulator-like (METRNL), mRNA [NM_001004431]	METRNL
A_23_P106016	PRKD1|NM_002742|5587|Homo sapiens protein kinase D1 (PRKD1), mRNA [NM_002742]	PRKD1
A_23_P106042	CMTM5|NM_001037288|116173|Homo sapiens CKLF-like MARVEL transmembrane domain containing 5 (CMTM5), transcript variant 3, mRNA [NM_001037288]	CMTM5
A_23_P106405	NDN|NM_002487|4692|Homo sapiens necdin, melanoma antigen (MAGE) family member (NDN), mRNA [NM_002487]	NDN
A_23_P10647	CYTL1|NM_018659|54360|Homo sapiens cytokine-like 1 (CYTL1), mRNA [NM_018659]	CYTL1
A_23_P106602	CRISPLD2|NM_031476|83716|Homo sapiens cysteine-rich secretory protein LCCL domain containing 2 (CRISPLD2), mRNA [NM_031476]	CRISPLD2
A_23_P106682	EMP2|NM_001424|2013|Homo sapiens epithelial membrane protein 2 (EMP2), mRNA [NM_001424]	EMP2
A_23_P106835	BBS2|NM_031885|583|Homo sapiens Bardet-Biedl syndrome 2 (BBS2), mRNA [NM_031885]	BBS2
A_23_P106898	ORAI3|NM_152288|93129|Homo sapiens ORAI calcium release-activated calcium modulator 3 (ORAI3), mRNA [NM_152288]	ORAI3
A_23_P107173	MEOX1|NM_004527|4222|Homo sapiens mesenchyme homeobox 1 (MEOX1), transcript variant 1, mRNA [NM_004527]	MEOX1
A_23_P107247	CACNA1G|NM_018896|8913|Homo sapiens calcium channel, voltage-dependent, T type, alpha 1G subunit (CACNA1G), transcript variant 1, mRNA [NM_018896]	CACNA1G
A_23_P107775	TMEM190|NM_139172|147744|Homo sapiens transmembrane protein 190 (TMEM190), mRNA [NM_139172]	TMEM190
A_23_P108835	YPEL5|NM_016061|51646|Homo sapiens yippee-like 5 (Drosophila) (YPEL5), transcript variant 4, mRNA [NM_016061]	YPEL5
A_23_P109184	INSM1|NM_002196|3642|Homo sapiens insulinoma-associated 1 (INSM1), mRNA [NM_002196]	INSM1
A_23_P109286	GRIK1|NM_000830|2897|Homo sapiens glutamate receptor, ionotropic, kainate 1 (GRIK1), transcript variant 1, mRNA [NM_000830]	GRIK1
A_23_P109322	PCP4|NM_006198|5121|Homo sapiens Purkinje cell protein 4 (PCP4), mRNA [NM_006198]	PCP4
A_23_P109488	PIK3IP1|NM_052880|113791|Homo sapiens phosphoinositide-3-kinase interacting protein 1 (PIK3IP1), transcript variant 1, mRNA [NM_052880]	PIK3IP1
A_23_P11025	ZNF185|NM_001178106|7739|Homo sapiens zinc finger protein 185 (LIM domain) (ZNF185), transcript variant 1, mRNA [NM_001178106]	ZNF185
A_23_P11081	AKAP4|NM_003886|8852|Homo sapiens A kinase (PRKA) anchor protein 4 (AKAP4), transcript variant 1, mRNA [NM_003886]	AKAP4
A_23_P110879	TRAF3IP2|NM_147686|10758|Homo sapiens TRAF3 interacting protein 2 (TRAF3IP2), transcript variant 2, mRNA [NM_147686]	TRAF3IP2
A_23_P110941	GSTA4|NM_001512|2941|Homo sapiens glutathione S-transferase alpha 4 (GSTA4), mRNA [NM_001512]	GSTA4
A_23_P111361	PPIL6|NM_173672|285755|Homo sapiens peptidylprolyl isomerase (cyclophilin)-like 6 (PPIL6), transcript variant 1, mRNA [NM_173672]	PPIL6
A_23_P111583	CD36|NM_001001547|948|Homo sapiens CD36 molecule (thrombospondin receptor) (CD36), transcript variant 2, mRNA [NM_001001547]	CD36
A_23_P111701	GNG11|NM_004126|2791|Homo sapiens guanine nucleotide binding protein (G protein), gamma 11 (GNG11), mRNA [NM_004126]	GNG11
A_23_P111888	CTHRC1|NM_138455|115908|Homo sapiens collagen triple helix repeat containing 1 (CTHRC1), transcript variant 1, mRNA [NM_138455]	CTHRC1
A_23_P111995	LOXL2|NM_002318|4017|Homo sapiens lysyl oxidase-like 2 (LOXL2), mRNA [NM_002318]	LOXL2
A_23_P112016	DLC1|NM_182643|10395|Homo sapiens DLC1 Rho GTPase activating protein (DLC1), transcript variant 1, mRNA [NM_182643]	DLC1
A_23_P112061	HGSNAT|NM_152419|138050|Homo sapiens heparan-alpha-glucosaminide N-acetyltransferase (HGSNAT), mRNA [NM_152419]	HGSNAT
A_23_P112554	COL15A1|NM_001855|1306|Homo sapiens collagen, type XV, alpha 1 (COL15A1), mRNA [NM_001855]	COL15A1
A_23_P112634	SMIM14|NM_174921|201895|Homo sapiens small integral membrane protein 14 (SMIM14), mRNA [NM_174921]	SMIM14
A_23_P112874	GPC5|NM_004466|2262|Homo sapiens glypican 5 (GPC5), mRNA [NM_004466]	GPC5
A_23_P112982	SVOP|AL359592|55530|Homo sapiens mRNA; cDNA DKFZp761H039 (from clone DKFZp761H039). [AL359592]	SVOP
A_23_P113005	EFNA1|NM_004428|1942|Homo sapiens ephrin-A1 (EFNA1), transcript variant 1, mRNA [NM_004428]	EFNA1
A_23_P113317	P4HTM|NM_177938|54681|Homo sapiens prolyl 4-hydroxylase, transmembrane (endoplasmic reticulum) (P4HTM), transcript variant 3, mRNA [NM_177938]	P4HTM
A_23_P113351	SPARCL1|NM_004684|8404|Homo sapiens SPARC-like 1 (hevin) (SPARCL1), transcript variant 2, mRNA [NM_004684]	SPARCL1
A_23_P113748	ZNF385D|NM_024697|79750|Homo sapiens zinc finger protein 385D (ZNF385D), mRNA [NM_024697]	ZNF385D
A_23_P114185	TSPAN7|NM_004615|7102|Homo sapiens tetraspanin 7 (TSPAN7), mRNA [NM_004615]	TSPAN7
A_23_P114862	ANGPTL7|NM_021146|10218|Homo sapiens angiopoietin-like 7 (ANGPTL7), mRNA [NM_021146]	ANGPTL7
A_23_P114883	FMOD|NM_002023|2331|Homo sapiens fibromodulin (FMOD), transcript variant 1, mRNA [NM_002023]	FMOD
A_23_P114983	TRIM63|NM_032588|84676|Homo sapiens tripartite motif containing 63, E3 ubiquitin protein ligase (TRIM63), mRNA [NM_032588]	TRIM63
A_23_P115261	AGT|NM_000029|183|Homo sapiens angiotensinogen (serpin peptidase inhibitor, clade A, member 8) (AGT), mRNA [NM_000029]	AGT
A_23_P115407	GSTM1|NM_146421|2944|Homo sapiens glutathione S-transferase mu 1 (GSTM1), transcript variant 2, mRNA [NM_146421]	GSTM1
A_23_P11543	FUCA1|NM_000147|2517|Homo sapiens fucosidase, alpha-L- 1, tissue (FUCA1), mRNA [NM_000147]	FUCA1
A_23_P115785	FANK1|NM_145235|92565|Homo sapiens fibronectin type III and ankyrin repeat domains 1 (FANK1), mRNA [NM_145235]	FANK1
A_23_P116173	COLCA2|NM_001136105|120376|Homo sapiens colorectal cancer associated 2 (COLCA2), transcript variant 3, mRNA [NM_001136105]	COLCA2
A_23_P116280	WT1|NM_024426|7490|Homo sapiens Wilms tumor 1 (WT1), transcript variant D, mRNA [NM_024426]	WT1
A_23_P11644	SPRR2D|NM_006945|6703|Homo sapiens small proline-rich protein 2D (SPRR2D), mRNA [NM_006945]	SPRR2D
A_23_P116614	ME3|NM_001014811|10873|Homo sapiens malic enzyme 3, NADP(+)-dependent, mitochondrial (ME3), transcript variant 2, mRNA [NM_001014811]	ME3
A_23_P11685	PLA2G4A|NM_024420|5321|Homo sapiens phospholipase A2, group IVA (cytosolic, calcium-dependent) (PLA2G4A), mRNA [NM_024420]	PLA2G4A
A_23_P117082	HEBP1|NM_015987|50865|Homo sapiens heme binding protein 1 (HEBP1), mRNA [NM_015987]	HEBP1
A_23_P117261	RXFP2|NM_130806|122042|Homo sapiens relaxin/insulin-like family peptide receptor 2 (RXFP2), transcript variant 1, mRNA [NM_130806]	RXFP2
A_23_P117298	F7|NM_000131|2155|Homo sapiens coagulation factor VII (serum prothrombin conversion accelerator) (F7), transcript variant 1, mRNA [NM_000131]	F7
A_23_P117582	JDP2|NM_130469|122953|Homo sapiens Jun dimerization protein 2 (JDP2), transcript variant 1, mRNA [NM_130469]	JDP2
A_23_P117782	LARP6|NM_018357|55323|Homo sapiens La ribonucleoprotein domain family, member 6 (LARP6), transcript variant 1, mRNA [NM_018357]	LARP6
A_23_P11800	CAMK2N1|NM_018584|55450|Homo sapiens calcium/calmodulin-dependent protein kinase II inhibitor 1 (CAMK2N1), mRNA [NM_018584]	CAMK2N1
A_23_P118122	RGS11|NM_003834|8786|Homo sapiens regulator of G-protein signaling 11 (RGS11), transcript variant 2, mRNA [NM_003834]	RGS11
A_23_P11843	LRRN2|NM_201630|10446|Homo sapiens leucine rich repeat neuronal 2 (LRRN2), transcript variant 2, mRNA [NM_201630]	LRRN2
A_23_P118894	PRR15L|NM_024320|79170|Homo sapiens proline rich 15-like (PRR15L), mRNA [NM_024320]	PRR15L
A_23_P119196	KLF2|NM_016270|10365|Homo sapiens Kruppel-like factor 2 (KLF2), mRNA [NM_016270]	KLF2
A_23_P119266	DNASE2|NM_001375|1777|Homo sapiens deoxyribonuclease II, lysosomal (DNASE2), mRNA [NM_001375]	DNASE2
A_23_P119353	RASIP1|NM_017805|54922|Homo sapiens Ras interacting protein 1 (RASIP1), mRNA [NM_017805]	RASIP1
A_23_P119362	EMP3|NM_001425|2014|Homo sapiens epithelial membrane protein 3 (EMP3), mRNA [NM_001425]	EMP3
A_23_P119562	CFD|NM_001928|1675|Homo sapiens complement factor D (adipsin) (CFD), mRNA [NM_001928]	CFD
A_23_P119573	KCNN1|NM_002248|3780|Homo sapiens potassium channel, calcium activated intermediate/small conductance subfamily N alpha, member 1 (KCNN1), mRNA [NM_002248]	KCNN1
A_23_P120227	LBH|NM_030915|81606|Homo sapiens limb bud and heart development (LBH), mRNA [NM_030915]	LBH
A_23_P120594	ACSS1|NM_032501|84532|Homo sapiens acyl-CoA synthetase short-chain family member 1 (ACSS1), transcript variant 1, mRNA [NM_032501]	ACSS1
A_23_P120629	ASIP|NM_001672|434|Homo sapiens agouti signaling protein (ASIP), mRNA [NM_001672]	ASIP
A_23_P120710	TTC3|NM_003316|7267|Homo sapiens tetratricopeptide repeat domain 3 (TTC3), transcript variant 1, mRNA [NM_003316]	TTC3
A_23_P120794	SLC7A4|NM_004173|6545|Homo sapiens solute carrier family 7, member 4 (SLC7A4), mRNA [NM_004173]	SLC7A4
A_23_P120902	LGALS2|NM_006498|3957|Homo sapiens lectin, galactoside-binding, soluble, 2 (LGALS2), mRNA [NM_006498]	LGALS2
A_23_P121250	EIF4A2|NM_001967|1974|Homo sapiens eukaryotic translation initiation factor 4A2 (EIF4A2), mRNA [NM_001967]	EIF4A2
A_23_P121533	SPON2|NM_012445|10417|Homo sapiens spondin 2, extracellular matrix protein (SPON2), transcript variant 1, mRNA [NM_012445]	SPON2
A_23_P121545	GPM6A|NM_201591|2823|Homo sapiens glycoprotein M6A (GPM6A), transcript variant 2, mRNA [NM_201591]	GPM6A
A_23_P121564	GUCY1B3|NM_000857|2983|Homo sapiens guanylate cyclase 1, soluble, beta 3 (GUCY1B3), transcript variant 2, mRNA [NM_000857]	GUCY1B3
A_23_P121665	SORCS2|NM_020777|57537|Homo sapiens sortilin-related VPS10 domain containing receptor 2 (SORCS2), mRNA [NM_020777]	SORCS2
A_23_P121676	CXXC4|NM_025212|80319|Homo sapiens CXXC finger protein 4 (CXXC4), mRNA [NM_025212]	CXXC4
A_23_P121851	PCDHB15|NM_018935|56121|Homo sapiens protocadherin beta 15 (PCDHB15), mRNA [NM_018935]	PCDHB15
A_23_P121926	SEPP1|NM_005410|6414|Homo sapiens selenoprotein P, plasma, 1 (SEPP1), transcript variant 1, mRNA [NM_005410]	SEPP1
A_23_P122068	C1QTNF3|NM_181435|114899|Homo sapiens C1q and tumor necrosis factor related protein 3 (C1QTNF3), transcript variant 2, mRNA [NM_181435]	C1QTNF3
A_23_P122216	LOX|NM_002317|4015|Homo sapiens lysyl oxidase (LOX), transcript variant 1, mRNA [NM_002317]	LOX
A_23_P122852	SMARCD3|NM_003078|6604|Homo sapiens SWI/SNF related, matrix associated, actin dependent regulator of chromatin, subfamily d, member 3 (SMARCD3), transcript variant 2, mRNA [NM_003078]	SMARCD3
A_23_P122924	INHBA|NM_002192|3624|Homo sapiens inhibin, beta A (INHBA), mRNA [NM_002192]	INHBA
A_23_P123071	CAV2|NM_001233|858|Homo sapiens caveolin 2 (CAV2), transcript variant 1, mRNA [NM_001233]	CAV2
A_23_P12343	GSTM3|NM_000849|2947|Homo sapiens glutathione S-transferase mu 3 (brain) (GSTM3), transcript variant 1, mRNA [NM_000849]	GSTM3
A_23_P123672	TDRD7|NM_014290|23424|Homo sapiens tudor domain containing 7 (TDRD7), transcript variant 1, mRNA [NM_014290]	TDRD7
A_23_P123732	IDNK|NM_001001551|414328|Homo sapiens idnK, gluconokinase homolog (E. coli) (IDNK), transcript variant 1, mRNA [NM_001001551]	IDNK
A_23_P124190	TRIM34|NM_130390|53840|Homo sapiens tripartite motif containing 34 (TRIM34), transcript variant 3, mRNA [NM_130390]	TRIM34
A_23_P124619	S100A14|NM_020672|57402|Homo sapiens S100 calcium binding protein A14 (S100A14), mRNA [NM_020672]	S100A14
A_23_P125423	C1R|NM_001733|715|Homo sapiens complement component 1, r subcomponent (C1R), mRNA [NM_001733]	C1R
A_23_P125435	GABRB1|AK296023|2560|gamma-aminobutyric acid (GABA) A receptor, beta 1 [Source:HGNC Symbol;Acc:HGNC:4081] [ENST00000381582]	GABRB1
A_23_P125680	TMEM255A|NM_017938|55026|Homo sapiens transmembrane protein 255A (TMEM255A), transcript variant 1, mRNA [NM_017938]	TMEM255A
A_23_P126167	KCNN3|NM_002249|3782|Homo sapiens potassium channel, calcium activated intermediate/small conductance subfamily N alpha, member 3 (KCNN3), transcript variant 1, mRNA [NM_002249]	KCNN3
A_23_P126266	HLX|NM_021958|3142|Homo sapiens H2.0-like homeobox (HLX), mRNA [NM_021958]	HLX
A_23_P126836	TNFSF4|NM_003326|7292|Homo sapiens tumor necrosis factor (ligand) superfamily, member 4 (TNFSF4), transcript variant 1, mRNA [NM_003326]	TNFSF4
A_23_P126908	TNFRSF14|NM_003820|8764|Homo sapiens tumor necrosis factor receptor superfamily, member 14 (TNFRSF14), transcript variant 1, mRNA [NM_003820]	TNFRSF14
A_23_P127267	LGI1|NM_005097|9211|Homo sapiens leucine-rich, glioma inactivated 1 (LGI1), mRNA [NM_005097]	LGI1
A_23_P127565	LAYN|NM_178834|143903|Homo sapiens layilin (LAYN), transcript variant 2, mRNA [NM_178834]	LAYN
A_23_P127911	PAMR1|NM_015430|25891|Homo sapiens peptidase domain containing associated with muscle regeneration 1 (PAMR1), transcript variant 1, mRNA [NM_015430]	PAMR1
A_23_P128094	ABCB9|NM_019625|23457|Homo sapiens ATP-binding cassette, sub-family B (MDR/TAP), member 9 (ABCB9), transcript variant 1, mRNA [NM_019625]	ABCB9
A_23_P128744	BDKRB1|NM_000710|623|Homo sapiens bradykinin receptor B1 (BDKRB1), mRNA [NM_000710]	BDKRB1
A_23_P12884	GRK5|NM_005308|2869|Homo sapiens G protein-coupled receptor kinase 5 (GRK5), mRNA [NM_005308]	GRK5
A_23_P128919	LGALS3|NM_001177388|3958|Homo sapiens lectin, galactoside-binding, soluble, 3 (LGALS3), transcript variant 3, mRNA [NM_001177388]	LGALS3
A_23_P129005	NYNRIN|NM_025081|57523|Homo sapiens NYN domain and retroviral integrase containing (NYNRIN), mRNA [NM_025081]	NYNRIN
A_23_P129695	VASN|NM_138440|114990|Homo sapiens vasorin (VASN), mRNA [NM_138440]	VASN
A_23_P129704	TERF2IP|NM_018975|54386|Homo sapiens telomeric repeat binding factor 2, interacting protein (TERF2IP), mRNA [NM_018975]	TERF2IP
A_23_P129801	RAB40B|NM_006822|10966|Homo sapiens RAB40B, member RAS oncogene family (RAB40B), mRNA [NM_006822]	RAB40B
A_23_P130333	TTR|NM_000371|7276|Homo sapiens transthyretin (TTR), mRNA [NM_000371]	TTR
A_23_P130677	C19orf80|NM_018687|55908|Homo sapiens chromosome 19 open reading frame 80 (C19orf80), mRNA [NM_018687]	C19orf80
A_23_P130974	KIAA1683|NM_001145305|80726|Homo sapiens KIAA1683 (KIAA1683), transcript variant 3, mRNA [NM_001145305]	KIAA1683
A_23_P131330	LRRTM1|NM_178839|347730|Homo sapiens leucine rich repeat transmembrane neuronal 1 (LRRTM1), mRNA [NM_178839]	LRRTM1
A_23_P131435	CD302|NM_014880|9936|Homo sapiens CD302 molecule (CD302), transcript variant 1, mRNA [NM_014880]	CD302
A_23_P131676	ACKR3|NM_020311|57007|Homo sapiens atypical chemokine receptor 3 (ACKR3), mRNA [NM_020311]	ACKR3
A_23_P131683	MAPRE3|NM_012326|22924|Homo sapiens microtubule-associated protein, RP/EB family, member 3 (MAPRE3), transcript variant 1, mRNA [NM_012326]	MAPRE3
A_23_P131801	SGK2|NM_170693|10110|Homo sapiens serum/glucocorticoid regulated kinase 2 (SGK2), transcript variant 1, mRNA [NM_170693]	SGK2
A_23_P132079	C21orf62|NM_019596|56245|Homo sapiens chromosome 21 open reading frame 62 (C21orf62), transcript variant 2, mRNA [NM_019596]	C21orf62
A_23_P132595	VGLL4|NM_014667|9686|Homo sapiens vestigial-like family member 4 (VGLL4), transcript variant 2, mRNA [NM_014667]	VGLL4
A_23_P132718	SEMA3B|NM_004636|7869|Homo sapiens sema domain, immunoglobulin domain (Ig), short basic domain, secreted, (semaphorin) 3B (SEMA3B), transcript variant 1, mRNA [NM_004636]	SEMA3B
A_23_P132915	FAM114A1|NM_138389|92689|Homo sapiens family with sequence similarity 114, member A1 (FAM114A1), transcript variant 1, mRNA [NM_138389]	FAM114A1
A_23_P133133	ALPK1|NM_025144|80216|Homo sapiens alpha-kinase 1 (ALPK1), transcript variant 1, mRNA [NM_025144]	ALPK1
A_23_P133359	ZFP2|NM_030613|80108|Homo sapiens ZFP2 zinc finger protein (ZFP2), mRNA [NM_030613]	ZFP2
A_23_P133470	PJA2|NM_014819|9867|Homo sapiens praja ring finger 2, E3 ubiquitin protein ligase (PJA2), mRNA [NM_014819]	PJA2
A_23_P13364	NUCB2|NM_005013|4925|Homo sapiens nucleobindin 2 (NUCB2), mRNA [NM_005013]	NUCB2
A_23_P13382	LSP1|NM_001013254|4046|Homo sapiens lymphocyte-specific protein 1 (LSP1), transcript variant 3, mRNA [NM_001013254]	LSP1
A_23_P134426	GPNMB|BC011595|10457|Homo sapiens glycoprotein (transmembrane) nmb, mRNA (cDNA clone IMAGE:3345861), complete cds. [BC011595]	GPNMB
A_23_P134454	CAV1|NM_001753|857|Homo sapiens caveolin 1, caveolae protein, 22kDa (CAV1), transcript variant 1, mRNA [NM_001753]	CAV1
A_23_P134542	FOXP2|NM_014491|93986|Homo sapiens forkhead box P2 (FOXP2), transcript variant 1, mRNA [NM_014491]	FOXP2
A_23_P134684	HMBOX1|NM_024567|79618|Homo sapiens homeobox containing 1 (HMBOX1), transcript variant 1, mRNA [NM_024567]	HMBOX1
A_23_P134755	TRPS1|NM_014112|7227|Homo sapiens trichorhinophalangeal syndrome I (TRPS1), transcript variant 1, mRNA [NM_014112]	TRPS1
A_23_P134835	CSGALNACT1|NM_018371|55790|Homo sapiens chondroitin sulfate N-acetylgalactosaminyltransferase 1 (CSGALNACT1), transcript variant 2, mRNA [NM_018371]	CSGALNACT1
A_23_P134914	LY6H|NM_002347|4062|Homo sapiens lymphocyte antigen 6 complex, locus H (LY6H), transcript variant 1, mRNA [NM_002347]	LY6H
A_23_P134925	BNIP3L|NM_004331|665|Homo sapiens BCL2/adenovirus E1B 19kDa interacting protein 3-like (BNIP3L), mRNA [NM_004331]	BNIP3L
A_23_P13493	OR51E1|NM_152430|143503|Homo sapiens olfactory receptor, family 51, subfamily E, member 1 (OR51E1), mRNA [NM_152430]	OR51E1
A_23_P135031	FRRS1L||23732|ferric-chelate reductase 1-like [Source:HGNC Symbol;Acc:HGNC:1362] [ENST00000561981]	FRRS1L
A_23_P135184	RALGDS|NM_001042368|5900|Homo sapiens ral guanine nucleotide dissociation stimulator (RALGDS), transcript variant 2, mRNA [NM_001042368]	RALGDS
A_23_P135548	DPYD|NM_000110|1806|Homo sapiens dihydropyrimidine dehydrogenase (DPYD), transcript variant 1, mRNA [NM_000110]	DPYD
A_23_P136012	FBXO8|NM_012180|26269|Homo sapiens F-box protein 8 (FBXO8), mRNA [NM_012180]	FBXO8
A_23_P136116	AGMO|NM_001004320|392636|Homo sapiens alkylglycerol monooxygenase (AGMO), mRNA [NM_001004320]	AGMO
A_23_P136355	HHAT|NM_018194|55733|Homo sapiens hedgehog acyltransferase (HHAT), transcript variant 1, mRNA [NM_018194]	HHAT
A_23_P136371	NDST4|NM_022569|64579|Homo sapiens N-deacetylase/N-sulfotransferase (heparan glucosaminyl) 4 (NDST4), mRNA [NM_022569]	NDST4
A_23_P136671	UGT2B7|XM_005265702|7364|UDP glucuronosyltransferase 2 family, polypeptide B7 [Source:HGNC Symbol;Acc:HGNC:12554] [ENST00000509763]	UGT2B7
A_23_P13713	PRPH|NM_006262|5630|Homo sapiens peripherin (PRPH), mRNA [NM_006262]	PRPH
A_23_P137532	PLOD1|NM_000302|5351|Homo sapiens procollagen-lysine, 2-oxoglutarate 5-dioxygenase 1 (PLOD1), mRNA [NM_000302]	PLOD1
A_23_P137797	RYR2|NM_001035|6262|Homo sapiens ryanodine receptor 2 (cardiac) (RYR2), mRNA [NM_001035]	RYR2
A_23_P137984	S100A10|NM_002966|6281|Homo sapiens S100 calcium binding protein A10 (S100A10), mRNA [NM_002966]	S100A10
A_23_P138352	WNT2B|NM_004185|7482|Homo sapiens wingless-type MMTV integration site family, member 2B (WNT2B), transcript variant WNT-2B1, mRNA [NM_004185]	WNT2B
A_23_P138514	COMMD3|NM_012071|23412|Homo sapiens COMM domain containing 3 (COMMD3), mRNA [NM_012071]	COMMD3
A_23_P138706	ADRA2A|NM_000681|150|Homo sapiens adrenoceptor alpha 2A (ADRA2A), mRNA [NM_000681]	ADRA2A
A_23_P138717	RGS10|NM_001005339|6001|Homo sapiens regulator of G-protein signaling 10 (RGS10), transcript variant 1, mRNA [NM_001005339]	RGS10
A_23_P13907	IGF1|NM_000618|3479|Homo sapiens insulin-like growth factor 1 (somatomedin C) (IGF1), transcript variant 4, mRNA [NM_000618]	IGF1
A_23_P139687	ERP27|NM_152321|121506|Homo sapiens endoplasmic reticulum protein 27 (ERP27), transcript variant 1, mRNA [NM_152321]	ERP27
A_23_P140146	IFI27L2|NM_032036|83982|Homo sapiens interferon, alpha-inducible protein 27-like 2 (IFI27L2), mRNA [NM_032036]	IFI27L2
A_23_P140614	GOLGA8O|NM_001277308|728047|Homo sapiens golgin A8 family, member O (GOLGA8O), mRNA [NM_001277308]	GOLGA8O
A_23_P140675	EPB42||2038|erythrocyte membrane protein band 4.2 [Source:HGNC Symbol;Acc:HGNC:3381] [ENST00000570199]	EPB42
A_23_P140725	IFT140|NM_014714|9742|Homo sapiens intraflagellar transport 140 (IFT140), mRNA [NM_014714]	IFT140
A_23_P140797	CDH8|NM_001796|1006|Homo sapiens cadherin 8, type 2 (CDH8), mRNA [NM_001796]	CDH8
A_23_P140876	ABCA3|NM_001089|21|Homo sapiens ATP-binding cassette, sub-family A (ABC1), member 3 (ABCA3), mRNA [NM_001089]	ABCA3
A_23_P141180	TOM1L2|NM_001082968|146691|Homo sapiens target of myb1-like 2 (chicken) (TOM1L2), transcript variant 3, mRNA [NM_001082968]	TOM1L2
A_23_P141345	MPP3|NM_001932|4356|Homo sapiens membrane protein, palmitoylated 3 (MAGUK p55 subfamily member 3) (MPP3), transcript variant 1, mRNA [NM_001932]	MPP3
A_23_P141394	WIPI1|NM_017983|55062|Homo sapiens WD repeat domain, phosphoinositide interacting 1 (WIPI1), mRNA [NM_017983]	WIPI1
A_23_P142075	ACP5|NM_001611|54|Homo sapiens acid phosphatase 5, tartrate resistant (ACP5), transcript variant 4, mRNA [NM_001611]	ACP5
A_23_P142187	HIF3A|NM_022462|64344|Homo sapiens hypoxia inducible factor 3, alpha subunit (HIF3A), transcript variant 2, mRNA [NM_022462]	HIF3A
A_23_P142830	PLA2R1|NM_007366|22925|Homo sapiens phospholipase A2 receptor 1, 180kDa (PLA2R1), transcript variant 1, mRNA [NM_007366]	PLA2R1
A_23_P142974	ARHGAP25|NM_001007231|9938|Homo sapiens Rho GTPase activating protein 25 (ARHGAP25), transcript variant 1, mRNA [NM_001007231]	ARHGAP25
A_23_P143143	ID2|NM_002166|3398|Homo sapiens inhibitor of DNA binding 2, dominant negative helix-loop-helix protein (ID2), mRNA [NM_002166]	ID2
A_23_P143247	TSHZ2|NM_173485|128553|Homo sapiens teashirt zinc finger homeobox 2 (TSHZ2), transcript variant 1, mRNA [NM_173485]	TSHZ2
A_23_P143526	S100B||6285|S100 calcium binding protein B [Source:HGNC Symbol;Acc:HGNC:10500] [ENST00000397648]	S100B
A_23_P143713	APOBEC3G|NM_021822|60489|Homo sapiens apolipoprotein B mRNA editing enzyme, catalytic polypeptide-like 3G (APOBEC3G), mRNA [NM_021822]	APOBEC3G
A_23_P143857	LRRC3B|NM_052953|116135|Homo sapiens leucine rich repeat containing 3B (LRRC3B), mRNA [NM_052953]	LRRC3B
A_23_P143885	ARHGEF3|NM_019555|50650|Homo sapiens Rho guanine nucleotide exchange factor (GEF) 3 (ARHGEF3), transcript variant 3, mRNA [NM_019555]	ARHGEF3
A_23_P143935	PIGZ|NM_025163|80235|Homo sapiens phosphatidylinositol glycan anchor biosynthesis, class Z (PIGZ), mRNA [NM_025163]	PIGZ
A_23_P143981	FBLN2|NM_001004019|2199|Homo sapiens fibulin 2 (FBLN2), transcript variant 1, mRNA [NM_001004019]	FBLN2
A_23_P144020	CNTN4|NM_175613|152330|Homo sapiens contactin 4 (CNTN4), transcript variant 3, mRNA [NM_175613]	CNTN4
A_23_P144348	SLIT2|NM_004787|9353|Homo sapiens slit homolog 2 (Drosophila) (SLIT2), transcript variant 1, mRNA [NM_004787]	SLIT2
A_23_P144369	NAP1L5|NM_153757|266812|Homo sapiens nucleosome assembly protein 1-like 5 (NAP1L5), mRNA [NM_153757]	NAP1L5
A_23_P144458	CAMK2D|NM_001221|817|Homo sapiens calcium/calmodulin-dependent protein kinase II delta (CAMK2D), transcript variant 3, mRNA [NM_001221]	CAMK2D
A_23_P144677	LNPEP|NM_005575|4012|Homo sapiens leucyl/cystinyl aminopeptidase (LNPEP), transcript variant 1, mRNA [NM_005575]	LNPEP
A_23_P144807	SEPT8|NM_015146|23176|Homo sapiens septin 8 (SEPT8), transcript variant 2, mRNA [NM_015146]	SEPT8
A_23_P144827	FBXL7|NM_012304|23194|Homo sapiens F-box and leucine-rich repeat protein 7 (FBXL7), transcript variant 1, mRNA [NM_012304]	FBXL7
A_23_P144959	VCAN|NM_004385|1462|Homo sapiens versican (VCAN), transcript variant 1, mRNA [NM_004385]	VCAN
A_23_P145	HMGCL||3155|3-hydroxymethyl-3-methylglutaryl-CoA lyase [Source:HGNC Symbol;Acc:HGNC:5005] [ENST00000496907]	HMGCL
A_23_P145054	FAM162B|NM_001085480|221303|Homo sapiens family with sequence similarity 162, member B (FAM162B), mRNA [NM_001085480]	FAM162B
A_23_P145074	PNRC1|NM_006813|10957|Homo sapiens proline-rich nuclear receptor coactivator 1 (PNRC1), mRNA [NM_006813]	PNRC1
A_23_P145529	PKIB|NM_001270393|5570|Homo sapiens protein kinase (cAMP-dependent, catalytic) inhibitor beta (PKIB), transcript variant 4, mRNA [NM_001270393]	PKIB
A_23_P145841	SOSTDC1|NM_015464|25928|Homo sapiens sclerostin domain containing 1 (SOSTDC1), mRNA [NM_015464]	SOSTDC1
A_23_P145978	VIPR2|NM_003382|7434|Homo sapiens vasoactive intestinal peptide receptor 2 (VIPR2), mRNA [NM_003382]	VIPR2
A_23_P146077	ZNF395|NM_018660|55893|Homo sapiens zinc finger protein 395 (ZNF395), mRNA [NM_018660]	ZNF395
A_23_P146134	DUSP26|NM_024025|78986|Homo sapiens dual specificity phosphatase 26 (putative) (DUSP26), mRNA [NM_024025]	DUSP26
A_23_P146274	STMN2|NM_007029|11075|Homo sapiens stathmin 2 (STMN2), transcript variant 2, mRNA [NM_007029]	STMN2
A_23_P14673	IGDCC4|NM_020962|57722|Homo sapiens immunoglobulin superfamily, DCC subclass, member 4 (IGDCC4), mRNA [NM_020962]	IGDCC4
A_23_P146849	APBA2|NM_005503|321|Homo sapiens amyloid beta (A4) precursor protein-binding, family A, member 2 (APBA2), transcript variant 1, mRNA [NM_005503]	APBA2
A_23_P146922	GAS6|NM_000820|2621|Homo sapiens growth arrest-specific 6 (GAS6), mRNA [NM_000820]	GAS6
A_23_P146946	CST6|NM_001323|1474|Homo sapiens cystatin E/M (CST6), mRNA [NM_001323]	CST6
A_23_P147665	OLFML1|NM_198474|283298|Homo sapiens olfactomedin-like 1 (OLFML1), mRNA [NM_198474]	OLFML1
A_23_P14774	CTSH|NM_004390|1512|Homo sapiens cathepsin H (CTSH), mRNA [NM_004390]	CTSH
A_23_P147900	POU6F2|NM_007252|11281|Homo sapiens POU class 6 homeobox 2 (POU6F2), transcript variant 1, mRNA [NM_007252]	POU6F2
A_23_P147918	S100A16|NM_080388|140576|Homo sapiens S100 calcium binding protein A16 (S100A16), mRNA [NM_080388]	S100A16
A_23_P148088	FGG|NM_000509|2266|Homo sapiens fibrinogen gamma chain (FGG), transcript variant gamma-A, mRNA [NM_000509]	FGG
A_23_P148584	DOCK11|NM_144658|139818|Homo sapiens dedicator of cytokinesis 11 (DOCK11), mRNA [NM_144658]	DOCK11
A_23_P148609	PLAC1|NM_021796|10761|Homo sapiens placenta-specific 1 (PLAC1), mRNA [NM_021796]	PLAC1
A_23_P14892	IGFALS|NM_004970|3483|Homo sapiens insulin-like growth factor binding protein, acid labile subunit (IGFALS), transcript variant 2, mRNA [NM_004970]	IGFALS
A_23_P149121	DIRAS3|NM_004675|9077|Homo sapiens DIRAS family, GTP-binding RAS-like 3 (DIRAS3), mRNA [NM_004675]	DIRAS3
A_23_P149529	TACSTD2|NM_002353|4070|Homo sapiens tumor-associated calcium signal transducer 2 (TACSTD2), mRNA [NM_002353]	TACSTD2
A_23_P149545	HIST2H2BE|NM_003528|8349|Homo sapiens histone cluster 2, H2be (HIST2H2BE), mRNA [NM_003528]	HIST2H2BE
A_23_P149613	FMO1|NM_002021|2326|Homo sapiens flavin containing monooxygenase 1 (FMO1), transcript variant 2, mRNA [NM_002021]	FMO1
A_23_P150053	ACTA2|NM_001613|59|Homo sapiens actin, alpha 2, smooth muscle, aorta (ACTA2), transcript variant 2, mRNA [NM_001613]	ACTA2
A_23_P150394	FXYD6|NM_022003|53826|Homo sapiens FXYD domain containing ion transport regulator 6 (FXYD6), transcript variant 1, mRNA [NM_022003]	FXYD6
A_23_P150609	IGF2|NM_000612|3481|Homo sapiens insulin-like growth factor 2 (IGF2), transcript variant 1, mRNA [NM_000612]	IGF2
A_23_P15108	YPEL3|NM_031477|83719|Homo sapiens yippee-like 3 (Drosophila) (YPEL3), transcript variant 1, mRNA [NM_031477]	YPEL3
A_23_P151133	TSPAN9|NM_006675|10867|Homo sapiens tetraspanin 9 (TSPAN9), transcript variant 1, mRNA [NM_006675]	TSPAN9
A_23_P15146	IL32|NM_001012633|9235|Homo sapiens interleukin 32 (IL32), transcript variant 4, mRNA [NM_001012633]	IL32
A_23_P151506	PLEK2|NM_016445|26499|Homo sapiens pleckstrin 2 (PLEK2), mRNA [NM_016445]	PLEK2
A_23_P151710	PTGER2|NM_000956|5732|Homo sapiens prostaglandin E receptor 2 (subtype EP2), 53kDa (PTGER2), mRNA [NM_000956]	PTGER2
A_23_P151805	FBLN5|NM_006329|10516|Homo sapiens fibulin 5 (FBLN5), mRNA [NM_006329]	FBLN5
A_23_P151820	RIN3|NM_024832|79890|Homo sapiens Ras and Rab interactor 3 (RIN3), mRNA [NM_024832]	RIN3
A_23_P151907	PCSK6|NM_002570|5046|Homo sapiens proprotein convertase subtilisin/kexin type 6 (PCSK6), transcript variant 1, mRNA [NM_002570]	PCSK6
A_23_P152235	IRX3|NM_024336|79191|Homo sapiens iroquois homeobox 3 (IRX3), mRNA [NM_024336]	IRX3
A_23_P15272	ABCC6|NM_001079528|368|Homo sapiens ATP-binding cassette, sub-family C (CFTR/MRP), member 6 (ABCC6), transcript variant 2, mRNA [NM_001079528]	ABCC6
A_23_P153037	ZNF624|NM_020787|57547|Homo sapiens zinc finger protein 624 (ZNF624), mRNA [NM_020787]	ZNF624
A_23_P153480	KLK5|NM_012427|25818|Homo sapiens kallikrein-related peptidase 5 (KLK5), transcript variant 1, mRNA [NM_012427]	KLK5
A_23_P153616	MADCAM1|NM_130760|8174|Homo sapiens mucosal vascular addressin cell adhesion molecule 1 (MADCAM1), transcript variant 1, mRNA [NM_130760]	MADCAM1
A_23_P153676	TLE2|NM_003260|7089|Homo sapiens transducin-like enhancer of split 2 (TLE2), transcript variant 1, mRNA [NM_003260]	TLE2
A_23_P153986	KCNJ3|NM_002239|3760|Homo sapiens potassium channel, inwardly rectifying subfamily J, member 3 (KCNJ3), transcript variant 1, mRNA [NM_002239]	KCNJ3
A_23_P15450	TMEM100|NM_018286|55273|Homo sapiens transmembrane protein 100 (TMEM100), transcript variant 2, mRNA [NM_018286]	TMEM100
A_23_P154806	EPB41L1|NM_012156|2036|Homo sapiens erythrocyte membrane protein band 4.1-like 1 (EPB41L1), transcript variant 1, mRNA [NM_012156]	EPB41L1
A_23_P154875	BACE2|NM_012105|25825|Homo sapiens beta-site APP-cleaving enzyme 2 (BACE2), transcript variant a, mRNA [NM_012105]	BACE2
A_23_P155376	CRELD1|NM_001031717|78987|Homo sapiens cysteine-rich with EGF-like domains 1 (CRELD1), transcript variant 1, mRNA [NM_001031717]	CRELD1
A_23_P155417	ABHD14B|NM_032750|84836|Homo sapiens abhydrolase domain containing 14B (ABHD14B), transcript variant 1, mRNA [NM_032750]	ABHD14B
A_23_P155848	DKK2|NM_014421|27123|Homo sapiens dickkopf WNT signaling pathway inhibitor 2 (DKK2), mRNA [NM_014421]	DKK2
A_23_P155939	ZNF595|NM_182524|152687|Homo sapiens zinc finger protein 595 (ZNF595), transcript variant 1, mRNA [NM_182524]	ZNF595
A_23_P156061	LNPEP|NM_005575|4012|Homo sapiens leucyl/cystinyl aminopeptidase (LNPEP), transcript variant 1, mRNA [NM_005575]	LNPEP
A_23_P156327	TGFBI|NM_000358|7045|Homo sapiens transforming growth factor, beta-induced, 68kDa (TGFBI), mRNA [NM_000358]	TGFBI
A_23_P156890	TCF21|NM_003206|6943|Homo sapiens transcription factor 21 (TCF21), transcript variant 2, mRNA [NM_003206]	TCF21
A_23_P156907	SOBP|NM_018013|55084|Homo sapiens sine oculis binding protein homolog (Drosophila) (SOBP), mRNA [NM_018013]	SOBP
A_23_P157007	TMEM176B|NM_014020|28959|Homo sapiens transmembrane protein 176B (TMEM176B), transcript variant 1, mRNA [NM_014020]	TMEM176B
A_23_P157136	SCIN|NM_033128|85477|Homo sapiens scinderin (SCIN), transcript variant 2, mRNA [NM_033128]	SCIN
A_23_P15727	FKBP10|NM_021939|60681|Homo sapiens FK506 binding protein 10, 65 kDa (FKBP10), mRNA [NM_021939]	FKBP10
A_23_P157299	AEBP1|NM_001129|165|Homo sapiens AE binding protein 1 (AEBP1), mRNA [NM_001129]	AEBP1
A_23_P157338	VWC2|NM_198570|375567|Homo sapiens von Willebrand factor C domain containing 2 (VWC2), mRNA [NM_198570]	VWC2
A_23_P157569	ADHFE1|NM_144650|137872|Homo sapiens alcohol dehydrogenase, iron containing, 1 (ADHFE1), mRNA [NM_144650]	ADHFE1
A_23_P157926	LINGO2|NM_152570|158038|Homo sapiens leucine rich repeat and Ig domain containing 2 (LINGO2), transcript variant 1, mRNA [NM_152570]	LINGO2
A_23_P158277	TMCO4|NM_181719|255104|Homo sapiens transmembrane and coiled-coil domains 4 (TMCO4), mRNA [NM_181719]	TMCO4
A_23_P15864	MBD2|NM_003927|8932|Homo sapiens methyl-CpG binding domain protein 2 (MBD2), transcript variant 1, mRNA [NM_003927]	MBD2
A_23_P15876	ALPK2|NM_052947|115701|Homo sapiens alpha-kinase 2 (ALPK2), mRNA [NM_052947]	ALPK2
A_23_P159027	ZNF521|NM_015461|25925|Homo sapiens zinc finger protein 521 (ZNF521), mRNA [NM_015461]	ZNF521
A_23_P159227	ADAM15|NM_207197|8751|Homo sapiens ADAM metallopeptidase domain 15 (ADAM15), transcript variant 6, mRNA [NM_207197]	ADAM15
A_23_P1594	VEGFB|NM_003377|7423|Homo sapiens vascular endothelial growth factor B (VEGFB), transcript variant VEGFB-186, mRNA [NM_003377]	VEGFB
A_23_P160025	IFI16|NM_005531|3428|Homo sapiens interferon, gamma-inducible protein 16 (IFI16), transcript variant 2, mRNA [NM_005531]	IFI16
A_23_P160318	COL16A1|NM_001856|1307|Homo sapiens collagen, type XVI, alpha 1 (COL16A1), mRNA [NM_001856]	COL16A1
A_23_P160992	FMO4|NM_002022|2329|Homo sapiens flavin containing monooxygenase 4 (FMO4), mRNA [NM_002022]	FMO4
A_23_P161156	ZNF438|NM_182755|220929|Homo sapiens zinc finger protein 438 (ZNF438), transcript variant 2, mRNA [NM_182755]	ZNF438
A_23_P161218	ANKRD1|NM_014391|27063|Homo sapiens ankyrin repeat domain 1 (cardiac muscle) (ANKRD1), mRNA [NM_014391]	ANKRD1
A_23_P161399	MXI1|NM_130439|4601|Homo sapiens MAX interactor 1, dimerization protein (MXI1), transcript variant 2, mRNA [NM_130439]	MXI1
A_23_P161507	MTL5|NM_001039656|9633|Homo sapiens metallothionein-like 5, testis-specific (tesmin) (MTL5), transcript variant 2, mRNA [NM_001039656]	MTL5
A_23_P161583	NAALAD2|NM_005467|10003|Homo sapiens N-acetylated alpha-linked acidic dipeptidase 2 (NAALAD2), transcript variant 1, mRNA [NM_005467]	NAALAD2
A_23_P161769	FXYD2|NM_001680|486|Homo sapiens FXYD domain containing ion transport regulator 2 (FXYD2), transcript variant a, mRNA [NM_001680]	FXYD2
A_23_P162211	MANSC1|NM_018050|54682|Homo sapiens MANSC domain containing 1 (MANSC1), mRNA [NM_018050]	MANSC1
A_23_P16252	KLK1|NM_002257|3816|Homo sapiens kallikrein 1 (KLK1), mRNA [NM_002257]	KLK1
A_23_P162702	HECTD4|NM_001109662|283450|Homo sapiens HECT domain containing E3 ubiquitin protein ligase 4 (HECTD4), mRNA [NM_001109662]	HECTD4
A_23_P162746	CRYL1|NM_015974|51084|Homo sapiens crystallin, lambda 1 (CRYL1), mRNA [NM_015974]	CRYL1
A_23_P162861	SERPINE3|NM_001101320|647174|Homo sapiens serpin peptidase inhibitor, clade E (nexin, plasminogen activator inhibitor type 1), member 3 (SERPINE3), mRNA [NM_001101320]	SERPINE3
A_23_P163087	NID2|NM_007361|22795|Homo sapiens nidogen 2 (osteonidogen) (NID2), mRNA [NM_007361]	NID2
A_23_P163195	LRFN5|NM_152447|145581|Homo sapiens leucine rich repeat and fibronectin type III domain containing 5 (LRFN5), mRNA [NM_152447]	LRFN5
A_23_P163408	SCAPER|NM_020843|49855|Homo sapiens S-phase cyclin A-associated protein in the ER (SCAPER), transcript variant 1, mRNA [NM_020843]	SCAPER
A_23_P163467	C15orf52|NM_207380|388115|Homo sapiens chromosome 15 open reading frame 52 (C15orf52), mRNA [NM_207380]	C15orf52
A_23_P164057	MFAP4|NM_002404|4239|Homo sapiens microfibrillar-associated protein 4 (MFAP4), transcript variant 2, mRNA [NM_002404]	MFAP4
A_23_P164451	TBX2|NM_005994|6909|Homo sapiens T-box 2 (TBX2), mRNA [NM_005994]	TBX2
A_23_P164912	LIN7B|NM_022165|64130|Homo sapiens lin-7 homolog B (C. elegans) (LIN7B), mRNA [NM_022165]	LIN7B
A_23_P165061	AES|NM_198969|166|Homo sapiens amino-terminal enhancer of split (AES), transcript variant 1, mRNA [NM_198969]	AES
A_23_P165136	LRRC25|NM_145256|126364|Homo sapiens leucine rich repeat containing 25 (LRRC25), mRNA [NM_145256]	LRRC25
A_23_P165598	DAPL1|NM_001017920|92196|Homo sapiens death associated protein-like 1 (DAPL1), mRNA [NM_001017920]	DAPL1
A_23_P165608	SEMA4F|NM_004263|10505|Homo sapiens sema domain, immunoglobulin domain (Ig), transmembrane domain (TM) and short cytoplasmic domain, (semaphorin) 4F (SEMA4F), transcript variant 1, mRNA [NM_004263]	SEMA4F
A_23_P166	MOB3C|NM_145279|148932|Homo sapiens MOB kinase activator 3C (MOB3C), transcript variant 1, mRNA [NM_145279]	MOB3C
A_23_P166248	RCAN1|NM_004414|1827|Homo sapiens regulator of calcineurin 1 (RCAN1), transcript variant 1, mRNA [NM_004414]	RCAN1
A_23_P166459	LGALS1|NM_002305|3956|Homo sapiens lectin, galactoside-binding, soluble, 1 (LGALS1), mRNA [NM_002305]	LGALS1
A_23_P166566	EFCC1|NM_024768|79825|Homo sapiens EF-hand and coiled-coil domain containing 1 (EFCC1), mRNA [NM_024768]	EFCC1
A_23_P166616	AGTR1|NM_031850|185|Homo sapiens angiotensin II receptor, type 1 (AGTR1), transcript variant 4, mRNA [NM_031850]	AGTR1
A_23_P166779	LINC00312|NR_024065|29931|Homo sapiens long intergenic non-protein coding RNA 312 (LINC00312), long non-coding RNA [NR_024065]	LINC00312
A_23_P167030	PTH1R|NM_000316|5745|Homo sapiens parathyroid hormone 1 receptor (PTH1R), transcript variant 1, mRNA [NM_000316]	PTH1R
A_23_P167096	VEGFC|NM_005429|7424|Homo sapiens vascular endothelial growth factor C (VEGFC), mRNA [NM_005429]	VEGFC
A_23_P167121	GABRA2|NM_000807|2555|Homo sapiens gamma-aminobutyric acid (GABA) A receptor, alpha 2 (GABRA2), transcript variant 1, mRNA [NM_000807]	GABRA2
A_23_P167159	SCRG1|NM_007281|11341|Homo sapiens stimulator of chondrogenesis 1 (SCRG1), mRNA [NM_007281]	SCRG1
A_23_P167367	PITX2|NM_153426|5308|Homo sapiens paired-like homeodomain 2 (PITX2), transcript variant 2, mRNA [NM_153426]	PITX2
A_23_P167599	FAM134B|NM_001034850|54463|Homo sapiens family with sequence similarity 134, member B (FAM134B), transcript variant 1, mRNA [NM_001034850]	FAM134B
A_23_P167683	GDNF|NM_000514|2668|Homo sapiens glial cell derived neurotrophic factor (GDNF), transcript variant 1, mRNA [NM_000514]	GDNF
A_23_P168403	KCNH2|NM_172056|3757|Homo sapiens potassium voltage-gated channel, subfamily H (eag-related), member 2 (KCNH2), transcript variant 2, mRNA [NM_172056]	KCNH2
A_23_P168771	CCDC146|NM_020879|57639|Homo sapiens coiled-coil domain containing 146 (CCDC146), mRNA [NM_020879]	CCDC146
A_23_P168882	TP53INP1|NM_033285|94241|Homo sapiens tumor protein p53 inducible nuclear protein 1 (TP53INP1), transcript variant 1, mRNA [NM_033285]	TP53INP1
A_23_P1691	MMP1|NM_002421|4312|Homo sapiens matrix metallopeptidase 1 (interstitial collagenase) (MMP1), transcript variant 1, mRNA [NM_002421]	MMP1
A_23_P16953	HTR2B|NM_000867|3357|Homo sapiens 5-hydroxytryptamine (serotonin) receptor 2B, G protein-coupled (HTR2B), mRNA [NM_000867]	HTR2B
A_23_P16976	ANXA4|NM_001153|307|Homo sapiens annexin A4 (ANXA4), mRNA [NM_001153]	ANXA4
A_23_P169819	EPHA3|NM_005233|2042|Homo sapiens EPH receptor A3 (EPHA3), transcript variant 1, mRNA [NM_005233]	EPHA3
A_23_P170453	CST5|NM_001900|1473|Homo sapiens cystatin D (CST5), mRNA [NM_001900]	CST5
A_23_P170649	SBSPON|NM_153225|157869|Homo sapiens somatomedin B and thrombospondin, type 1 domain containing (SBSPON), mRNA [NM_153225]	SBSPON
A_23_P17065	CCL20|NM_004591|6364|Homo sapiens chemokine (C-C motif) ligand 20 (CCL20), transcript variant 1, mRNA [NM_004591]	CCL20
A_23_P171117	MORC4|NM_024657|79710|Homo sapiens MORC family CW-type zinc finger 4 (MORC4), transcript variant 1, mRNA [NM_024657]	MORC4
A_23_P17134	MAL|NM_002371|4118|Homo sapiens mal, T-cell differentiation protein (MAL), transcript variant a, mRNA [NM_002371]	MAL
A_23_P17287	IAH1|NM_001039613|285148|Homo sapiens isoamyl acetate-hydrolyzing esterase 1 homolog (S. cerevisiae) (IAH1), mRNA [NM_001039613]	IAH1
A_23_P17316	NKAIN4|NM_152864|128414|Homo sapiens Na+/K+ transporting ATPase interacting 4 (NKAIN4), mRNA [NM_152864]	NKAIN4
A_23_P17345	MAFB|NM_005461|9935|Homo sapiens v-maf avian musculoaponeurotic fibrosarcoma oncogene homolog B (MAFB), mRNA [NM_005461]	MAFB
A_23_P17438	EDN3|NM_207032|1908|Homo sapiens endothelin 3 (EDN3), transcript variant 2, mRNA [NM_207032]	EDN3
A_23_P17955	FBXL2|NM_012157|25827|Homo sapiens F-box and leucine-rich repeat protein 2 (FBXL2), transcript variant 1, mRNA [NM_012157]	FBXL2
A_23_P18317	SLC41A3|NM_017836|54946|Homo sapiens solute carrier family 41, member 3 (SLC41A3), transcript variant 2, mRNA [NM_017836]	SLC41A3
A_23_P18362	SLITRK3|NM_014926|22865|Homo sapiens SLIT and NTRK-like family, member 3 (SLITRK3), mRNA [NM_014926]	SLITRK3
A_23_P18447	PPARGC1A|NM_013261|10891|Homo sapiens peroxisome proliferator-activated receptor gamma, coactivator 1 alpha (PPARGC1A), mRNA [NM_013261]	PPARGC1A
A_23_P18798	PCDHB9|NM_019119|56127|Homo sapiens protocadherin beta 9 (PCDHB9), mRNA [NM_019119]	PCDHB9
A_23_P19020	SNCAIP|NM_005460|9627|Homo sapiens synuclein, alpha interacting protein (SNCAIP), transcript variant 1, mRNA [NM_005460]	SNCAIP
A_23_P19348	CUL7|NM_014780|9820|Homo sapiens cullin 7 (CUL7), transcript variant 2, mRNA [NM_014780]	CUL7
A_23_P19723	BMP5|NM_021073|653|Homo sapiens bone morphogenetic protein 5 (BMP5), mRNA [NM_021073]	BMP5
A_23_P19852	IQCE|NM_152558|23288|Homo sapiens IQ motif containing E (IQCE), transcript variant 1, mRNA [NM_152558]	IQCE
A_23_P1998	APBB1|NM_001164|322|Homo sapiens amyloid beta (A4) precursor protein-binding, family B, member 1 (Fe65) (APBB1), transcript variant 1, mRNA [NM_001164]	APBB1
A_23_P200203	ECHDC2|NM_018281|55268|Homo sapiens enoyl CoA hydratase domain containing 2 (ECHDC2), transcript variant 2, mRNA [NM_018281]	ECHDC2
A_23_P20035	GPR146|XM_006715642|115330|G protein-coupled receptor 146 [Source:HGNC Symbol;Acc:HGNC:21718] [ENST00000397095]	GPR146
A_23_P200780	TGFBR3|NM_003243|7049|Homo sapiens transforming growth factor, beta receptor III (TGFBR3), transcript variant 1, mRNA [NM_003243]	TGFBR3
A_23_P201047	THBS3|CR933610|7059|Homo sapiens mRNA; cDNA DKFZp686J1738 (from clone DKFZp686J1738). [CR933610]	THBS3
A_23_P201319	DISP1||84976|dispatched homolog 1 (Drosophila) [Source:HGNC Symbol;Acc:HGNC:19711] [ENST00000360254]	DISP1
A_23_P201711	S100A6|NM_014624|6277|Homo sapiens S100 calcium binding protein A6 (S100A6), mRNA [NM_014624]	S100A6
A_23_P201790	PPP1R12B|NM_002481|4660|Homo sapiens protein phosphatase 1, regulatory subunit 12B (PPP1R12B), transcript variant 1, mRNA [NM_002481]	PPP1R12B
A_23_P201808	PPAP2B|NM_003713|8613|Homo sapiens phosphatidic acid phosphatase type 2B (PPAP2B), mRNA [NM_003713]	PPAP2B
A_23_P202138	SFXN3|NM_030971|81855|Homo sapiens sideroflexin 3 (SFXN3), mRNA [NM_030971]	SFXN3
A_23_P202219	CALHM2|NM_015916|51063|Homo sapiens calcium homeostasis modulator 2 (CALHM2), transcript variant 1, mRNA [NM_015916]	CALHM2
A_23_P202448	CXCL12|NM_000609|6387|Homo sapiens chemokine (C-X-C motif) ligand 12 (CXCL12), transcript variant 2, mRNA [NM_000609]	CXCL12
A_23_P203173	IL10RA|NM_001558|3587|Homo sapiens interleukin 10 receptor, alpha (IL10RA), transcript variant 1, mRNA [NM_001558]	IL10RA
A_23_P203488	SMPD1|NM_000543|6609|Homo sapiens sphingomyelin phosphodiesterase 1, acid lysosomal (SMPD1), transcript variant 1, mRNA [NM_000543]	SMPD1
A_23_P203743	GAB2|NM_012296|9846|Homo sapiens GRB2-associated binding protein 2 (GAB2), transcript variant 2, mRNA [NM_012296]	GAB2
A_23_P203920	SSPN|NM_005086|8082|Homo sapiens sarcospan (SSPN), transcript variant 1, mRNA [NM_005086]	SSPN
A_23_P204016	CACNB3|NM_000725|784|Homo sapiens calcium channel, voltage-dependent, beta 3 subunit (CACNB3), transcript variant 1, mRNA [NM_000725]	CACNB3
A_23_P204286	MGP|NM_000900|4256|Homo sapiens matrix Gla protein (MGP), transcript variant 2, mRNA [NM_000900]	MGP
A_23_P204375	LPAR5|NM_020400|57121|Homo sapiens lysophosphatidic acid receptor 5 (LPAR5), transcript variant 1, mRNA [NM_020400]	LPAR5
A_23_P204630	NTN4|NM_021229|59277|Homo sapiens netrin 4 (NTN4), mRNA [NM_021229]	NTN4
A_23_P204751	ASIC1|NM_020039|41|Homo sapiens acid sensing (proton gated) ion channel 1 (ASIC1), transcript variant 1, mRNA [NM_020039]	ASIC1
A_23_P204879	CAB39L|NM_030925|81617|Homo sapiens calcium binding protein 39-like (CAB39L), transcript variant 5, mRNA [NM_030925]	CAB39L
A_23_P204885	PCDH20|NM_022843|64881|Homo sapiens protocadherin 20 (PCDH20), mRNA [NM_022843]	PCDH20
A_23_P20494	NDRG1|NM_006096|10397|Homo sapiens N-myc downstream regulated 1 (NDRG1), transcript variant 2, mRNA [NM_006096]	NDRG1
A_23_P204947	GJB2|NM_004004|2706|Homo sapiens gap junction protein, beta 2, 26kDa (GJB2), mRNA [NM_004004]	GJB2
A_23_P205031	COL4A2|NM_001846|1284|Homo sapiens collagen, type IV, alpha 2 (COL4A2), mRNA [NM_001846]	COL4A2
A_23_P205074	SLC46A3|NM_181785|283537|Homo sapiens solute carrier family 46, member 3 (SLC46A3), transcript variant 1, mRNA [NM_181785]	SLC46A3
A_23_P205164	POU4F1|NM_006237|5457|Homo sapiens POU class 4 homeobox 1 (POU4F1), mRNA [NM_006237]	POU4F1
A_23_P205228	ATP7B|NM_000053|540|Homo sapiens ATPase, Cu++ transporting, beta polypeptide (ATP7B), transcript variant 1, mRNA [NM_000053]	ATP7B
A_23_P205531	RNASE4|NM_001282192|6038|Homo sapiens ribonuclease, RNase A family, 4 (RNASE4), transcript variant 4, mRNA [NM_001282192]	RNASE4
A_23_P205959	ALDH1A3|XR_109231|220|PREDICTED: Homo sapiens uncharacterized LOC145757 (RP11-66B24.1), transcript variant X1, misc_RNA [XR_109231]	ALDH1A3
A_23_P206022	ITGA11|NM_001004439|22801|Homo sapiens integrin, alpha 11 (ITGA11), mRNA [NM_001004439]	ITGA11
A_23_P20606	NIPSNAP3A|NM_015469|25934|Homo sapiens nipsnap homolog 3A (C. elegans) (NIPSNAP3A), mRNA [NM_015469]	NIPSNAP3A
A_23_P206280	GPR56|NM_201525|9289|Homo sapiens G protein-coupled receptor 56 (GPR56), transcript variant 3, mRNA [NM_201525]	GPR56
A_23_P206359	CDH1|NM_004360|999|Homo sapiens cadherin 1, type 1, E-cadherin (epithelial) (CDH1), mRNA [NM_004360]	CDH1
A_23_P206501	CLEC18B|NM_001011880|497190|Homo sapiens C-type lectin domain family 18, member B (CLEC18B), mRNA [NM_001011880]	CLEC18B
A_23_P207280	APPBP2|NM_006380|10513|Homo sapiens amyloid beta precursor protein (cytoplasmic tail) binding protein 2 (APPBP2), transcript variant 1, mRNA [NM_006380]	APPBP2
A_23_P207367	STAT5A|NM_003152|6776|Homo sapiens signal transducer and activator of transcription 5A (STAT5A), transcript variant 2, mRNA [NM_003152]	STAT5A
A_23_P207399	NBR1|NM_005899|4077|Homo sapiens neighbor of BRCA1 gene 1 (NBR1), transcript variant 1, mRNA [NM_005899]	NBR1
A_23_P207461	CA10|NM_020178|56934|Homo sapiens carbonic anhydrase X (CA10), transcript variant 2, mRNA [NM_020178]	CA10
A_23_P207517	PDK2|NM_001199900|5164|Homo sapiens pyruvate dehydrogenase kinase, isozyme 2 (PDK2), transcript variant 4, mRNA [NM_001199900]	PDK2
A_23_P207742	THRA|NM_003250|7067|Homo sapiens thyroid hormone receptor, alpha (THRA), transcript variant 2, mRNA [NM_003250]	THRA
A_23_P208788	C19orf33|NM_033520|64073|Homo sapiens chromosome 19 open reading frame 33 (C19orf33), mRNA [NM_033520]	C19orf33
A_23_P209232	CLIP4|NM_024692|79745|Homo sapiens CAP-GLY domain containing linker protein family, member 4 (CLIP4), transcript variant 1, mRNA [NM_024692]	CLIP4
A_23_P209288	CUL3|NM_003590|8452|Homo sapiens cullin 3 (CUL3), transcript variant 1, mRNA [NM_003590]	CUL3
A_23_P209360	KLHL29|NM_052920|114818|Homo sapiens kelch-like family member 29 (KLHL29), mRNA [NM_052920]	KLHL29
A_23_P209564	CYBRD1|NM_024843|79901|Homo sapiens cytochrome b reductase 1 (CYBRD1), transcript variant 1, mRNA [NM_024843]	CYBRD1
A_23_P210164	HOXD8|NM_019558|3234|Homo sapiens homeobox D8 (HOXD8), transcript variant 1, mRNA [NM_019558]	HOXD8
A_23_P210210	EPAS1|NM_001430|2034|Homo sapiens endothelial PAS domain protein 1 (EPAS1), mRNA [NM_001430]	EPAS1
A_23_P210445	L3MBTL1|NM_032107|26013|Homo sapiens l(3)mbt-like 1 (Drosophila) (L3MBTL1), transcript variant II, mRNA [NM_032107]	L3MBTL1
A_23_P210763	JAG1|NM_000214|182|Homo sapiens jagged 1 (JAG1), mRNA [NM_000214]	JAG1
A_23_P210835	MYT1|NM_004535|4661|Homo sapiens myelin transcription factor 1 (MYT1), mRNA [NM_004535]	MYT1
A_23_P211110	SIM2|NM_005069|6493|Homo sapiens single-minded family bHLH transcription factor 2 (SIM2), transcript variant SIM2, mRNA [NM_005069]	SIM2
A_23_P211207	ADARB1|NR_027673|104|Homo sapiens adenosine deaminase, RNA-specific, B1 (ADARB1), transcript variant 4, non-coding RNA [NR_027673]	ADARB1
A_23_P211504	KDELR3|NM_016657|11015|Homo sapiens KDEL (Lys-Asp-Glu-Leu) endoplasmic reticulum protein retention receptor 3 (KDELR3), transcript variant 2, mRNA [NM_016657]	KDELR3
A_23_P211598	PMM1|NM_002676|5372|Homo sapiens phosphomannomutase 1 (PMM1), mRNA [NM_002676]	PMM1
A_23_P211631	FBLN1|NM_001996|2192|Homo sapiens fibulin 1 (FBLN1), transcript variant C, mRNA [NM_001996]	FBLN1
A_23_P211643	PPARA|NM_005036|5465|Homo sapiens peroxisome proliferator-activated receptor alpha (PPARA), transcript variant 5, mRNA [NM_005036]	PPARA
A_23_P211680	MLC1|NM_015166|23209|Homo sapiens megalencephalic leukoencephalopathy with subcortical cysts 1 (MLC1), transcript variant 1, mRNA [NM_015166]	MLC1
A_23_P21207	UBA7|NM_003335|7318|Homo sapiens ubiquitin-like modifier activating enzyme 7 (UBA7), mRNA [NM_003335]	UBA7
A_23_P212126	COLQ|NM_080538|8292|Homo sapiens collagen-like tail subunit (single strand of homotrimer) of asymmetric acetylcholinesterase (COLQ), transcript variant II, mRNA [NM_080538]	COLQ
A_23_P212339	FYCO1|NM_024513|79443|Homo sapiens FYVE and coiled-coil domain containing 1 (FYCO1), mRNA [NM_024513]	FYCO1
A_23_P212508	TF|NM_001063|7018|Homo sapiens transferrin (TF), mRNA [NM_001063]	TF
A_23_P212608	CLSTN2|NM_022131|64084|Homo sapiens calsyntenin 2 (CLSTN2), mRNA [NM_022131]	CLSTN2
A_23_P212696	FSTL1|NM_007085|11167|Homo sapiens follistatin-like 1 (FSTL1), mRNA [NM_007085]	FSTL1
A_23_P212968	UGT2B11|NM_001073|10720|Homo sapiens UDP glucuronosyltransferase 2 family, polypeptide B11 (UGT2B11), mRNA [NM_001073]	UGT2B11
A_23_P213319	ADAMTS6|NM_197941|11174|Homo sapiens ADAM metallopeptidase with thrombospondin type 1 motif, 6 (ADAMTS6), mRNA [NM_197941]	ADAMTS6
A_23_P213518	CAST|NM_001042440|831|Homo sapiens calpastatin (CAST), transcript variant 6, mRNA [NM_001042440]	CAST
A_23_P21363	AHNAK|NM_001620|79026|Homo sapiens AHNAK nucleoprotein (AHNAK), transcript variant 1, mRNA [NM_001620]	AHNAK
A_23_P213699	NRG2|NM_013982|9542|Homo sapiens neuregulin 2 (NRG2), transcript variant 3, mRNA [NM_013982]	NRG2
A_23_P213893	MEGF10|NM_032446|84466|Homo sapiens multiple EGF-like-domains 10 (MEGF10), transcript variant 1, mRNA [NM_032446]	MEGF10
A_23_P214168	COL12A1|NM_004370|1303|Homo sapiens collagen, type XII, alpha 1 (COL12A1), transcript variant long, mRNA [NM_004370]	COL12A1
A_23_P214208	CNR1|NM_033181|1268|Homo sapiens cannabinoid receptor 1 (brain) (CNR1), transcript variant 2, mRNA [NM_033181]	CNR1
A_23_P214267	GPR110|NM_153840|266977|Homo sapiens G protein-coupled receptor 110 (GPR110), transcript variant 1, mRNA [NM_153840]	GPR110
A_23_P214627	AIF1|NM_004847|199|Homo sapiens allograft inflammatory factor 1 (AIF1), transcript variant 2, mRNA [NM_004847]	AIF1
A_23_P214821	EDN1|NM_001955|1906|Homo sapiens endothelin 1 (EDN1), transcript variant 1, mRNA [NM_001955]	EDN1
A_23_P215111	ATP6V0A4|NM_020632|50617|Homo sapiens ATPase, H+ transporting, lysosomal V0 subunit a4 (ATP6V0A4), transcript variant 1, mRNA [NM_020632]	ATP6V0A4
A_23_P215566	AHR|NM_001621|196|Homo sapiens aryl hydrocarbon receptor (AHR), mRNA [NM_001621]	AHR
A_23_P215634	IGFBP3|NM_001013398|3486|Homo sapiens insulin-like growth factor binding protein 3 (IGFBP3), transcript variant 1, mRNA [NM_001013398]	IGFBP3
A_23_P215720	CFTR|NM_000492|1080|Homo sapiens cystic fibrosis transmembrane conductance regulator (ATP-binding cassette sub-family C, member 7) (CFTR), mRNA [NM_000492]	CFTR
A_23_P215787	HBP1|NM_012257|26959|Homo sapiens HMG-box transcription factor 1 (HBP1), transcript variant 2, mRNA [NM_012257]	HBP1
A_23_P215790	EGFR|NM_201283|1956|Homo sapiens epidermal growth factor receptor (EGFR), transcript variant 3, mRNA [NM_201283]	EGFR
A_23_P215883	NCALD|NM_001040630|83988|Homo sapiens neurocalcin delta (NCALD), transcript variant 7, mRNA [NM_001040630]	NCALD
A_23_P216023	ANGPT1|NM_001146|284|Homo sapiens angiopoietin 1 (ANGPT1), transcript variant 1, mRNA [NM_001146]	ANGPT1
A_23_P21618	PDZRN3|BC014432|23024|Homo sapiens PDZ domain containing ring finger 3, mRNA (cDNA clone IMAGE:4639477), complete cds. [BC014432]	PDZRN3
A_23_P216307	RUNX1T1|NM_004349|862|Homo sapiens runt-related transcription factor 1; translocated to, 1 (cyclin D-related) (RUNX1T1), transcript variant 1, mRNA [NM_004349]	RUNX1T1
A_23_P216361	COL14A1|NM_021110|7373|Homo sapiens collagen, type XIV, alpha 1 (COL14A1), mRNA [NM_021110]	COL14A1
A_23_P216448	NFIB|NM_005596|4781|Homo sapiens nuclear factor I/B (NFIB), transcript variant 3, mRNA [NM_005596]	NFIB
A_23_P216596	SVEP1|BC030816|79987|sushi, von Willebrand factor type A, EGF and pentraxin domain containing 1 [Source:HGNC Symbol;Acc:HGNC:15985] [ENST00000374461]	SVEP1
A_23_P216966	PTGS1|NM_000962|5742|Homo sapiens prostaglandin-endoperoxide synthase 1 (prostaglandin G/H synthase and cyclooxygenase) (PTGS1), transcript variant 1, mRNA [NM_000962]	PTGS1
A_23_P217088	AK1|NM_000476|203|Homo sapiens adenylate kinase 1 (AK1), mRNA [NM_000476]	AK1
A_23_P217114	ALAD|NM_000031|210|Homo sapiens aminolevulinate dehydratase (ALAD), mRNA [NM_000031]	ALAD
A_23_P217468	AFF2|NM_002025|2334|Homo sapiens AF4/FMR2 family, member 2 (AFF2), transcript variant 1, mRNA [NM_002025]	AFF2
A_23_P217570	CAPN6|NM_014289|827|Homo sapiens calpain 6 (CAPN6), mRNA [NM_014289]	CAPN6
A_23_P217737	ATP7A|NM_000052|538|Homo sapiens ATPase, Cu++ transporting, alpha polypeptide (ATP7A), transcript variant 1, mRNA [NM_000052]	ATP7A
A_23_P218190	CAPN3|NM_000070|825|Homo sapiens calpain 3, (p94) (CAPN3), transcript variant 1, mRNA [NM_000070]	CAPN3
A_23_P218434	ZNF226|NM_001032374|7769|Homo sapiens zinc finger protein 226 (ZNF226), transcript variant 3, mRNA [NM_001032374]	ZNF226
A_23_P218626	NEU4|NM_080741|129807|Homo sapiens sialidase 4 (NEU4), transcript variant 1, mRNA [NM_080741]	NEU4
A_23_P218770	RAC2|NM_002872|5880|Homo sapiens ras-related C3 botulinum toxin substrate 2 (rho family, small GTP binding protein Rac2) (RAC2), mRNA [NM_002872]	RAC2
A_23_P218858	ABI3BP|NM_015429|25890|Homo sapiens ABI family, member 3 (NESH) binding protein (ABI3BP), mRNA [NM_015429]	ABI3BP
A_23_P218942	PCDHAC2|NM_031883|56134|Homo sapiens protocadherin alpha subfamily C, 2 (PCDHAC2), transcript variant 2, mRNA [NM_031883]	PCDHAC2
A_23_P21976	CSPG4|NM_001897|1464|Homo sapiens chondroitin sulfate proteoglycan 4 (CSPG4), mRNA [NM_001897]	CSPG4
A_23_P22119	PLEC|NM_201380|5339|Homo sapiens plectin (PLEC), transcript variant 6, mRNA [NM_201380]	PLEC
A_23_P22134	BNC1|NM_001717|646|Homo sapiens basonuclin 1 (BNC1), transcript variant 1, mRNA [NM_001717]	BNC1
A_23_P22350	GRAMD3|NM_023927|65983|Homo sapiens GRAM domain containing 3 (GRAMD3), transcript variant 2, mRNA [NM_023927]	GRAMD3
A_23_P22614	SEPT6|NM_145802|23157|Homo sapiens septin 6 (SEPT6), transcript variant V, mRNA [NM_145802]	SEPT6
A_23_P23048	S100A9|NM_002965|6280|Homo sapiens S100 calcium binding protein A9 (S100A9), mRNA [NM_002965]	S100A9
A_23_P23074	IFI44|NM_006417|10561|Homo sapiens interferon-induced protein 44 (IFI44), mRNA [NM_006417]	IFI44
A_23_P23194	PINK1|NM_032409|65018|Homo sapiens PTEN induced putative kinase 1 (PINK1), mRNA [NM_032409]	PINK1
A_23_P23855	POLR3GL|NM_032305|84265|Homo sapiens polymerase (RNA) III (DNA directed) polypeptide G (32kD)-like (POLR3GL), mRNA [NM_032305]	POLR3GL
A_23_P24345	SLC39A13|NM_152264|91252|Homo sapiens solute carrier family 39 (zinc transporter), member 13 (SLC39A13), transcript variant 2, mRNA [NM_152264]	SLC39A13
A_23_P2492	C1S|NM_201442|716|Homo sapiens complement component 1, s subcomponent (C1S), transcript variant 1, mRNA [NM_201442]	C1S
A_23_P250380	MAN2B2|NM_015274|23324|Homo sapiens mannosidase, alpha, class 2B, member 2 (MAN2B2), transcript variant 1, mRNA [NM_015274]	MAN2B2
A_23_P250564	PRKCE|NM_005400|5581|Homo sapiens protein kinase C, epsilon (PRKCE), mRNA [NM_005400]	PRKCE
A_23_P250735	CBX7|NM_175709|23492|Homo sapiens chromobox homolog 7 (CBX7), mRNA [NM_175709]	CBX7
A_23_P251412	SCGN|NM_006998|10590|Homo sapiens secretagogin, EF-hand calcium binding protein (SCGN), mRNA [NM_006998]	SCGN
A_23_P251499	PCOLCE|NM_002593|5118|Homo sapiens procollagen C-endopeptidase enhancer (PCOLCE), mRNA [NM_002593]	PCOLCE
A_23_P25150	HOXC9|NM_006897|3225|Homo sapiens homeobox C9 (HOXC9), mRNA [NM_006897]	HOXC9
A_23_P252052	FILIP1L|NM_182909|11259|Homo sapiens filamin A interacting protein 1-like (FILIP1L), transcript variant 1, mRNA [NM_182909]	FILIP1L
A_23_P252062	PPARG|NM_138711|5468|Homo sapiens peroxisome proliferator-activated receptor gamma (PPARG), transcript variant 3, mRNA [NM_138711]	PPARG
A_23_P252082	TMEM176A|NM_018487|55365|Homo sapiens transmembrane protein 176A (TMEM176A), mRNA [NM_018487]	TMEM176A
A_23_P252388	SPEF2|NM_024867|79925|Homo sapiens sperm flagellar 2 (SPEF2), transcript variant 1, mRNA [NM_024867]	SPEF2
A_23_P252462	GALNT9|NM_021808|50614|Homo sapiens polypeptide N-acetylgalactosaminyltransferase 9 (GALNT9), transcript variant B, mRNA [NM_021808]	GALNT9
A_23_P252541	RAB7B|NM_177403|338382|Homo sapiens RAB7B, member RAS oncogene family (RAB7B), transcript variant 1, mRNA [NM_177403]	RAB7B
A_23_P252556	BAI3|NM_001704|577|Homo sapiens brain-specific angiogenesis inhibitor 3 (BAI3), mRNA [NM_001704]	BAI3
A_23_P252764	SMARCA2|NM_139045|6595|Homo sapiens SWI/SNF related, matrix associated, actin dependent regulator of chromatin, subfamily a, member 2 (SMARCA2), transcript variant 2, mRNA [NM_139045]	SMARCA2
A_23_P252817	SST|NM_001048|6750|Homo sapiens somatostatin (SST), mRNA [NM_001048]	SST
A_23_P253012	GRAMD1C|NM_017577|54762|Homo sapiens GRAM domain containing 1C (GRAMD1C), transcript variant 1, mRNA [NM_017577]	GRAMD1C
A_23_P253052	CD99L2|BC025729|83692|CD99 molecule-like 2 [Source:HGNC Symbol;Acc:HGNC:18237] [ENST00000346693]	CD99L2
A_23_P253200	RPL15|NM_002948|6138|Homo sapiens ribosomal protein L15 (RPL15), transcript variant 1, mRNA [NM_002948]	RPL15
A_23_P253321	PNOC|NM_006228|5368|Homo sapiens prepronociceptin (PNOC), transcript variant 1, mRNA [NM_006228]	PNOC
A_23_P253350	C8orf4|NM_020130|56892|Homo sapiens chromosome 8 open reading frame 4 (C8orf4), mRNA [NM_020130]	C8orf4
A_23_P253536	NPR3|NM_000908|4883|Homo sapiens natriuretic peptide receptor 3 (NPR3), transcript variant 2, mRNA [NM_000908]	NPR3
A_23_P253896	NPNT|NM_001033047|255743|Homo sapiens nephronectin (NPNT), transcript variant 2, mRNA [NM_001033047]	NPNT
A_23_P25403	HCFC2|NM_013320|29915|Homo sapiens host cell factor C2 (HCFC2), mRNA [NM_013320]	HCFC2
A_23_P254353	NOXA1|NM_006647|10811|Homo sapiens NADPH oxidase activator 1 (NOXA1), transcript variant 1, mRNA [NM_006647]	NOXA1
A_23_P254434	RFPL2|NM_006605|10739|Homo sapiens ret finger protein-like 2 (RFPL2), transcript variant 1, mRNA [NM_006605]	RFPL2
A_23_P254507	HOPX|NM_001145460|84525|Homo sapiens HOP homeobox (HOPX), transcript variant 5, mRNA [NM_001145460]	HOPX
A_23_P254741	SOD3|NM_003102|6649|Homo sapiens superoxide dismutase 3, extracellular (SOD3), mRNA [NM_003102]	SOD3
A_23_P254756	CD164|NM_006016|8763|Homo sapiens CD164 molecule, sialomucin (CD164), transcript variant 1, mRNA [NM_006016]	CD164
A_23_P255331	MGARP|NM_032623|84709|Homo sapiens mitochondria-localized glutamic acid-rich protein (MGARP), mRNA [NM_032623]	MGARP
A_23_P255672	ABLIM2|NM_001130088|84448|Homo sapiens actin binding LIM protein family, member 2 (ABLIM2), transcript variant 7, mRNA [NM_001130088]	ABLIM2
A_23_P255884	GSN|NM_198252|2934|Homo sapiens gelsolin (GSN), transcript variant 2, mRNA [NM_198252]	GSN
A_23_P256470	NPY|NM_000905|4852|Homo sapiens neuropeptide Y (NPY), mRNA [NM_000905]	NPY
A_23_P256473	SEMA3C|NM_006379|10512|Homo sapiens sema domain, immunoglobulin domain (Ig), short basic domain, secreted, (semaphorin) 3C (SEMA3C), mRNA [NM_006379]	SEMA3C
A_23_P256735	CPQ|NM_016134|10404|Homo sapiens carboxypeptidase Q (CPQ), mRNA [NM_016134]	CPQ
A_23_P257043	GEM|NM_005261|2669|Homo sapiens GTP binding protein overexpressed in skeletal muscle (GEM), transcript variant 1, mRNA [NM_005261]	GEM
A_23_P2573	TMEM117|NM_032256|84216|Homo sapiens transmembrane protein 117 (TMEM117), transcript variant 1, mRNA [NM_032256]	TMEM117
A_23_P257583	DENND2A|NM_015689|27147|Homo sapiens DENN/MADD domain containing 2A (DENND2A), mRNA [NM_015689]	DENND2A
A_23_P257763	BOC|NM_033254|91653|Homo sapiens BOC cell adhesion associated, oncogene regulated (BOC), transcript variant 2, mRNA [NM_033254]	BOC
A_23_P258136	MXRA5|NM_015419|25878|Homo sapiens matrix-remodelling associated 5 (MXRA5), mRNA [NM_015419]	MXRA5
A_23_P258912	MYOM2|NM_003970|9172|Homo sapiens myomesin 2 (MYOM2), mRNA [NM_003970]	MYOM2
A_23_P259292	C1QTNF5|NM_015645|114902|Homo sapiens C1q and tumor necrosis factor related protein 5 (C1QTNF5), transcript variant 1, mRNA [NM_015645]	C1QTNF5
A_23_P259442	CPE|NM_001873|1363|Homo sapiens carboxypeptidase E (CPE), mRNA [NM_001873]	CPE
A_23_P259611	NME8|NM_016616|51314|Homo sapiens NME/NM23 family member 8 (NME8), mRNA [NM_016616]	NME8
A_23_P26386	TPPP3|NM_016140|51673|Homo sapiens tubulin polymerization-promoting protein family member 3 (TPPP3), transcript variant 1, mRNA [NM_016140]	TPPP3
A_23_P27075	GABARAP|NM_007278|11337|Homo sapiens GABA(A) receptor-associated protein (GABARAP), mRNA [NM_007278]	GABARAP
A_23_P27229	MYO15A|NM_016239|51168|Homo sapiens myosin XVA (MYO15A), mRNA [NM_016239]	MYO15A
A_23_P27381	TSHZ1|NM_005786|10194|Homo sapiens teashirt zinc finger homeobox 1 (TSHZ1), mRNA [NM_005786]	TSHZ1
A_23_P27400	HAS1|NM_001523|3036|Homo sapiens hyaluronan synthase 1 (HAS1), transcript variant 1, mRNA [NM_001523]	HAS1
A_23_P27983	APLP1|NM_005166|333|Homo sapiens amyloid beta (A4) precursor-like protein 1 (APLP1), transcript variant 2, mRNA [NM_005166]	APLP1
A_23_P28139	SCTR|NM_002980|6344|Homo sapiens secretin receptor (SCTR), mRNA [NM_002980]	SCTR
A_23_P2814	SMAD9|NM_001127217|4093|Homo sapiens SMAD family member 9 (SMAD9), transcript variant a, mRNA [NM_001127217]	SMAD9
A_23_P28263	CTDSP1|NM_021198|58190|Homo sapiens CTD (carboxy-terminal domain, RNA polymerase II, polypeptide A) small phosphatase 1 (CTDSP1), transcript variant 1, mRNA [NM_021198]	CTDSP1
A_23_P28507	MGAT4A|NM_012214|11320|Homo sapiens mannosyl (alpha-1,3-)-glycoprotein beta-1,4-N-acetylglucosaminyltransferase, isozyme A (MGAT4A), transcript variant 1, mRNA [NM_012214]	MGAT4A
A_23_P28834	PHACTR3|NM_080672|116154|Homo sapiens phosphatase and actin regulator 3 (PHACTR3), transcript variant 1, mRNA [NM_080672]	PHACTR3
A_23_P29153	RSPH14|NM_014433|27156|Homo sapiens radial spoke head 14 homolog (Chlamydomonas) (RSPH14), mRNA [NM_014433]	RSPH14
A_23_P2920	SERPINA3|NM_001085|12|Homo sapiens serpin peptidase inhibitor, clade A (alpha-1 antiproteinase, antitrypsin), member 3 (SERPINA3), mRNA [NM_001085]	SERPINA3
A_23_P29257	H1F0|NM_005318|3005|Homo sapiens H1 histone family, member 0 (H1F0), mRNA [NM_005318]	H1F0
A_23_P29384	ZNF502|NM_033210|91392|Homo sapiens zinc finger protein 502 (ZNF502), transcript variant 1, mRNA [NM_033210]	ZNF502
A_23_P29773	LAMP3|NM_014398|27074|Homo sapiens lysosomal-associated membrane protein 3 (LAMP3), mRNA [NM_014398]	LAMP3
A_23_P29953	IL15|NM_172175|3600|Homo sapiens interleukin 15 (IL15), transcript variant 2, mRNA [NM_172175]	IL15
A_23_P300150	NFATC1|NM_172387|4772|Homo sapiens nuclear factor of activated T-cells, cytoplasmic, calcineurin-dependent 1 (NFATC1), transcript variant 3, mRNA [NM_172387]	NFATC1
A_23_P30069	DDX60L|NM_001012967|91351|Homo sapiens DEAD (Asp-Glu-Ala-Asp) box polypeptide 60-like (DDX60L), transcript variant 1, mRNA [NM_001012967]	DDX60L
A_23_P301855	LSAMP|NM_002338|4045|Homo sapiens limbic system-associated membrane protein (LSAMP), mRNA [NM_002338]	LSAMP
A_23_P302005	STON1|AK128867|11037|stonin 1 [Source:HGNC Symbol;Acc:HGNC:17003] [ENST00000484110]	STON1
A_23_P30254	PLK2|NM_006622|10769|Homo sapiens polo-like kinase 2 (PLK2), transcript variant 1, mRNA [NM_006622]	PLK2
A_23_P302787	LINC01116|NR_040001|375295|Homo sapiens long intergenic non-protein coding RNA 1116 (LINC01116), long non-coding RNA [NR_040001]	LINC01116
A_23_P30358	PSD2|NM_032289|84249|Homo sapiens pleckstrin and Sec7 domain containing 2 (PSD2), mRNA [NM_032289]	PSD2
A_23_P30363	P4HA2|NM_004199|8974|Homo sapiens prolyl 4-hydroxylase, alpha polypeptide II (P4HA2), transcript variant 1, mRNA [NM_004199]	P4HA2
A_23_P303833	SCN4B|NM_174934|6330|Homo sapiens sodium channel, voltage gated, type IV beta subunit (SCN4B), transcript variant 1, mRNA [NM_174934]	SCN4B
A_23_P304110	SOWAHA|NM_175873|134548|Homo sapiens sosondowah ankyrin repeat domain family member A (SOWAHA), mRNA [NM_175873]	SOWAHA
A_23_P304524	DCLK2|NM_001040260|166614|Homo sapiens doublecortin-like kinase 2 (DCLK2), transcript variant 1, mRNA [NM_001040260]	DCLK2
A_23_P304682	EMP2|NM_001424|2013|Homo sapiens epithelial membrane protein 2 (EMP2), mRNA [NM_001424]	EMP2
A_23_P304897	BDKRB2|NM_000623|624|Homo sapiens bradykinin receptor B2 (BDKRB2), mRNA [NM_000623]	BDKRB2
A_23_P305140	C10orf32|NM_144591|119032|Homo sapiens chromosome 10 open reading frame 32 (C10orf32), transcript variant 2, mRNA [NM_144591]	C10orf32
A_23_P305205	KIAA0895|NM_015314|23366|Homo sapiens KIAA0895 (KIAA0895), transcript variant 2, mRNA [NM_015314]	KIAA0895
A_23_P306215	FAM84A|NM_145175|151354|Homo sapiens family with sequence similarity 84, member A (FAM84A), mRNA [NM_145175]	FAM84A
A_23_P30634	BACH2|NM_021813|60468|Homo sapiens BTB and CNC homology 1, basic leucine zipper transcription factor 2 (BACH2), transcript variant 1, mRNA [NM_021813]	BACH2
A_23_P307310	ACAN|NM_013227|176|Homo sapiens aggrecan (ACAN), transcript variant 2, mRNA [NM_013227]	ACAN
A_23_P308954	BHLHB9|NM_030639|80823|Homo sapiens basic helix-loop-helix domain containing, class B, 9 (BHLHB9), transcript variant 2, mRNA [NM_030639]	BHLHB9
A_23_P308974	ADAMTSL3|NM_207517|57188|Homo sapiens ADAMTS-like 3 (ADAMTSL3), transcript variant 1, mRNA [NM_207517]	ADAMTSL3
A_23_P310022	KIAA1217|NM_001282770|56243|Homo sapiens KIAA1217 (KIAA1217), transcript variant 7, mRNA [NM_001282770]	KIAA1217
A_23_P310460	MDGA1|AK126965|266727|MAM domain containing glycosylphosphatidylinositol anchor 1 [Source:HGNC Symbol;Acc:HGNC:19267] [ENST00000373401]	MDGA1
A_23_P31064	MOXD1|NM_015529|26002|Homo sapiens monooxygenase, DBH-like 1 (MOXD1), mRNA [NM_015529]	MOXD1
A_23_P310956	COL6A2|NM_058175|1292|Homo sapiens collagen, type VI, alpha 2 (COL6A2), transcript variant 2C2a', mRNA [NM_058175]	COL6A2
A_23_P31124	COL21A1|NM_030820|81578|Homo sapiens collagen, type XXI, alpha 1 (COL21A1), mRNA [NM_030820]	COL21A1
A_23_P31143	TPD52L1|NM_001292026|7164|Homo sapiens tumor protein D52-like 1 (TPD52L1), transcript variant 5, mRNA [NM_001292026]	TPD52L1
A_23_P311895	CLIC5|NM_016929|53405|Homo sapiens chloride intracellular channel 5 (CLIC5), transcript variant 2, mRNA [NM_016929]	CLIC5
A_23_P312150	EDN2|NM_001956|1907|Homo sapiens endothelin 2 (EDN2), transcript variant 1, mRNA [NM_001956]	EDN2
A_23_P312610	DNAJC4|NM_005528|3338|Homo sapiens DnaJ (Hsp40) homolog, subfamily C, member 4 (DNAJC4), mRNA [NM_005528]	DNAJC4
A_23_P31376	LRRN3|NM_018334|54674|Homo sapiens leucine rich repeat neuronal 3 (LRRN3), transcript variant 3, mRNA [NM_018334]	LRRN3
A_23_P314805	TMEM56|NM_152487|148534|Homo sapiens transmembrane protein 56 (TMEM56), transcript variant 2, mRNA [NM_152487]	TMEM56
A_23_P315451	KIRREL2|NM_199180|84063|Homo sapiens kin of IRRE like 2 (Drosophila) (KIRREL2), transcript variant 3, mRNA [NM_199180]	KIRREL2
A_23_P315571	RFTN1|NM_015150|23180|Homo sapiens raftlin, lipid raft linker 1 (RFTN1), mRNA [NM_015150]	RFTN1
A_23_P315892	ST6GALNAC6|AK124217|30815|ST6 (alpha-N-acetyl-neuraminyl-2,3-beta-galactosyl-1,3)-N-acetylgalactosaminide alpha-2,6-sialyltransferase 6 [Source:HGNC Symbol;Acc:HGNC:23364] [ENST00000483353]	ST6GALNAC6
A_23_P317324	MECOM|NM_004991|2122|Homo sapiens MDS1 and EVI1 complex locus (MECOM), transcript variant 4, mRNA [NM_004991]	MECOM
A_23_P318284	GPD1L|NM_015141|23171|Homo sapiens glycerol-3-phosphate dehydrogenase 1-like (GPD1L), mRNA [NM_015141]	GPD1L
A_23_P318300	ZAK|NM_016653|51776|Homo sapiens sterile alpha motif and leucine zipper containing kinase AZK (ZAK), transcript variant 1, mRNA [NM_016653]	ZAK
A_23_P318904	SERTAD4|NM_019605|56256|Homo sapiens SERTA domain containing 4 (SERTAD4), mRNA [NM_019605]	SERTAD4
A_23_P31903	VPS28|NM_183057|51160|Homo sapiens vacuolar protein sorting 28 homolog (S. cerevisiae) (VPS28), transcript variant 2, mRNA [NM_183057]	VPS28
A_23_P319626	ELAVL3|NM_001420|1995|Homo sapiens ELAV like neuron-specific RNA binding protein 3 (ELAVL3), transcript variant 1, mRNA [NM_001420]	ELAVL3
A_23_P319792	XRN1|NM_019001|54464|Homo sapiens 5'-3' exoribonuclease 1 (XRN1), transcript variant 1, mRNA [NM_019001]	XRN1
A_23_P319859	EYA2|NM_005244|2139|Homo sapiens EYA transcriptional coactivator and phosphatase 2 (EYA2), transcript variant 1, mRNA [NM_005244]	EYA2
A_23_P320216	NXPE4|NM_001077639|54827|Homo sapiens neurexophilin and PC-esterase domain family, member 4 (NXPE4), transcript variant 1, mRNA [NM_001077639]	NXPE4
A_23_P32036	NMRK1|NM_017881|54981|Homo sapiens nicotinamide riboside kinase 1 (NMRK1), transcript variant 1, mRNA [NM_017881]	NMRK1
A_23_P320897	DENND1B|NM_144977|163486|Homo sapiens DENN/MADD domain containing 1B (DENND1B), transcript variant 2, mRNA [NM_144977]	DENND1B
A_23_P32135	C9orf9|NM_018956|11092|Homo sapiens chromosome 9 open reading frame 9 (C9orf9), mRNA [NM_018956]	C9orf9
A_23_P3221	SQRDL|NM_021199|58472|Homo sapiens sulfide quinone reductase-like (yeast) (SQRDL), transcript variant 1, mRNA [NM_021199]	SQRDL
A_23_P325887	TBC1D8B|NM_198881|54885|Homo sapiens TBC1 domain family, member 8B (with GRAM domain) (TBC1D8B), transcript variant 2, mRNA [NM_198881]	TBC1D8B
A_23_P326204	SGMS2|NM_152621|166929|Homo sapiens sphingomyelin synthase 2 (SGMS2), transcript variant 1, mRNA [NM_152621]	SGMS2
A_23_P326893	CCDC151|NM_145045|115948|Homo sapiens coiled-coil domain containing 151 (CCDC151), transcript variant 1, mRNA [NM_145045]	CCDC151
A_23_P326931	CFAP70|NM_145170|118491|Homo sapiens cilia and flagella associated protein 70 (CFAP70), mRNA [NM_145170]	CFAP70
A_23_P327777	GATS|NM_178831|352954|Homo sapiens GATS, stromal antigen 3 opposite strand (GATS), transcript variant 1, mRNA [NM_178831]	GATS
A_23_P32805	GRID1|NM_017551|2894|Homo sapiens glutamate receptor, ionotropic, delta 1 (GRID1), mRNA [NM_017551]	GRID1
A_23_P328621	UBQLNL|NM_145053|143630|Homo sapiens ubiquilin-like (UBQLNL), mRNA [NM_145053]	UBQLNL
A_23_P328740	NEURL3|NM_001285486|93082|Homo sapiens neuralized E3 ubiquitin protein ligase 3 (NEURL3), transcript variant 2, mRNA [NM_001285486]	NEURL3
A_23_P329261	KCNJ2|NM_000891|3759|Homo sapiens potassium channel, inwardly rectifying subfamily J, member 2 (KCNJ2), mRNA [NM_000891]	KCNJ2
A_23_P329353	CNRIP1|NM_015463|25927|Homo sapiens cannabinoid receptor interacting protein 1 (CNRIP1), transcript variant CRIP1a, mRNA [NM_015463]	CNRIP1
A_23_P330070	TFPI|NM_006287|7035|Homo sapiens tissue factor pathway inhibitor (lipoprotein-associated coagulation inhibitor) (TFPI), transcript variant 1, mRNA [NM_006287]	TFPI
A_23_P330461	TMC4|NM_144686|147798|Homo sapiens transmembrane channel-like 4 (TMC4), transcript variant 2, mRNA [NM_144686]	TMC4
A_23_P3312	ISLR|NM_005545|3671|Homo sapiens immunoglobulin superfamily containing leucine-rich repeat (ISLR), transcript variant 1, mRNA [NM_005545]	ISLR
A_23_P33196	COL5A2|NM_000393|1290|Homo sapiens collagen, type V, alpha 2 (COL5A2), mRNA [NM_000393]	COL5A2
A_23_P33326	ADRA1B|NM_000679|147|Homo sapiens adrenoceptor alpha 1B (ADRA1B), mRNA [NM_000679]	ADRA1B
A_23_P333640	PAPLN|NM_173462|89932|Homo sapiens papilin, proteoglycan-like sulfated glycoprotein (PAPLN), mRNA [NM_173462]	PAPLN
A_23_P334709	FKBP9|NM_007270|11328|Homo sapiens FK506 binding protein 9, 63 kDa (FKBP9), transcript variant 1, mRNA [NM_007270]	FKBP9
A_23_P335452	ZCCHC24|NM_153367|219654|Homo sapiens zinc finger, CCHC domain containing 24 (ZCCHC24), mRNA [NM_153367]	ZCCHC24
A_23_P33583	DNAH7|AK094515|56171|dynein, axonemal, heavy chain 7 [Source:HGNC Symbol;Acc:HGNC:18661] [ENST00000410072]	DNAH7
A_23_P337689	lnc-EIF3M-2|DQ289490||Homo sapiens antisense RNA AS1 (WT1), complete sequence. [DQ289490]	lnc-EIF3M-2
A_23_P33791	SSBP2|NM_012446|23635|Homo sapiens single-stranded DNA binding protein 2 (SSBP2), transcript variant 2, mRNA [NM_012446]	SSBP2
A_23_P338534	HIF3A|NM_022462|64344|Homo sapiens hypoxia inducible factor 3, alpha subunit (HIF3A), transcript variant 2, mRNA [NM_022462]	HIF3A
A_23_P33881	SSX4B|NM_001034832|548313|Homo sapiens synovial sarcoma, X breakpoint 4B (SSX4B), transcript variant 1, mRNA [NM_001034832]	SSX4B
A_23_P339818	ARRDC4|NM_183376|91947|Homo sapiens arrestin domain containing 4 (ARRDC4), mRNA [NM_183376]	ARRDC4
A_23_P33984	TMEM27|NM_020665|57393|Homo sapiens transmembrane protein 27 (TMEM27), mRNA [NM_020665]	TMEM27
A_23_P340848	PTGIR|NM_000960|5739|Homo sapiens prostaglandin I2 (prostacyclin) receptor (IP) (PTGIR), mRNA [NM_000960]	PTGIR
A_23_P342727	STARD13|NM_001243466|90627|Homo sapiens StAR-related lipid transfer (START) domain containing 13 (STARD13), transcript variant 5, mRNA [NM_001243466]	STARD13
A_23_P343411	AGRN|NM_198576|375790|Homo sapiens agrin (AGRN), mRNA [NM_198576]	AGRN
A_23_P34345	VCAM1|NM_001078|7412|Homo sapiens vascular cell adhesion molecule 1 (VCAM1), transcript variant 1, mRNA [NM_001078]	VCAM1
A_23_P34396	RSRP1|NM_020317|57035|Homo sapiens arginine/serine-rich protein 1 (RSRP1), mRNA [NM_020317]	RSRP1
A_23_P344194	CCDC184|NM_001013635|387856|Homo sapiens coiled-coil domain containing 184 (CCDC184), mRNA [NM_001013635]	CCDC184
A_23_P344531	SYNPO||11346|synaptopodin [Source:HGNC Symbol;Acc:HGNC:30672] [ENST00000394243]	SYNPO
A_23_P344884	CARNS1|NM_001166222|57571|Homo sapiens carnosine synthase 1 (CARNS1), transcript variant 1, mRNA [NM_001166222]	CARNS1
A_23_P345220	SH3PXD2A|NM_014631|9644|Homo sapiens SH3 and PX domains 2A (SH3PXD2A), mRNA [NM_014631]	SH3PXD2A
A_23_P34546	SDCCAG8|NM_006642|10806|Homo sapiens serologically defined colon cancer antigen 8 (SDCCAG8), mRNA [NM_006642]	SDCCAG8
A_23_P34548	SDCCAG8|NM_006642|10806|Homo sapiens serologically defined colon cancer antigen 8 (SDCCAG8), mRNA [NM_006642]	SDCCAG8
A_23_P345692	IL17D|NM_138284|53342|Homo sapiens interleukin 17D (IL17D), mRNA [NM_138284]	IL17D
A_23_P345808	FAM133A|NM_173698|286499|Homo sapiens family with sequence similarity 133, member A (FAM133A), transcript variant 2, mRNA [NM_173698]	FAM133A
A_23_P346006	CCPG1|NM_020739|9236|Homo sapiens cell cycle progression 1 (CCPG1), transcript variant 2, mRNA [NM_020739]	CCPG1
A_23_P34637	REN|NM_000537|5972|Homo sapiens renin (REN), mRNA [NM_000537]	REN
A_23_P346673	GPRC5C|NM_022036|55890|Homo sapiens G protein-coupled receptor, class C, group 5, member C (GPRC5C), transcript variant 1, mRNA [NM_022036]	GPRC5C
A_23_P346813	PAK3|NM_002578|5063|Homo sapiens p21 protein (Cdc42/Rac)-activated kinase 3 (PAK3), transcript variant 2, mRNA [NM_002578]	PAK3
A_23_P34700	TNNT2|NM_000364|7139|Homo sapiens troponin T type 2 (cardiac) (TNNT2), transcript variant 1, mRNA [NM_000364]	TNNT2
A_23_P347169	MTUS1|NM_001001925|57509|Homo sapiens microtubule associated tumor suppressor 1 (MTUS1), transcript variant 2, mRNA [NM_001001925]	MTUS1
A_23_P347632	MTSS1|NM_001282971|9788|Homo sapiens metastasis suppressor 1 (MTSS1), transcript variant 1, mRNA [NM_001282971]	MTSS1
A_23_P348121	FOSL2|NM_005253|2355|Homo sapiens FOS-like antigen 2 (FOSL2), mRNA [NM_005253]	FOSL2
A_23_P348749	AK9|AK131244|221264|Homo sapiens cDNA FLJ16163 fis, clone BRCAN2014229. [AK131244]	AK9
A_23_P349416	ERBB3|NM_001005915|2065|Homo sapiens v-erb-b2 avian erythroblastic leukemia viral oncogene homolog 3 (ERBB3), transcript variant s, mRNA [NM_001005915]	ERBB3
A_23_P349966	TMEM130|NM_152913|222865|Homo sapiens transmembrane protein 130 (TMEM130), transcript variant 2, mRNA [NM_152913]	TMEM130
A_23_P350187	TET2|NM_017628|54790|Homo sapiens tet methylcytosine dioxygenase 2 (TET2), transcript variant 2, mRNA [NM_017628]	TET2
A_23_P350512	ADAM12|NM_021641|8038|Homo sapiens ADAM metallopeptidase domain 12 (ADAM12), transcript variant 2, mRNA [NM_021641]	ADAM12
A_23_P350574	FCRLB|NM_001002901|127943|Homo sapiens Fc receptor-like B (FCRLB), transcript variant 1, mRNA [NM_001002901]	FCRLB
A_23_P350678	CFAP43|NM_025145|80217|Homo sapiens cilia and flagella associated protein 43 (CFAP43), mRNA [NM_025145]	CFAP43
A_23_P350698	ANKFN1|NM_153228|162282|Homo sapiens ankyrin-repeat and fibronectin type III domain containing 1 (ANKFN1), mRNA [NM_153228]	ANKFN1
A_23_P351913	LRRN4|NM_152611|164312|Homo sapiens leucine rich repeat neuronal 4 (LRRN4), mRNA [NM_152611]	LRRN4
A_23_P352266	BCL2|NM_000633|596|Homo sapiens B-cell CLL/lymphoma 2 (BCL2), transcript variant alpha, mRNA [NM_000633]	BCL2
A_23_P352799	NPW|NM_001099456|283869|Homo sapiens neuropeptide W (NPW), mRNA [NM_001099456]	NPW
A_23_P353035	IGFBP7||3490|insulin-like growth factor binding protein 7 [Source:HGNC Symbol;Acc:HGNC:5476] [ENST00000295666]	IGFBP7
A_23_P353048	SSPO|NM_198455|23145|Homo sapiens SCO-spondin (SSPO), mRNA [NM_198455]	SSPO
A_23_P35349	SVIL|AK310272|6840|Homo sapiens cDNA, FLJ17314. [AK310272]	SVIL
A_23_P354074	LYST|NM_000081|1130|Homo sapiens lysosomal trafficking regulator (LYST), transcript variant 1, mRNA [NM_000081]	LYST
A_23_P35414	PPP1R3C|NM_005398|5507|Homo sapiens protein phosphatase 1, regulatory subunit 3C (PPP1R3C), mRNA [NM_005398]	PPP1R3C
A_23_P354217	TMEM151A|NM_153266|256472|Homo sapiens transmembrane protein 151A (TMEM151A), mRNA [NM_153266]	TMEM151A
A_23_P354387	MYOF|NM_133337|26509|Homo sapiens myoferlin (MYOF), transcript variant 2, mRNA [NM_133337]	MYOF
A_23_P35456	SH3PXD2A|NM_014631|9644|Homo sapiens SH3 and PX domains 2A (SH3PXD2A), mRNA [NM_014631]	SH3PXD2A
A_23_P354591	MVB12B|NM_033446|89853|Homo sapiens multivesicular body subunit 12B (MVB12B), transcript variant 1, mRNA [NM_033446]	MVB12B
A_23_P355405	CNTNAP4|NM_138994|85445|Homo sapiens contactin associated protein-like 4 (CNTNAP4), transcript variant 2, mRNA [NM_138994]	CNTNAP4
A_23_P356004	KCNIP3|NM_013434|30818|Homo sapiens Kv channel interacting protein 3, calsenilin (KCNIP3), transcript variant 1, mRNA [NM_013434]	KCNIP3
A_23_P35617	PLCE1|NM_016341|51196|Homo sapiens phospholipase C, epsilon 1 (PLCE1), transcript variant 1, mRNA [NM_016341]	PLCE1
A_23_P356494	SPINK5|NM_001127699|11005|Homo sapiens serine peptidase inhibitor, Kazal type 5 (SPINK5), transcript variant 3, mRNA [NM_001127699]	SPINK5
A_23_P356677	PDE10A|AK090688|10846|phosphodiesterase 10A [Source:HGNC Symbol;Acc:HGNC:8772] [ENST00000580695]	PDE10A
A_23_P357966	PCMTD1|NM_052937|115294|Homo sapiens protein-L-isoaspartate (D-aspartate) O-methyltransferase domain containing 1 (PCMTD1), transcript variant 1, mRNA [NM_052937]	PCMTD1
A_23_P358410	SRGAP3|XR_249341|9901|SLIT-ROBO Rho GTPase activating protein 3 [Source:HGNC Symbol;Acc:HGNC:19744] [ENST00000490889]	SRGAP3
A_23_P358709	AHRR|NM_020731|57491|Homo sapiens aryl-hydrocarbon receptor repressor (AHRR), transcript variant 1, mRNA [NM_020731]	AHRR
A_23_P35912	CASP4|NM_033306|837|Homo sapiens caspase 4, apoptosis-related cysteine peptidase (CASP4), transcript variant gamma, mRNA [NM_033306]	CASP4
A_23_P359214	LINC00842|NR_033957|643650|Homo sapiens long intergenic non-protein coding RNA 842 (LINC00842), long non-coding RNA [NR_033957]	LINC00842
A_23_P359245	MET|NM_000245|4233|Homo sapiens MET proto-oncogene, receptor tyrosine kinase (MET), transcript variant 2, mRNA [NM_000245]	MET
A_23_P359588	PCDHGB4|NM_032098|8641|Homo sapiens protocadherin gamma subfamily B, 4 (PCDHGB4), transcript variant 2, mRNA [NM_032098]	PCDHGB4
A_23_P359647	NFAT5|NM_138714|10725|Homo sapiens nuclear factor of activated T-cells 5, tonicity-responsive (NFAT5), transcript variant 1, mRNA [NM_138714]	NFAT5
A_23_P35977	PDZD3|NM_024791|79849|Homo sapiens PDZ domain containing 3 (PDZD3), transcript variant 2, mRNA [NM_024791]	PDZD3
A_23_P360626	PLD6|NM_178836|201164|Homo sapiens phospholipase D family, member 6 (PLD6), mRNA [NM_178836]	PLD6
A_23_P360744	RAG1|NM_000448|5896|Homo sapiens recombination activating gene 1 (RAG1), mRNA [NM_000448]	RAG1
A_23_P360797	NTF3|NM_002527|4908|Homo sapiens neurotrophin 3 (NTF3), transcript variant 2, mRNA [NM_002527]	NTF3
A_23_P360804	CPNE5|NM_020939|57699|Homo sapiens copine V (CPNE5), mRNA [NM_020939]	CPNE5
A_23_P360964	DACT3|NM_145056|147906|Homo sapiens dishevelled-binding antagonist of beta-catenin 3 (DACT3), transcript variant 1, mRNA [NM_145056]	DACT3
A_23_P361544	CES4A|NM_173815|283848|Homo sapiens carboxylesterase 4A (CES4A), transcript variant 1, mRNA [NM_173815]	CES4A
A_23_P362191	LINC00324|NR_026951|284029|Homo sapiens long intergenic non-protein coding RNA 324 (LINC00324), long non-coding RNA [NR_026951]	LINC00324
A_23_P36345	STARD10|NM_006645|10809|Homo sapiens StAR-related lipid transfer (START) domain containing 10 (STARD10), mRNA [NM_006645]	STARD10
A_23_P363778	FRZB|NM_001463|2487|Homo sapiens frizzled-related protein (FRZB), mRNA [NM_001463]	FRZB
A_23_P363878	RFTN2|NM_144629|130132|Homo sapiens raftlin family member 2 (RFTN2), mRNA [NM_144629]	RFTN2
A_23_P365226	FAM161B|NM_152445|145483|Homo sapiens family with sequence similarity 161, member B (FAM161B), mRNA [NM_152445]	FAM161B
A_23_P366366	SCRN1|NM_014766|9805|Homo sapiens secernin 1 (SCRN1), transcript variant 2, mRNA [NM_014766]	SCRN1
A_23_P366453	KHDRBS2|NM_152688|202559|Homo sapiens KH domain containing, RNA binding, signal transduction associated 2 (KHDRBS2), mRNA [NM_152688]	KHDRBS2
A_23_P366682	TPGS1|NM_033513|91978|Homo sapiens tubulin polyglutamylase complex subunit 1 (TPGS1), mRNA [NM_033513]	TPGS1
A_23_P36689	LRRC23|NM_006992|10233|Homo sapiens leucine rich repeat containing 23 (LRRC23), transcript variant 2, mRNA [NM_006992]	LRRC23
A_23_P367899	EPOR|NM_000121|2057|Homo sapiens erythropoietin receptor (EPOR), transcript variant 1, mRNA [NM_000121]	EPOR
A_23_P368934	FBRSL1|NM_001142641|57666|Homo sapiens fibrosin-like 1 (FBRSL1), mRNA [NM_001142641]	FBRSL1
A_23_P369343	KLK8|NM_144505|11202|Homo sapiens kallikrein-related peptidase 8 (KLK8), transcript variant 2, mRNA [NM_144505]	KLK8
A_23_P370454	KCNAB3|NM_004732|9196|Homo sapiens potassium channel, voltage gated subfamily A regulatory beta subunit 3 (KCNAB3), mRNA [NM_004732]	KCNAB3
A_23_P371266	DNM3|NM_015569|26052|Homo sapiens dynamin 3 (DNM3), transcript variant 1, mRNA [NM_015569]	DNM3
A_23_P371787	SUSD6|NM_014734|9766|Homo sapiens sushi domain containing 6 (SUSD6), mRNA [NM_014734]	SUSD6
A_23_P371835	GATA5|NM_080473|140628|Homo sapiens GATA binding protein 5 (GATA5), mRNA [NM_080473]	GATA5
A_23_P372834	AQP1|NM_198098|358|Homo sapiens aquaporin 1 (Colton blood group) (AQP1), transcript variant 1, mRNA [NM_198098]	AQP1
A_23_P373521	HAND2|NM_021973|9464|Homo sapiens heart and neural crest derivatives expressed 2 (HAND2), mRNA [NM_021973]	HAND2
A_23_P37375	RPS6KA5|NM_004755|9252|Homo sapiens ribosomal protein S6 kinase, 90kDa, polypeptide 5 (RPS6KA5), transcript variant 1, mRNA [NM_004755]	RPS6KA5
A_23_P374322	LACC1|NM_153218|144811|Homo sapiens laccase (multicopper oxidoreductase) domain containing 1 (LACC1), transcript variant 2, mRNA [NM_153218]	LACC1
A_23_P374389	PWWP2B|NM_138499|170394|Homo sapiens PWWP domain containing 2B (PWWP2B), transcript variant 1, mRNA [NM_138499]	PWWP2B
A_23_P37441	B2M|NM_004048|567|Homo sapiens beta-2-microglobulin (B2M), mRNA [NM_004048]	B2M
A_23_P37560	PEX11A|NM_003847|8800|Homo sapiens peroxisomal biogenesis factor 11 alpha (PEX11A), transcript variant 1, mRNA [NM_003847]	PEX11A
A_23_P37569	MAN2A2|NM_006122|4122|Homo sapiens mannosidase, alpha, class 2A, member 2 (MAN2A2), mRNA [NM_006122]	MAN2A2
A_23_P376686	BTNL2|NM_019602|56244|Homo sapiens butyrophilin-like 2 (MHC class II associated) (BTNL2), mRNA [NM_019602]	BTNL2
A_23_P377434	TNRC18|NM_001080495|84629|Homo sapiens trinucleotide repeat containing 18 (TNRC18), mRNA [NM_001080495]	TNRC18
A_23_P379649	BMF|NM_001003940|90427|Homo sapiens Bcl2 modifying factor (BMF), transcript variant 1, mRNA [NM_001003940]	BMF
A_23_P38015	FBRS|NM_001105079|64319|Homo sapiens fibrosin (FBRS), mRNA [NM_001105079]	FBRS
A_23_P380614	ATP9A|NM_006045|10079|Homo sapiens ATPase, class II, type 9A (ATP9A), mRNA [NM_006045]	ATP9A
A_23_P380857	APOL4|BC006276|80832|apolipoprotein L, 4 [Source:HGNC Symbol;Acc:HGNC:14867] [ENST00000328429]	APOL4
A_23_P381261	ADCY4|NM_001198568|196883|Homo sapiens adenylate cyclase 4 (ADCY4), transcript variant 3, mRNA [NM_001198568]	ADCY4
A_23_P381368	HOXD10|NM_002148|3236|Homo sapiens homeobox D10 (HOXD10), mRNA [NM_002148]	HOXD10
A_23_P381577	ZNF25|NM_145011|219749|Homo sapiens zinc finger protein 25 (ZNF25), mRNA [NM_145011]	ZNF25
A_23_P38167	GPRC5C|NM_022036|55890|Homo sapiens G protein-coupled receptor, class C, group 5, member C (GPRC5C), transcript variant 1, mRNA [NM_022036]	GPRC5C
A_23_P381746	ASXL3|NM_030632|80816|Homo sapiens additional sex combs like transcriptional regulator 3 (ASXL3), mRNA [NM_030632]	ASXL3
A_23_P382065	EMCN|NM_016242|51705|Homo sapiens endomucin (EMCN), transcript variant 1, mRNA [NM_016242]	EMCN
A_23_P382705	TMTC2|NM_152588|160335|Homo sapiens transmembrane and tetratricopeptide repeat containing 2 (TMTC2), mRNA [NM_152588]	TMTC2
A_23_P383009	IGFBP5|NM_000599|3488|Homo sapiens insulin-like growth factor binding protein 5 (IGFBP5), mRNA [NM_000599]	IGFBP5
A_23_P383325	CCDC110|NM_152775|256309|Homo sapiens coiled-coil domain containing 110 (CCDC110), transcript variant 1, mRNA [NM_152775]	CCDC110
A_23_P383915	BTBD16|NM_144587|118663|Homo sapiens BTB (POZ) domain containing 16 (BTBD16), mRNA [NM_144587]	BTBD16
A_23_P38446	TNFAIP1|NM_021137|7126|Homo sapiens tumor necrosis factor, alpha-induced protein 1 (endothelial) (TNFAIP1), mRNA [NM_021137]	TNFAIP1
A_23_P384532	CFAP53|NM_145020|220136|Homo sapiens cilia and flagella associated protein 53 (CFAP53), mRNA [NM_145020]	CFAP53
A_23_P384748	PLEKHH2|NM_172069|130271|Homo sapiens pleckstrin homology domain containing, family H (with MyTH4 domain) member 2 (PLEKHH2), mRNA [NM_172069]	PLEKHH2
A_23_P386168	INAFM1|NM_178511|255783|Homo sapiens InaF-motif containing 1 (INAFM1), transcript variant 1, mRNA [NM_178511]	INAFM1
A_23_P386356	KIF12|NM_138424|113220|Homo sapiens kinesin family member 12 (KIF12), mRNA [NM_138424]	KIF12
A_23_P38696	DSC1|NM_004948|1823|Homo sapiens desmocollin 1 (DSC1), transcript variant Dsc1b, mRNA [NM_004948]	DSC1
A_23_P387000	XKR6|NM_173683|286046|Homo sapiens XK, Kell blood group complex subunit-related family, member 6 (XKR6), mRNA [NM_173683]	XKR6
A_23_P387031	COL23A1|NM_173465|91522|Homo sapiens collagen, type XXIII, alpha 1 (COL23A1), mRNA [NM_173465]	COL23A1
A_23_P388433	C4orf3|NM_001170330|401152|Homo sapiens chromosome 4 open reading frame 3 (C4orf3), transcript variant 1, mRNA [NM_001170330]	C4orf3
A_23_P389102	MYO1D|NM_015194|4642|Homo sapiens myosin ID (MYO1D), transcript variant 1, mRNA [NM_015194]	MYO1D
A_23_P389897	NGFR|NM_002507|4804|Homo sapiens nerve growth factor receptor (NGFR), mRNA [NM_002507]	NGFR
A_23_P390172	RNASEL|NM_021133|6041|Homo sapiens ribonuclease L (2',5'-oligoisoadenylate synthetase-dependent) (RNASEL), mRNA [NM_021133]	RNASEL
A_23_P39056	KLK7|NM_005046|5650|Homo sapiens kallikrein-related peptidase 7 (KLK7), transcript variant 1, mRNA [NM_005046]	KLK7
A_23_P39076	RRAS|NM_006270|6237|Homo sapiens related RAS viral (r-ras) oncogene homolog (RRAS), mRNA [NM_006270]	RRAS
A_23_P3911	PLXDC1|NM_020405|57125|Homo sapiens plexin domain containing 1 (PLXDC1), mRNA [NM_020405]	PLXDC1
A_23_P391396	EBF3|XM_006717739|253738|early B-cell factor 3 [Source:HGNC Symbol;Acc:HGNC:19087] [ENST00000440978]	EBF3
A_23_P392126	LYRM9|NM_001076680|201229|Homo sapiens LYR motif containing 9 (LYRM9), mRNA [NM_001076680]	LYRM9
A_23_P392429	ZNF396|NM_145756|252884|Homo sapiens zinc finger protein 396 (ZNF396), mRNA [NM_145756]	ZNF396
A_23_P392470	NR3C2|NM_000901|4306|Homo sapiens nuclear receptor subfamily 3, group C, member 2 (NR3C2), transcript variant 1, mRNA [NM_000901]	NR3C2
A_23_P393025	SPATA4|BC039342|132851|spermatogenesis associated 4 [Source:HGNC Symbol;Acc:HGNC:17333] [ENST00000280191]	SPATA4
A_23_P394064	PTRF|NM_012232|284119|Homo sapiens polymerase I and transcript release factor (PTRF), mRNA [NM_012232]	PTRF
A_23_P39465	BST2|NM_004335|684|Homo sapiens bone marrow stromal cell antigen 2 (BST2), mRNA [NM_004335]	BST2
A_23_P394836	INF2|NM_001031714|64423|Homo sapiens inverted formin, FH2 and WH2 domain containing (INF2), transcript variant 2, mRNA [NM_001031714]	INF2
A_23_P394986	CREG2|NM_153836|200407|Homo sapiens cellular repressor of E1A-stimulated genes 2 (CREG2), mRNA [NM_153836]	CREG2
A_23_P395582	ZFP42|AY429593|132625|ZFP42 zinc finger protein [Source:HGNC Symbol;Acc:HGNC:30949] [ENST00000509524]	ZFP42
A_23_P39602	NCOA1|NM_147233|8648|Homo sapiens nuclear receptor coactivator 1 (NCOA1), transcript variant 3, mRNA [NM_147233]	NCOA1
A_23_P39605	SULT1C4|NM_006588|27233|Homo sapiens sulfotransferase family, cytosolic, 1C, member 4 (SULT1C4), mRNA [NM_006588]	SULT1C4
A_23_P396299	MRVI1-AS1|NR_034094|100129827|Homo sapiens MRVI1 antisense RNA 1 (MRVI1-AS1), transcript variant 4, long non-coding RNA [NR_034094]	MRVI1-AS1
A_23_P397208	GSTM2|NM_000848|2946|Homo sapiens glutathione S-transferase mu 2 (muscle) (GSTM2), transcript variant 1, mRNA [NM_000848]	GSTM2
A_23_P398294	HIP1R|NM_003959|9026|Homo sapiens huntingtin interacting protein 1 related (HIP1R), transcript variant 1, mRNA [NM_003959]	HIP1R
A_23_P398566	NR4A3|NM_173200|8013|Homo sapiens nuclear receptor subfamily 4, group A, member 3 (NR4A3), transcript variant 3, mRNA [NM_173200]	NR4A3
A_23_P398854	DOK7|NM_173660|285489|Homo sapiens docking protein 7 (DOK7), transcript variant 1, mRNA [NM_173660]	DOK7
A_23_P399078	TIMP3|NM_000362|7078|Homo sapiens TIMP metallopeptidase inhibitor 3 (TIMP3), mRNA [NM_000362]	TIMP3
A_23_P399255	RNF182|NM_152737|221687|Homo sapiens ring finger protein 182 (RNF182), transcript variant 2, mRNA [NM_152737]	RNF182
A_23_P40025	DAZAP2|NM_001136269|9802|Homo sapiens DAZ associated protein 2 (DAZAP2), transcript variant 6, mRNA [NM_001136269]	DAZAP2
A_23_P40096	PROC|NM_000312|5624|Homo sapiens protein C (inactivator of coagulation factors Va and VIIIa) (PROC), mRNA [NM_000312]	PROC
A_23_P40108	COL9A3|NM_001853|1299|Homo sapiens collagen, type IX, alpha 3 (COL9A3), mRNA [NM_001853]	COL9A3
A_23_P401084	ZNF575|NM_174945|284346|Homo sapiens zinc finger protein 575 (ZNF575), mRNA [NM_174945]	ZNF575
A_23_P401606	EDIL3|NM_005711|10085|Homo sapiens EGF-like repeats and discoidin I-like domains 3 (EDIL3), transcript variant 1, mRNA [NM_005711]	EDIL3
A_23_P401700	APBB1IP|NM_019043|54518|Homo sapiens amyloid beta (A4) precursor protein-binding, family B, member 1 interacting protein (APBB1IP), mRNA [NM_019043]	APBB1IP
A_23_P403588	USP47|NM_017944|55031|Homo sapiens ubiquitin specific peptidase 47 (USP47), transcript variant 2, mRNA [NM_017944]	USP47
A_23_P404162	HDAC9||9734|histone deacetylase 9 [Source:HGNC Symbol;Acc:HGNC:14065] [ENST00000406451]	HDAC9
A_23_P404481	S1PR1|NM_001400|1901|Homo sapiens sphingosine-1-phosphate receptor 1 (S1PR1), mRNA [NM_001400]	S1PR1
A_23_P404606	CREBRF|NM_153607|153222|Homo sapiens CREB3 regulatory factor (CREBRF), transcript variant 1, mRNA [NM_153607]	CREBRF
A_23_P405815	PYGM|NM_005609|5837|Homo sapiens phosphorylase, glycogen, muscle (PYGM), transcript variant 1, mRNA [NM_005609]	PYGM
A_23_P405878	C12orf54|NM_152319|121273|Homo sapiens chromosome 12 open reading frame 54 (C12orf54), mRNA [NM_152319]	C12orf54
A_23_P406227	SNAI3-AS1|NR_024402|197187|Homo sapiens SNAI3 antisense RNA 1 (SNAI3-AS1), transcript variant 1, long non-coding RNA [NR_024402]	SNAI3-AS1
A_23_P406782	HPN|NM_182983|3249|Homo sapiens hepsin (HPN), transcript variant 1, mRNA [NM_182983]	HPN
A_23_P407112	SPATA18|NM_145263|132671|Homo sapiens spermatogenesis associated 18 (SPATA18), transcript variant 1, mRNA [NM_145263]	SPATA18
A_23_P407565	CX3CR1|NM_001337|1524|Homo sapiens chemokine (C-X3-C motif) receptor 1 (CX3CR1), transcript variant 4, mRNA [NM_001337]	CX3CR1
A_23_P408094	MXD1|NM_002357|4084|Homo sapiens MAX dimerization protein 1 (MXD1), transcript variant 1, mRNA [NM_002357]	MXD1
A_23_P408249	PCK1|NM_002591|5105|Homo sapiens phosphoenolpyruvate carboxykinase 1 (soluble) (PCK1), mRNA [NM_002591]	PCK1
A_23_P40866	ZBTB20|NM_001164343|26137|Homo sapiens zinc finger and BTB domain containing 20 (ZBTB20), transcript variant 3, mRNA [NM_001164343]	ZBTB20
A_23_P410408	OR7D2|NM_175883|162998|Homo sapiens olfactory receptor, family 7, subfamily D, member 2 (OR7D2), mRNA [NM_175883]	OR7D2
A_23_P410613	TMEM263|NM_152261|90488|Homo sapiens transmembrane protein 263 (TMEM263), mRNA [NM_152261]	TMEM263
A_23_P410717	CIART|NM_144697|148523|Homo sapiens circadian associated repressor of transcription (CIART), transcript variant 1, mRNA [NM_144697]	CIART
A_23_P411723	PLAG1|NM_002655|5324|Homo sapiens pleiomorphic adenoma gene 1 (PLAG1), transcript variant 1, mRNA [NM_002655]	PLAG1
A_23_P413862	DCDC5|NM_020869|100506627|Homo sapiens doublecortin domain containing 5 (DCDC5), mRNA [NM_020869]	DCDC5
A_23_P41390	SH3TC1|NM_018986|54436|Homo sapiens SH3 domain and tetratricopeptide repeats 1 (SH3TC1), mRNA [NM_018986]	SH3TC1
A_23_P414312	KNDC1|NM_152643|85442|Homo sapiens kinase non-catalytic C-lobe domain (KIND) containing 1 (KNDC1), mRNA [NM_152643]	KNDC1
A_23_P414654	RAB37|NM_175738|326624|Homo sapiens RAB37, member RAS oncogene family (RAB37), transcript variant 3, mRNA [NM_175738]	RAB37
A_23_P41470	DDX60|NM_017631|55601|Homo sapiens DEAD (Asp-Glu-Ala-Asp) box polypeptide 60 (DDX60), mRNA [NM_017631]	DDX60
A_23_P41476	SHISA3|NM_001080505|152573|Homo sapiens shisa family member 3 (SHISA3), mRNA [NM_001080505]	SHISA3
A_23_P41487	TBC1D9|NM_015130|23158|Homo sapiens TBC1 domain family, member 9 (with GRAM domain) (TBC1D9), mRNA [NM_015130]	TBC1D9
A_23_P415006	RAB11FIP5|NM_015470|26056|Homo sapiens RAB11 family interacting protein 5 (class I) (RAB11FIP5), mRNA [NM_015470]	RAB11FIP5
A_23_P415401	KLF9|NM_001206|687|Homo sapiens Kruppel-like factor 9 (KLF9), mRNA [NM_001206]	KLF9
A_23_P415611	SLC9B1|NM_139173|150159|Homo sapiens solute carrier family 9, subfamily B (NHA1, cation proton antiporter 1), member 1 (SLC9B1), transcript variant 1, mRNA [NM_139173]	SLC9B1
A_23_P415706	GPR133|NM_198827|283383|Homo sapiens G protein-coupled receptor 133 (GPR133), mRNA [NM_198827]	GPR133
A_23_P41629	ADAMTS16|NM_139056|170690|Homo sapiens ADAM metallopeptidase with thrombospondin type 1 motif, 16 (ADAMTS16), mRNA [NM_139056]	ADAMTS16
A_23_P416581	GNAZ||2781|guanine nucleotide binding protein (G protein), alpha z polypeptide [Source:HGNC Symbol;Acc:HGNC:4395] [ENST00000492538]	GNAZ
A_23_P416774	CLIC5|NM_016929|53405|Homo sapiens chloride intracellular channel 5 (CLIC5), transcript variant 2, mRNA [NM_016929]	CLIC5
A_23_P417173	KCNA5|NM_002234|3741|Homo sapiens potassium channel, voltage gated shaker related subfamily A, member 5 (KCNA5), mRNA [NM_002234]	KCNA5
A_23_P417261	EFHB|NM_144715|151651|Homo sapiens EF-hand domain family, member B (EFHB), mRNA [NM_144715]	EFHB
A_23_P417331	RPS6KA3|NM_004586|6197|Homo sapiens ribosomal protein S6 kinase, 90kDa, polypeptide 3 (RPS6KA3), mRNA [NM_004586]	RPS6KA3
A_23_P41888	PHYKPL|NM_153373|85007|Homo sapiens 5-phosphohydroxy-L-lysine phospho-lyase (PHYKPL), transcript variant 2, mRNA [NM_153373]	PHYKPL
A_23_P4190	ACSF2|NM_025149|80221|Homo sapiens acyl-CoA synthetase family member 2 (ACSF2), transcript variant 2, mRNA [NM_025149]	ACSF2
A_23_P419107	TCP11L2|NM_152772|255394|Homo sapiens t-complex 11, testis-specific-like 2 (TCP11L2), transcript variant 1, mRNA [NM_152772]	TCP11L2
A_23_P419213	KIAA1407|NM_020817|57577|Homo sapiens KIAA1407 (KIAA1407), mRNA [NM_020817]	KIAA1407
A_23_P419503	LRRC4B|NM_001080457|94030|Homo sapiens leucine rich repeat containing 4B (LRRC4B), mRNA [NM_001080457]	LRRC4B
A_23_P42004	SLC22A16|NM_033125|85413|Homo sapiens solute carrier family 22 (organic cation/carnitine transporter), member 16 (SLC22A16), mRNA [NM_033125]	SLC22A16
A_23_P420236	PCDH9|NM_203487|5101|Homo sapiens protocadherin 9 (PCDH9), transcript variant 1, mRNA [NM_203487]	PCDH9
A_23_P420348	POTED|NM_174981|317754|Homo sapiens POTE ankyrin domain family, member D (POTED), mRNA [NM_174981]	POTED
A_23_P421011	KAZALD1|NM_030929|81621|Homo sapiens Kazal-type serine peptidase inhibitor domain 1 (KAZALD1), mRNA [NM_030929]	KAZALD1
A_23_P421054	C6orf165|NM_001031743|154313|Homo sapiens chromosome 6 open reading frame 165 (C6orf165), mRNA [NM_001031743]	C6orf165
A_23_P421379	IGF2|NM_000612|3481|Homo sapiens insulin-like growth factor 2 (IGF2), transcript variant 1, mRNA [NM_000612]	IGF2
A_23_P421401	PDGFRB|NM_002609|5159|Homo sapiens platelet-derived growth factor receptor, beta polypeptide (PDGFRB), mRNA [NM_002609]	PDGFRB
A_23_P422724	PPIC|NM_000943|5480|Homo sapiens peptidylprolyl isomerase C (cyclophilin C) (PPIC), mRNA [NM_000943]	PPIC
A_23_P422766	KLHDC1|NM_172193|122773|Homo sapiens kelch domain containing 1 (KLHDC1), mRNA [NM_172193]	KLHDC1
A_23_P422933	ARHGAP20|NM_020809|57569|Homo sapiens Rho GTPase activating protein 20 (ARHGAP20), transcript variant 1, mRNA [NM_020809]	ARHGAP20
A_23_P42322	COL11A2|NM_080680|1302|Homo sapiens collagen, type XI, alpha 2 (COL11A2), transcript variant 1, mRNA [NM_080680]	COL11A2
A_23_P423695	MXD4|NM_006454|10608|Homo sapiens MAX dimerization protein 4 (MXD4), mRNA [NM_006454]	MXD4
A_23_P42397	PRSS35|NM_153362|167681|Homo sapiens protease, serine, 35 (PRSS35), transcript variant 2, mRNA [NM_153362]	PRSS35
A_23_P424126	ZNF354C|NM_014594|30832|Homo sapiens zinc finger protein 354C (ZNF354C), mRNA [NM_014594]	ZNF354C
A_23_P426636	AHNAK|NM_001620|79026|Homo sapiens AHNAK nucleoprotein (AHNAK), transcript variant 1, mRNA [NM_001620]	AHNAK
A_23_P426663	MITF|NM_198159|4286|Homo sapiens microphthalmia-associated transcription factor (MITF), transcript variant 1, mRNA [NM_198159]	MITF
A_23_P427760	PIWIL4|NM_152431|143689|Homo sapiens piwi-like RNA-mediated gene silencing 4 (PIWIL4), mRNA [NM_152431]	PIWIL4
A_23_P428129	CDKN1C|NM_000076|1028|Homo sapiens cyclin-dependent kinase inhibitor 1C (p57, Kip2) (CDKN1C), transcript variant 1, mRNA [NM_000076]	CDKN1C
A_23_P42909	TMEM139|NM_153345|135932|Homo sapiens transmembrane protein 139 (TMEM139), transcript variant 1, mRNA [NM_153345]	TMEM139
A_23_P429383	HOXD9|NM_014213|3235|Homo sapiens homeobox D9 (HOXD9), mRNA [NM_014213]	HOXD9
A_23_P429977	KCNQ1|NM_000218|3784|Homo sapiens potassium voltage-gated channel, KQT-like subfamily, member 1 (KCNQ1), transcript variant 1, mRNA [NM_000218]	KCNQ1
A_23_P429998	FOSB|NM_006732|2354|Homo sapiens FBJ murine osteosarcoma viral oncogene homolog B (FOSB), transcript variant 1, mRNA [NM_006732]	FOSB
A_23_P43095	ZFHX4|NM_024721|79776|Homo sapiens zinc finger homeobox 4 (ZFHX4), mRNA [NM_024721]	ZFHX4
A_23_P43150	ZHX1|NM_001017926|11244|Homo sapiens zinc fingers and homeoboxes 1 (ZHX1), transcript variant 1, mRNA [NM_001017926]	ZHX1
A_23_P43164	SULF1|NM_015170|23213|Homo sapiens sulfatase 1 (SULF1), transcript variant 3, mRNA [NM_015170]	SULF1
A_23_P432506	lnc-GATA5-2|AK054875||Homo sapiens cDNA FLJ30313 fis, clone BRACE2003516. [AK054875]	lnc-GATA5-2
A_23_P43276	GPR124|NM_032777|25960|Homo sapiens G protein-coupled receptor 124 (GPR124), mRNA [NM_032777]	GPR124
A_23_P43337	FREM1||158326|FRAS1 related extracellular matrix 1 [Source:HGNC Symbol;Acc:HGNC:23399] [ENST00000497634]	FREM1
A_23_P43350	MLANA|NM_005511|2315|Homo sapiens melan-A (MLANA), mRNA [NM_005511]	MLANA
A_23_P433855	RGS4|NM_005613|5999|Homo sapiens regulator of G-protein signaling 4 (RGS4), transcript variant 2, mRNA [NM_005613]	RGS4
A_23_P434352	CAST|NM_001042440|831|Homo sapiens calpastatin (CAST), transcript variant 6, mRNA [NM_001042440]	CAST
A_23_P434430	ZNF439|NM_152262|90594|Homo sapiens zinc finger protein 439 (ZNF439), mRNA [NM_152262]	ZNF439
A_23_P43476	VLDLR|NM_003383|7436|Homo sapiens very low density lipoprotein receptor (VLDLR), transcript variant 1, mRNA [NM_003383]	VLDLR
A_23_P436369	FILIP1|NM_015687|27145|Homo sapiens filamin A interacting protein 1 (FILIP1), transcript variant 2, mRNA [NM_015687]	FILIP1
A_23_P43684	BNC2|NM_017637|54796|Homo sapiens basonuclin 2 (BNC2), mRNA [NM_017637]	BNC2
A_23_P43690	BNC2|NM_017637|54796|Homo sapiens basonuclin 2 (BNC2), mRNA [NM_017637]	BNC2
A_23_P43763	PLLP|NM_015993|51090|Homo sapiens plasmolipin (PLLP), mRNA [NM_015993]	PLLP
A_23_P43810	LTBP1|NM_206943|4052|Homo sapiens latent transforming growth factor beta binding protein 1 (LTBP1), transcript variant 1, mRNA [NM_206943]	LTBP1
A_23_P44264	EMX2|NM_004098|2018|Homo sapiens empty spiracles homeobox 2 (EMX2), transcript variant 1, mRNA [NM_004098]	EMX2
A_23_P4443	TBX4|NM_018488|9496|Homo sapiens T-box 4 (TBX4), mRNA [NM_018488]	TBX4
A_23_P44466	CCDC102B|NM_001093729|79839|Homo sapiens coiled-coil domain containing 102B (CCDC102B), transcript variant 1, mRNA [NM_001093729]	CCDC102B
A_23_P44674	CRIP1|AB527908|1396|cysteine-rich protein 1 (intestinal) [Source:HGNC Symbol;Acc:HGNC:2360] [ENST00000330233]	CRIP1
A_23_P44724	CSRP2|NM_001321|1466|Homo sapiens cysteine and glycine-rich protein 2 (CSRP2), transcript variant 1, mRNA [NM_001321]	CSRP2
A_23_P45185	FIGF|NM_004469|2277|Homo sapiens c-fos induced growth factor (vascular endothelial growth factor D) (FIGF), mRNA [NM_004469]	FIGF
A_23_P452	DDR2|NM_001014796|4921|Homo sapiens discoidin domain receptor tyrosine kinase 2 (DDR2), transcript variant 1, mRNA [NM_001014796]	DDR2
A_23_P45324	TMEM35|NM_021637|59353|Homo sapiens transmembrane protein 35 (TMEM35), mRNA [NM_021637]	TMEM35
A_23_P45365	COL4A5|NM_033380|1287|Homo sapiens collagen, type IV, alpha 5 (COL4A5), transcript variant 2, mRNA [NM_033380]	COL4A5
A_23_P4551	SETBP1|NM_001130110|26040|Homo sapiens SET binding protein 1 (SETBP1), transcript variant 2, mRNA [NM_001130110]	SETBP1
A_23_P45786	COL9A2|NM_001852|1298|Homo sapiens collagen, type IX, alpha 2 (COL9A2), mRNA [NM_001852]	COL9A2
A_23_P45871	IFI44L|NM_006820|10964|Homo sapiens interferon-induced protein 44-like (IFI44L), mRNA [NM_006820]	IFI44L
A_23_P45955	TEKT2|NM_014466|27285|Homo sapiens tektin 2 (testicular) (TEKT2), mRNA [NM_014466]	TEKT2
A_23_P45999	FBXO2|NM_012168|26232|Homo sapiens F-box protein 2 (FBXO2), mRNA [NM_012168]	FBXO2
A_23_P46149	GPR137B|NM_003272|7107|Homo sapiens G protein-coupled receptor 137B (GPR137B), mRNA [NM_003272]	GPR137B
A_23_P4662	BCL3|NM_005178|602|Homo sapiens B-cell CLL/lymphoma 3 (BCL3), mRNA [NM_005178]	BCL3
A_23_P46781	ITGA8|NM_003638|8516|Homo sapiens integrin, alpha 8 (ITGA8), transcript variant 1, mRNA [NM_003638]	ITGA8
A_23_P4714	MIA|NM_006533|8190|Homo sapiens melanoma inhibitory activity (MIA), transcript variant 1, mRNA [NM_006533]	MIA
A_23_P47168	FLRT1|XM_005273861|23769|fibronectin leucine rich transmembrane protein 1 [Source:HGNC Symbol;Acc:HGNC:3760] [ENST00000246841]	FLRT1
A_23_P47304	CASP5|NM_004347|838|Homo sapiens caspase 5, apoptosis-related cysteine peptidase (CASP5), transcript variant a, mRNA [NM_004347]	CASP5
A_23_P47340	DSCAML1|NM_020693|57453|Homo sapiens Down syndrome cell adhesion molecule like 1 (DSCAML1), mRNA [NM_020693]	DSCAML1
A_23_P47885	LRIG3|NM_153377|121227|Homo sapiens leucine-rich repeats and immunoglobulin-like domains 3 (LRIG3), transcript variant 2, mRNA [NM_153377]	LRIG3
A_23_P47991	MED13L|NM_015335|23389|Homo sapiens mediator complex subunit 13-like (MED13L), mRNA [NM_015335]	MED13L
A_23_P48029	CLEC4A|NM_016184|50856|Homo sapiens C-type lectin domain family 4, member A (CLEC4A), transcript variant 1, mRNA [NM_016184]	CLEC4A
A_23_P48198	GLT8D2|NM_031302|83468|Homo sapiens glycosyltransferase 8 domain containing 2 (GLT8D2), mRNA [NM_031302]	GLT8D2
A_23_P48936	SMAD3|NM_005902|4088|Homo sapiens SMAD family member 3 (SMAD3), transcript variant 1, mRNA [NM_005902]	SMAD3
A_23_P4899	NTF4|NM_006179|4909|Homo sapiens neurotrophin 4 (NTF4), mRNA [NM_006179]	NTF4
A_23_P49448	FA2H|NM_024306|79152|Homo sapiens fatty acid 2-hydroxylase (FA2H), mRNA [NM_024306]	FA2H
A_23_P49816	ADAP2|NM_018404|55803|Homo sapiens ArfGAP with dual PH domains 2 (ADAP2), mRNA [NM_018404]	ADAP2
A_23_P500353	KCNN2|NM_021614|3781|Homo sapiens potassium channel, calcium activated intermediate/small conductance subfamily N alpha, member 2 (KCNN2), transcript variant 1, mRNA [NM_021614]	KCNN2
A_23_P500464	COL2A1|NM_001844|1280|Homo sapiens collagen, type II, alpha 1 (COL2A1), transcript variant 1, mRNA [NM_001844]	COL2A1
A_23_P500741	CBFA2T3|NM_005187|863|Homo sapiens core-binding factor, runt domain, alpha subunit 2; translocated to, 3 (CBFA2T3), transcript variant 1, mRNA [NM_005187]	CBFA2T3
A_23_P500861	SYNE1|NM_182961|23345|Homo sapiens spectrin repeat containing, nuclear envelope 1 (SYNE1), transcript variant 1, mRNA [NM_182961]	SYNE1
A_23_P500886	CLDN15|NM_014343|24146|Homo sapiens claudin 15 (CLDN15), transcript variant 2, mRNA [NM_014343]	CLDN15
A_23_P500998	HOXA9|NM_152739|3205|Homo sapiens homeobox A9 (HOXA9), mRNA [NM_152739]	HOXA9
A_23_P501007	EFEMP1|NM_001039348|2202|Homo sapiens EGF containing fibulin-like extracellular matrix protein 1 (EFEMP1), transcript variant 2, mRNA [NM_001039348]	EFEMP1
A_23_P501193	KCNJ16|NM_170741|3773|Homo sapiens potassium channel, inwardly rectifying subfamily J, member 16 (KCNJ16), transcript variant 2, mRNA [NM_170741]	KCNJ16
A_23_P501547	ADCY6|NM_015270|112|Homo sapiens adenylate cyclase 6 (ADCY6), transcript variant 1, mRNA [NM_015270]	ADCY6
A_23_P501722	TSPAN32|NM_139022|10077|Homo sapiens tetraspanin 32 (TSPAN32), mRNA [NM_139022]	TSPAN32
A_23_P501831	FAXDC2|NM_032385|10826|Homo sapiens fatty acid hydroxylase domain containing 2 (FAXDC2), mRNA [NM_032385]	FAXDC2
A_23_P502060	AQP6|NM_001652|363|Homo sapiens aquaporin 6, kidney specific (AQP6), mRNA [NM_001652]	AQP6
A_23_P502350	RFX2|NM_000635|5990|Homo sapiens regulatory factor X, 2 (influences HLA class II expression) (RFX2), transcript variant 1, mRNA [NM_000635]	RFX2
A_23_P502470	IL6ST|NM_002184|3572|Homo sapiens interleukin 6 signal transducer (IL6ST), transcript variant 1, mRNA [NM_002184]	IL6ST
A_23_P50276	ANGPTL6|NM_031917|83854|Homo sapiens angiopoietin-like 6 (ANGPTL6), mRNA [NM_031917]	ANGPTL6
A_23_P503182	ABR|NM_001159746|29|Homo sapiens active BCR-related (ABR), transcript variant 3, mRNA [NM_001159746]	ABR
A_23_P50591	KCNK6|NM_004823|9424|Homo sapiens potassium channel, two pore domain subfamily K, member 6 (KCNK6), mRNA [NM_004823]	KCNK6
A_23_P5064	CADM4|NM_145296|199731|Homo sapiens cell adhesion molecule 4 (CADM4), mRNA [NM_145296]	CADM4
A_23_P50786	CLIP3|NM_015526|25999|Homo sapiens CAP-GLY domain containing linker protein 3 (CLIP3), transcript variant 2, mRNA [NM_015526]	CLIP3
A_23_P50815	TTYH1|NM_020659|57348|Homo sapiens tweety family member 1 (TTYH1), transcript variant 1, mRNA [NM_020659]	TTYH1
A_23_P50946	RAMP1|NM_005855|10267|Homo sapiens receptor (G protein-coupled) activity modifying protein 1 (RAMP1), mRNA [NM_005855]	RAMP1
A_23_P51202	ZNF436|NM_001077195|80818|Homo sapiens zinc finger protein 436 (ZNF436), transcript variant 1, mRNA [NM_001077195]	ZNF436
A_23_P51565	TNNI1|NM_003281|7135|Homo sapiens troponin I type 1 (skeletal, slow) (TNNI1), mRNA [NM_003281]	TNNI1
A_23_P51690	RHBG|NM_020407|57127|Homo sapiens Rh family, B glycoprotein (gene/pseudogene) (RHBG), transcript variant 1, mRNA [NM_020407]	RHBG
A_23_P518	VTCN1|NM_024626|79679|Homo sapiens V-set domain containing T cell activation inhibitor 1 (VTCN1), transcript variant 1, mRNA [NM_024626]	VTCN1
A_23_P5200	NPHS1|NM_004646|4868|Homo sapiens nephrosis 1, congenital, Finnish type (nephrin) (NPHS1), mRNA [NM_004646]	NPHS1
A_23_P52266	IFIT1|NM_001548|3434|Homo sapiens interferon-induced protein with tetratricopeptide repeats 1 (IFIT1), transcript variant 1, mRNA [NM_001548]	IFIT1
A_23_P52668	NAALADL1|NM_005468|10004|Homo sapiens N-acetylated alpha-linked acidic dipeptidase-like 1 (NAALADL1), mRNA [NM_005468]	NAALADL1
A_23_P52761	MMP7|NM_002423|4316|Homo sapiens matrix metallopeptidase 7 (matrilysin, uterine) (MMP7), mRNA [NM_002423]	MMP7
A_23_P53198	DGAT2|NM_032564|84649|Homo sapiens diacylglycerol O-acyltransferase 2 (DGAT2), transcript variant 1, mRNA [NM_032564]	DGAT2
A_23_P5342	LRP1B|NM_018557|53353|Homo sapiens low density lipoprotein receptor-related protein 1B (LRP1B), mRNA [NM_018557]	LRP1B
A_23_P53884	MAB21L1|NM_005584|4081|Homo sapiens mab-21-like 1 (C. elegans) (MAB21L1), mRNA [NM_005584]	MAB21L1
A_23_P54291	DUOX1|NM_017434|53905|Homo sapiens dual oxidase 1 (DUOX1), transcript variant 1, mRNA [NM_017434]	DUOX1
A_23_P54376	STOML1|NM_004809|9399|Homo sapiens stomatin (EPB72)-like 1 (STOML1), transcript variant 1, mRNA [NM_004809]	STOML1
A_23_P54649	TRADD|NM_003789|8717|Homo sapiens TNFRSF1A-associated via death domain (TRADD), mRNA [NM_003789]	TRADD
A_23_P54891	C16orf58|NM_022744|64755|Homo sapiens chromosome 16 open reading frame 58 (C16orf58), mRNA [NM_022744]	C16orf58
A_23_P55107	ULK2|NM_014683|9706|Homo sapiens unc-51 like autophagy activating kinase 2 (ULK2), transcript variant 1, mRNA [NM_014683]	ULK2
A_23_P55251	ITGA3|NM_002204|3675|Homo sapiens integrin, alpha 3 (antigen CD49C, alpha 3 subunit of VLA-3 receptor) (ITGA3), transcript variant a, mRNA [NM_002204]	ITGA3
A_23_P55421	CBX8|NM_020649|57332|Homo sapiens chromobox homolog 8 (CBX8), mRNA [NM_020649]	CBX8
A_23_P55936	FCGRT|NM_004107|2217|Homo sapiens Fc fragment of IgG, receptor, transporter, alpha (FCGRT), transcript variant 2, mRNA [NM_004107]	FCGRT
A_23_P56356	PLB1|NM_153021|151056|Homo sapiens phospholipase B1 (PLB1), transcript variant 1, mRNA [NM_153021]	PLB1
A_23_P56505	ITGA4|NM_000885|3676|Homo sapiens integrin, alpha 4 (antigen CD49D, alpha 4 subunit of VLA-4 receptor) (ITGA4), mRNA [NM_000885]	ITGA4
A_23_P56746	FAP|NM_004460|2191|Homo sapiens fibroblast activation protein, alpha (FAP), transcript variant 1, mRNA [NM_004460]	FAP
A_23_P57784	CLDN1|NM_021101|9076|Homo sapiens claudin 1 (CLDN1), mRNA [NM_021101]	CLDN1
A_23_P58031	MAP3K13|NM_004721|9175|Homo sapiens mitogen-activated protein kinase kinase kinase 13 (MAP3K13), transcript variant 1, mRNA [NM_004721]	MAP3K13
A_23_P58082	CCDC80||151887|coiled-coil domain containing 80 [Source:HGNC Symbol;Acc:HGNC:30649] [ENST00000473959]	CCDC80
A_23_P58251	CPZ|NM_001014448|8532|Homo sapiens carboxypeptidase Z (CPZ), transcript variant 3, mRNA [NM_001014448]	CPZ
A_23_P58266	S100P|NM_005980|6286|Homo sapiens S100 calcium binding protein P (S100P), mRNA [NM_005980]	S100P
A_23_P58390	C4orf32|NM_152400|132720|Homo sapiens chromosome 4 open reading frame 32 (C4orf32), mRNA [NM_152400]	C4orf32
A_23_P58396	PDGFC|NM_016205|56034|Homo sapiens platelet derived growth factor C (PDGFC), transcript variant 1, mRNA [NM_016205]	PDGFC
A_23_P58588	SLIT3|NM_003062|6586|Homo sapiens slit homolog 3 (Drosophila) (SLIT3), transcript variant 2, mRNA [NM_003062]	SLIT3
A_23_P58676	NPR3|NM_000908|4883|Homo sapiens natriuretic peptide receptor 3 (NPR3), transcript variant 2, mRNA [NM_000908]	NPR3
A_23_P58770	HAND1|NM_004821|9421|Homo sapiens heart and neural crest derivatives expressed 1 (HAND1), mRNA [NM_004821]	HAND1
A_23_P58869	GSTM2P1|NR_002932|442245|Homo sapiens glutathione S-transferase mu 2 (muscle) pseudogene 1 (GSTM2P1), non-coding RNA [NR_002932]	GSTM2P1
A_23_P59005	TAP1|NM_000593|6890|Homo sapiens transporter 1, ATP-binding cassette, sub-family B (MDR/TAP) (TAP1), transcript variant 1, mRNA [NM_000593]	TAP1
A_23_P59349	HECA|NM_016217|51696|Homo sapiens headcase homolog (Drosophila) (HECA), mRNA [NM_016217]	HECA
A_23_P59616	GTF2IRD2|NM_173537|84163|Homo sapiens GTF2I repeat domain containing 2 (GTF2IRD2), transcript variant 1, mRNA [NM_173537]	GTF2IRD2
A_23_P60079	ANGPT2|NM_001147|285|Homo sapiens angiopoietin 2 (ANGPT2), transcript variant 1, mRNA [NM_001147]	ANGPT2
A_23_P60146	PDGFRL|NM_006207|5157|Homo sapiens platelet-derived growth factor receptor-like (PDGFRL), mRNA [NM_006207]	PDGFRL
A_23_P60166	DEPTOR|NM_022783|64798|Homo sapiens DEP domain containing MTOR-interacting protein (DEPTOR), transcript variant 1, mRNA [NM_022783]	DEPTOR
A_23_P60354	SMARCA2|NM_139045|6595|Homo sapiens SWI/SNF related, matrix associated, actin dependent regulator of chromatin, subfamily a, member 2 (SMARCA2), transcript variant 2, mRNA [NM_139045]	SMARCA2
A_23_P60837	PDE3A|NM_000921|5139|Homo sapiens phosphodiesterase 3A, cGMP-inhibited (PDE3A), transcript variant 1, mRNA [NM_000921]	PDE3A
A_23_P6099	PLCB1|NM_015192|23236|Homo sapiens phospholipase C, beta 1 (phosphoinositide-specific) (PLCB1), transcript variant 1, mRNA [NM_015192]	PLCB1
A_23_P61707	HPSE2|NM_021828|60495|Homo sapiens heparanase 2 (inactive) (HPSE2), transcript variant 1, mRNA [NM_021828]	HPSE2
A_23_P62081	SCG5|NM_003020|6447|Homo sapiens secretogranin V (7B2 protein) (SCG5), transcript variant 2, mRNA [NM_003020]	SCG5
A_23_P62309	AGTR2|NM_000686|186|Homo sapiens angiotensin II receptor, type 2 (AGTR2), mRNA [NM_000686]	AGTR2
A_23_P62890	GBP1|NM_002053|2633|Homo sapiens guanylate binding protein 1, interferon-inducible (GBP1), mRNA [NM_002053]	GBP1
A_23_P62920	KIFAP3|NM_014970|22920|Homo sapiens kinesin-associated protein 3 (KIFAP3), transcript variant 1, mRNA [NM_014970]	KIFAP3
A_23_P62932	ATP1B1|NM_001677|481|Homo sapiens ATPase, Na+/K+ transporting, beta 1 polypeptide (ATP1B1), mRNA [NM_001677]	ATP1B1
A_23_P63032	GUCA2B|NM_007102|2981|Homo sapiens guanylate cyclase activator 2B (uroguanylin) (GUCA2B), mRNA [NM_007102]	GUCA2B
A_23_P63432	RHBDL2|NM_017821|54933|Homo sapiens rhomboid, veinlet-like 2 (Drosophila) (RHBDL2), mRNA [NM_017821]	RHBDL2
A_23_P6413	SELM|NM_080430|140606|Homo sapiens selenoprotein M (SELM), mRNA [NM_080430]	SELM
A_23_P64173	CARD16|NM_001017534|114769|Homo sapiens caspase recruitment domain family, member 16 (CARD16), transcript variant 1, mRNA [NM_001017534]	CARD16
A_23_P64611	P2RY6|NM_176798|5031|Homo sapiens pyrimidinergic receptor P2Y, G-protein coupled, 6 (P2RY6), transcript variant 2, mRNA [NM_176798]	P2RY6
A_23_P64617	FZD4|NM_012193|8322|Homo sapiens frizzled class receptor 4 (FZD4), mRNA [NM_012193]	FZD4
A_23_P64873	DCN|NM_133507|1634|Homo sapiens decorin (DCN), transcript variant E, mRNA [NM_133507]	DCN
A_23_P64980	SLC6A13|NM_016615|6540|Homo sapiens solute carrier family 6 (neurotransmitter transporter), member 13 (SLC6A13), transcript variant 1, mRNA [NM_016615]	SLC6A13
A_23_P65068	EID3|NM_001008394|493861|Homo sapiens EP300 interacting inhibitor of differentiation 3 (EID3), mRNA [NM_001008394]	EID3
A_23_P65278	NBEA|NM_015678|26960|Homo sapiens neurobeachin (NBEA), transcript variant 1, mRNA [NM_015678]	NBEA
A_23_P65307	SLITRK6|NM_032229|84189|Homo sapiens SLIT and NTRK-like family, member 6 (SLITRK6), mRNA [NM_032229]	SLITRK6
A_23_P65789	MCTP2|NM_018349|55784|Homo sapiens multiple C2 domains, transmembrane 2 (MCTP2), transcript variant 1, mRNA [NM_018349]	MCTP2
A_23_P6596	HES1|NM_005524|3280|Homo sapiens hes family bHLH transcription factor 1 (HES1), mRNA [NM_005524]	HES1
A_23_P66050	B3GNT9|NM_033309|84752|Homo sapiens UDP-GlcNAc:betaGal beta-1,3-N-acetylglucosaminyltransferase 9 (B3GNT9), mRNA [NM_033309]	B3GNT9
A_23_P6615	CPB1|NM_001871|1360|Homo sapiens carboxypeptidase B1 (tissue) (CPB1), mRNA [NM_001871]	CPB1
A_23_P66432	TTYH2|NM_032646|94015|Homo sapiens tweety family member 2 (TTYH2), transcript variant 1, mRNA [NM_032646]	TTYH2
A_23_P66481	RTN4RL1|NM_178568|146760|Homo sapiens reticulon 4 receptor-like 1 (RTN4RL1), mRNA [NM_178568]	RTN4RL1
A_23_P6651	FAM208A|NM_015224|23272|Homo sapiens family with sequence similarity 208, member A (FAM208A), transcript variant 2, mRNA [NM_015224]	FAM208A
A_23_P66881	RGS9|NM_001165933|8787|Homo sapiens regulator of G-protein signaling 9 (RGS9), transcript variant 3, mRNA [NM_001165933]	RGS9
A_23_P67198	CPAMD8|NM_015692|27151|Homo sapiens C3 and PZP-like, alpha-2-macroglobulin domain containing 8 (CPAMD8), mRNA [NM_015692]	CPAMD8
A_23_P67339	RCN3|NM_020650|57333|Homo sapiens reticulocalbin 3, EF-hand calcium binding domain (RCN3), mRNA [NM_020650]	RCN3
A_23_P67367	DHDH|NM_014475|27294|Homo sapiens dihydrodiol dehydrogenase (dimeric) (DHDH), mRNA [NM_014475]	DHDH
A_23_P67569	LPPR3|NM_024888|79948|Homo sapiens lipid phosphate phosphatase-related protein type 3 (LPPR3), transcript variant 1, mRNA [NM_024888]	LPPR3
A_23_P6771	LMCD1|NM_014583|29995|Homo sapiens LIM and cysteine-rich domains 1 (LMCD1), transcript variant 1, mRNA [NM_014583]	LMCD1
A_23_P68031	STAT4|NM_003151|6775|Homo sapiens signal transducer and activator of transcription 4 (STAT4), transcript variant 1, mRNA [NM_003151]	STAT4
A_23_P68121	PSD4|NM_012455|23550|Homo sapiens pleckstrin and Sec7 domain containing 4 (PSD4), mRNA [NM_012455]	PSD4
A_23_P68155	IFIH1|NM_022168|64135|Homo sapiens interferon induced with helicase C domain 1 (IFIH1), mRNA [NM_022168]	IFIH1
A_23_P68167	CNGA3|NM_001298|1261|Homo sapiens cyclic nucleotide gated channel alpha 3 (CNGA3), transcript variant 1, mRNA [NM_001298]	CNGA3
A_23_P68486	FAM210B|NM_080821|116151|Homo sapiens family with sequence similarity 210, member B (FAM210B), mRNA [NM_080821]	FAM210B
A_23_P68970	ARFGAP3|NM_014570|26286|Homo sapiens ADP-ribosylation factor GTPase activating protein 3 (ARFGAP3), transcript variant 1, mRNA [NM_014570]	ARFGAP3
A_23_P69030	COL8A1|NM_001850|1295|Homo sapiens collagen, type VIII, alpha 1 (COL8A1), transcript variant 1, mRNA [NM_001850]	COL8A1
A_23_P69573	GUCY1A3|NM_000856|2982|Homo sapiens guanylate cyclase 1, soluble, alpha 3 (GUCY1A3), transcript variant 1, mRNA [NM_000856]	GUCY1A3
A_23_P69699	NPY1R|NM_000909|4886|Homo sapiens neuropeptide Y receptor Y1 (NPY1R), mRNA [NM_000909]	NPY1R
A_23_P69863	PCDHB5|NM_015669|26167|Homo sapiens protocadherin beta 5 (PCDHB5), mRNA [NM_015669]	PCDHB5
A_23_P69908	GLRX|NM_002064|2745|Homo sapiens glutaredoxin (thioltransferase) (GLRX), transcript variant 1, mRNA [NM_002064]	GLRX
A_23_P69941	EPB41L4A-AS2|NR_027706|54508|Homo sapiens EPB41L4A antisense RNA 2 (head to head) (EPB41L4A-AS2), long non-coding RNA [NR_027706]	EPB41L4A-AS2
A_23_P70307	SMOC2|NM_022138|64094|Homo sapiens SPARC related modular calcium binding 2 (SMOC2), transcript variant 1, mRNA [NM_022138]	SMOC2
A_23_P70355	SERPINB6|NM_001195291|5269|Homo sapiens serpin peptidase inhibitor, clade B (ovalbumin), member 6 (SERPINB6), transcript variant 2, mRNA [NM_001195291]	SERPINB6
A_23_P70670	CD83|NM_004233|9308|Homo sapiens CD83 molecule (CD83), transcript variant 1, mRNA [NM_004233]	CD83
A_23_P71073	TWIST1|NM_000474|7291|Homo sapiens twist family bHLH transcription factor 1 (TWIST1), mRNA [NM_000474]	TWIST1
A_23_P71328	MATN2|NM_030583|4147|Homo sapiens matrilin 2 (MATN2), transcript variant 2, mRNA [NM_030583]	MATN2
A_23_P7144	CXCL1|NM_001511|2919|Homo sapiens chemokine (C-X-C motif) ligand 1 (melanoma growth stimulating activity, alpha) (CXCL1), transcript variant 1, mRNA [NM_001511]	CXCL1
A_23_P71821	PBX3|NM_006195|5090|Homo sapiens pre-B-cell leukemia homeobox 3 (PBX3), transcript variant 1, mRNA [NM_006195]	PBX3
A_23_P71867	IL11RA|NM_001142784|3590|Homo sapiens interleukin 11 receptor, alpha (IL11RA), transcript variant 3, mRNA [NM_001142784]	IL11RA
A_23_P72117	SMPDL3A|NM_006714|10924|Homo sapiens sphingomyelin phosphodiesterase, acid-like 3A (SMPDL3A), transcript variant 1, mRNA [NM_006714]	SMPDL3A
A_23_P72387	AFAP1|NM_001134647|60312|Homo sapiens actin filament associated protein 1 (AFAP1), transcript variant A, mRNA [NM_001134647]	AFAP1
A_23_P73114	PROS1|NM_000313|5627|Homo sapiens protein S (alpha) (PROS1), mRNA [NM_000313]	PROS1
A_23_P73170	NDST3|AY358852|9348|N-deacetylase/N-sulfotransferase (heparan glucosaminyl) 3 [Source:HGNC Symbol;Acc:HGNC:7682] [ENST00000394488]	NDST3
A_23_P73345	MITF|NM_198159|4286|Homo sapiens microphthalmia-associated transcription factor (MITF), transcript variant 1, mRNA [NM_198159]	MITF
A_23_P7342	UGT2B10|NM_001075|7365|Homo sapiens UDP glucuronosyltransferase 2 family, polypeptide B10 (UGT2B10), transcript variant 1, mRNA [NM_001075]	UGT2B10
A_23_P73420	TRAPPC9|NM_031466|83696|Homo sapiens trafficking protein particle complex 9 (TRAPPC9), transcript variant 1, mRNA [NM_031466]	TRAPPC9
A_23_P73660	TRAPPC2|NM_001011658|6399|Homo sapiens trafficking protein particle complex 2 (TRAPPC2), transcript variant 1, mRNA [NM_001011658]	TRAPPC2
A_23_P73721	RRAGB|NM_016656|10325|Homo sapiens Ras-related GTP binding B (RRAGB), transcript variant RAGBl, mRNA [NM_016656]	RRAGB
A_23_P7397	PCDHB10|NM_018930|56126|Homo sapiens protocadherin beta 10 (PCDHB10), mRNA [NM_018930]	PCDHB10
A_23_P74088	MMP23B|NM_006983|8510|Homo sapiens matrix metallopeptidase 23B (MMP23B), mRNA [NM_006983]	MMP23B
A_23_P74359	CSRP1|NM_004078|1465|Homo sapiens cysteine and glycine-rich protein 1 (CSRP1), transcript variant 1, mRNA [NM_004078]	CSRP1
A_23_P74609	G0S2|NM_015714|50486|Homo sapiens G0/G1 switch 2 (G0S2), mRNA [NM_015714]	G0S2
A_23_P74701	COL24A1|NM_152890|255631|Homo sapiens collagen, type XXIV, alpha 1 (COL24A1), mRNA [NM_152890]	COL24A1
A_23_P75790	MYRF|NM_013279|745|Homo sapiens myelin regulatory factor (MYRF), transcript variant 1, mRNA [NM_013279]	MYRF
A_23_P75800	RAB3IL1|NM_013401|5866|Homo sapiens RAB3A interacting protein (rabin3)-like 1 (RAB3IL1), transcript variant 1, mRNA [NM_013401]	RAB3IL1
A_23_P76015	ARHGEF17|NM_014786|9828|Homo sapiens Rho guanine nucleotide exchange factor (GEF) 17 (ARHGEF17), mRNA [NM_014786]	ARHGEF17
A_23_P76386	SLC6A12|NM_003044|6539|Homo sapiens solute carrier family 6 (neurotransmitter transporter), member 12 (SLC6A12), transcript variant 1, mRNA [NM_003044]	SLC6A12
A_23_P76488	EMP1|NM_001423|2012|Homo sapiens epithelial membrane protein 1 (EMP1), mRNA [NM_001423]	EMP1
A_23_P76731	MOK|NM_014226|5891|Homo sapiens MOK protein kinase (MOK), transcript variant 1, mRNA [NM_014226]	MOK
A_23_P76743	ASPG|NM_001080464|374569|Homo sapiens asparaginase (ASPG), mRNA [NM_001080464]	ASPG
A_23_P76983	CCDC176|NM_025057|80127|Homo sapiens coiled-coil domain containing 176 (CCDC176), mRNA [NM_025057]	CCDC176
A_23_P77000	VASH1|NM_014909|22846|Homo sapiens vasohibin 1 (VASH1), mRNA [NM_014909]	VASH1
A_23_P77228	CRTC3|NM_022769|64784|Homo sapiens CREB regulated transcription coactivator 3 (CRTC3), transcript variant 1, mRNA [NM_022769]	CRTC3
A_23_P77859	TMEM88|NM_203411|92162|Homo sapiens transmembrane protein 88 (TMEM88), mRNA [NM_203411]	TMEM88
A_23_P77993	C1QL1|AF095154|10882|complement component 1, q subcomponent-like 1 [Source:HGNC Symbol;Acc:HGNC:24182] [ENST00000253407]	C1QL1
A_23_P78479	ZIM2|NM_015363|23619|Homo sapiens zinc finger, imprinted 2 (ZIM2), transcript variant 1, mRNA [NM_015363]	ZIM2
A_23_P78742	FLT3LG|NM_001459|2323|Homo sapiens fms-related tyrosine kinase 3 ligand (FLT3LG), transcript variant 3, mRNA [NM_001459]	FLT3LG
A_23_P79331	TMBIM1|NM_022152|64114|Homo sapiens transmembrane BAX inhibitor motif containing 1 (TMBIM1), mRNA [NM_022152]	TMBIM1
A_23_P79488	STON1-GTF2A1L|NM_001198593|286749|Homo sapiens STON1-GTF2A1L readthrough (STON1-GTF2A1L), transcript variant 2, mRNA [NM_001198593]	STON1-GTF2A1L
A_23_P79622	FKBP7|NM_181342|51661|Homo sapiens FK506 binding protein 7 (FKBP7), transcript variant 1, mRNA [NM_181342]	FKBP7
A_23_P79803	VSTM2L|NM_080607|128434|Homo sapiens V-set and transmembrane domain containing 2 like (VSTM2L), mRNA [NM_080607]	VSTM2L
A_23_P79978	SLC24A3|NM_020689|57419|Homo sapiens solute carrier family 24 (sodium/potassium/calcium exchanger), member 3 (SLC24A3), mRNA [NM_020689]	SLC24A3
A_23_P80048	FER1L4|NR_119376|80307|Homo sapiens fer-1-like family member 4, pseudogene (functional) (FER1L4), non-coding RNA [NR_119376]	FER1L4
A_23_P81262	PCDHB4|NM_018938|56131|Homo sapiens protocadherin beta 4 (PCDHB4), mRNA [NM_018938]	PCDHB4
A_23_P81529	ISL1|NM_002202|3670|Homo sapiens ISL LIM homeobox 1 (ISL1), mRNA [NM_002202]	ISL1
A_23_P81880	CTDSP2|NM_005730|10106|Homo sapiens CTD (carboxy-terminal domain, RNA polymerase II, polypeptide A) small phosphatase 2 (CTDSP2), mRNA [NM_005730]	CTDSP2
A_23_P81898	UBD|NM_006398|10537|Homo sapiens ubiquitin D (UBD), mRNA [NM_006398]	UBD
A_23_P819	ISG15|NM_005101|9636|Homo sapiens ISG15 ubiquitin-like modifier (ISG15), mRNA [NM_005101]	ISG15
A_23_P82503	PEG10|NM_001040152|23089|Homo sapiens paternally expressed 10 (PEG10), transcript variant 1, mRNA [NM_001040152]	PEG10
A_23_P82868	PLAT|NM_000930|5327|Homo sapiens plasminogen activator, tissue (PLAT), transcript variant 1, mRNA [NM_000930]	PLAT
A_23_P82990	OGN|NM_033014|4969|Homo sapiens osteoglycin (OGN), transcript variant 1, mRNA [NM_033014]	OGN
A_23_P83028	RECK|NM_021111|8434|Homo sapiens reversion-inducing-cysteine-rich protein with kazal motifs (RECK), mRNA [NM_021111]	RECK
A_23_P83098	ALDH1A1|NM_000689|216|Homo sapiens aldehyde dehydrogenase 1 family, member A1 (ALDH1A1), mRNA [NM_000689]	ALDH1A1
A_23_P83134	GAS1|NM_002048|2619|Homo sapiens growth arrest-specific 1 (GAS1), mRNA [NM_002048]	GAS1
A_23_P83175	PTPLAD2|NM_001010915|401494|Homo sapiens protein tyrosine phosphatase-like A domain containing 2 (PTPLAD2), mRNA [NM_001010915]	PTPLAD2
A_23_P83298	PRRX2|NM_016307|51450|Homo sapiens paired related homeobox 2 (PRRX2), mRNA [NM_016307]	PRRX2
A_23_P83751	C11orf63|NM_024806|79864|Homo sapiens chromosome 11 open reading frame 63 (C11orf63), transcript variant 1, mRNA [NM_024806]	C11orf63
A_23_P83798	ALX1|NM_006982|8092|Homo sapiens ALX homeobox 1 (ALX1), mRNA [NM_006982]	ALX1
A_23_P83818	COL5A1|NM_000093|1289|Homo sapiens collagen, type V, alpha 1 (COL5A1), transcript variant 1, mRNA [NM_000093]	COL5A1
A_23_P84047	PABPC5|NM_080832|140886|Homo sapiens poly(A) binding protein, cytoplasmic 5 (PABPC5), mRNA [NM_080832]	PABPC5
A_23_P84118	CDH18|NM_004934|1016|Homo sapiens cadherin 18, type 2 (CDH18), transcript variant 1, mRNA [NM_004934]	CDH18
A_23_P84860	FAM107A|NM_001282714|11170|Homo sapiens family with sequence similarity 107, member A (FAM107A), transcript variant 4, mRNA [NM_001282714]	FAM107A
A_23_P85082	RHOXF1|NM_139282|158800|Homo sapiens Rhox homeobox family, member 1 (RHOXF1), mRNA [NM_139282]	RHOXF1
A_23_P85682	NFIA|NM_005595|4774|Homo sapiens nuclear factor I/A (NFIA), transcript variant 2, mRNA [NM_005595]	NFIA
A_23_P8571	SSC4D|NM_080744|136853|Homo sapiens scavenger receptor cysteine rich family, 4 domains (SSC4D), mRNA [NM_080744]	SSC4D
A_23_P85903	TLR5|NM_003268|7100|Homo sapiens toll-like receptor 5 (TLR5), mRNA [NM_003268]	TLR5
A_23_P86021	SELENBP1|NM_003944|8991|Homo sapiens selenium binding protein 1 (SELENBP1), transcript variant 1, mRNA [NM_003944]	SELENBP1
A_23_P86195	SLC44A3|NM_152369|126969|Homo sapiens solute carrier family 44, member 3 (SLC44A3), transcript variant 2, mRNA [NM_152369]	SLC44A3
A_23_P8640	GPER1|NM_001039966|2852|Homo sapiens G protein-coupled estrogen receptor 1 (GPER1), transcript variant 3, mRNA [NM_001039966]	GPER1
A_23_P86540	ARMC3|NM_001282746|219681|Homo sapiens armadillo repeat containing 3 (ARMC3), transcript variant 3, mRNA [NM_001282746]	ARMC3
A_23_P8716	OR2F1|NM_012369|26211|Homo sapiens olfactory receptor, family 2, subfamily F, member 1 (gene/pseudogene) (OR2F1), mRNA [NM_012369]	OR2F1
A_23_P87560	BTG1|NM_001731|694|Homo sapiens B-cell translocation gene 1, anti-proliferative (BTG1), mRNA [NM_001731]	BTG1
A_23_P88069	LHFP|NM_005780|10186|Homo sapiens lipoma HMGIC fusion partner (LHFP), mRNA [NM_005780]	LHFP
A_23_P8834	EPHX2|NM_001979|2053|Homo sapiens epoxide hydrolase 2, cytoplasmic (EPHX2), transcript variant 1, mRNA [NM_001979]	EPHX2
A_23_P88589	NR2F2|NM_021005|7026|Homo sapiens nuclear receptor subfamily 2, group F, member 2 (NR2F2), transcript variant 1, mRNA [NM_021005]	NR2F2
A_23_P88602	MEIS2|NM_170677|4212|Homo sapiens Meis homeobox 2 (MEIS2), transcript variant a, mRNA [NM_170677]	MEIS2
A_23_P89621	CBX4|NM_003655|8535|Homo sapiens chromobox homolog 4 (CBX4), mRNA [NM_003655]	CBX4
A_23_P89780	LAMA3|NM_198129|3909|Homo sapiens laminin, alpha 3 (LAMA3), transcript variant 1, mRNA [NM_198129]	LAMA3
A_23_P90311	TICAM1|NM_182919|148022|Homo sapiens toll-like receptor adaptor molecule 1 (TICAM1), mRNA [NM_182919]	TICAM1
A_23_P90333	ZNF404|NM_001033719|342908|Homo sapiens zinc finger protein 404 (ZNF404), mRNA [NM_001033719]	ZNF404
A_23_P90359	NRTN|NM_004558|4902|Homo sapiens neurturin (NRTN), mRNA [NM_004558]	NRTN
A_23_P904	BEND5|NM_024603|79656|Homo sapiens BEN domain containing 5 (BEND5), transcript variant 1, mRNA [NM_024603]	BEND5
A_23_P90542	ZNF540|NM_152606|163255|Homo sapiens zinc finger protein 540 (ZNF540), transcript variant 2, mRNA [NM_152606]	ZNF540
A_23_P91334	HSPA12B|NM_052970|116835|Homo sapiens heat shock 70kD protein 12B (HSPA12B), transcript variant 1, mRNA [NM_052970]	HSPA12B
A_23_P91390	THBD|NM_000361|7056|Homo sapiens thrombomodulin (THBD), mRNA [NM_000361]	THBD
A_23_P91552	FTCD|NM_206965|10841|Homo sapiens formimidoyltransferase cyclodeaminase (FTCD), transcript variant A, mRNA [NM_206965]	FTCD
A_23_P91910	PLSCR4|NM_020353|57088|Homo sapiens phospholipid scramblase 4 (PLSCR4), transcript variant 2, mRNA [NM_020353]	PLSCR4
A_23_P92499	TLR2|NM_003264|7097|Homo sapiens toll-like receptor 2 (TLR2), mRNA [NM_003264]	TLR2
A_23_P93641	AKR1B10|NM_020299|57016|Homo sapiens aldo-keto reductase family 1, member B10 (aldose reductase) (AKR1B10), mRNA [NM_020299]	AKR1B10
A_23_P94030	LAMB1||3912|laminin, beta 1 [Source:HGNC Symbol;Acc:HGNC:6486] [ENST00000393559]	LAMB1
A_23_P94204	OXR1|AK096148|55074|oxidation resistance 1 [Source:HGNC Symbol;Acc:HGNC:15822] [ENST00000497705]	OXR1
A_23_P94403	TYRP1|NM_000550|7306|Homo sapiens tyrosinase-related protein 1 (TYRP1), mRNA [NM_000550]	TYRP1
A_23_P94501	ANXA1|NM_000700|301|Homo sapiens annexin A1 (ANXA1), mRNA [NM_000700]	ANXA1
A_23_P94546	GKAP1|NM_025211|80318|Homo sapiens G kinase anchoring protein 1 (GKAP1), transcript variant 1, mRNA [NM_025211]	GKAP1
A_23_P94591	TMEM141|NM_032928|85014|Homo sapiens transmembrane protein 141 (TMEM141), mRNA [NM_032928]	TMEM141
A_23_P94800	S100A4|NM_002961|6275|Homo sapiens S100 calcium binding protein A4 (S100A4), transcript variant 1, mRNA [NM_002961]	S100A4
A_23_P94840	DYNLRB2|NM_130897|83657|Homo sapiens dynein, light chain, roadblock-type 2 (DYNLRB2), mRNA [NM_130897]	DYNLRB2
A_23_P95060	EPHB3|NM_004443|2049|Homo sapiens EPH receptor B3 (EPHB3), mRNA [NM_004443]	EPHB3
A_23_P95231	CASC1|NM_018272|55259|Homo sapiens cancer susceptibility candidate 1 (CASC1), transcript variant 1, mRNA [NM_018272]	CASC1
A_23_P95790	ITLN1|NM_017625|55600|Homo sapiens intelectin 1 (galactofuranose binding) (ITLN1), mRNA [NM_017625]	ITLN1
A_23_P96350	PRAF2|NM_007213|11230|Homo sapiens PRA1 domain family, member 2 (PRAF2), mRNA [NM_007213]	PRAF2
A_23_P96383	SRPX|NM_006307|8406|Homo sapiens sushi-repeat containing protein, X-linked (SRPX), transcript variant 1, mRNA [NM_006307]	SRPX
A_23_P96590	GPRASP1|NM_014710|9737|Homo sapiens G protein-coupled receptor associated sorting protein 1 (GPRASP1), transcript variant 1, mRNA [NM_014710]	GPRASP1
A_23_P97064	FBXO6|NM_018438|26270|Homo sapiens F-box protein 6 (FBXO6), mRNA [NM_018438]	FBXO6
A_23_P97141	RGS1|NM_002922|5996|Homo sapiens regulator of G-protein signaling 1 (RGS1), mRNA [NM_002922]	RGS1
A_23_P97402	CAMK1G|NM_020439|57172|Homo sapiens calcium/calmodulin-dependent protein kinase IG (CAMK1G), mRNA [NM_020439]	CAMK1G
A_23_P97700	TXNIP|NM_006472|10628|Homo sapiens thioredoxin interacting protein (TXNIP), mRNA [NM_006472]	TXNIP
A_23_P97990	HTRA1|NM_002775|5654|Homo sapiens HtrA serine peptidase 1 (HTRA1), mRNA [NM_002775]	HTRA1
A_23_P98205	CHST1|NM_003654|8534|Homo sapiens carbohydrate (keratan sulfate Gal-6) sulfotransferase 1 (CHST1), mRNA [NM_003654]	CHST1
A_23_P98350	BIRC3|NM_001165|330|Homo sapiens baculoviral IAP repeat containing 3 (BIRC3), transcript variant 1, mRNA [NM_001165]	BIRC3
A_23_P98571	PPP1R32|NM_145017|220004|Homo sapiens protein phosphatase 1, regulatory subunit 32 (PPP1R32), transcript variant 1, mRNA [NM_145017]	PPP1R32
A_23_P98645	DCHS1|NM_003737|8642|Homo sapiens dachsous cadherin-related 1 (DCHS1), mRNA [NM_003737]	DCHS1
A_23_P98900	CCDC92|NM_025140|80212|Homo sapiens coiled-coil domain containing 92 (CCDC92), mRNA [NM_025140]	CCDC92
A_23_P98995	CALCOCO1|NM_020898|57658|Homo sapiens calcium binding and coiled-coil domain 1 (CALCOCO1), transcript variant 1, mRNA [NM_020898]	CALCOCO1
A_23_P99063	LUM|NM_002345|4060|Homo sapiens lumican (LUM), mRNA [NM_002345]	LUM
A_23_P99226	SIRT4|NM_012240|23409|Homo sapiens sirtuin 4 (SIRT4), mRNA [NM_012240]	SIRT4
A_23_P99442	FLT3|NM_004119|2322|Homo sapiens fms-related tyrosine kinase 3 (FLT3), transcript variant 1, mRNA [NM_004119]	FLT3
A_23_P99540	ZFP36L1|NM_004926|677|Homo sapiens ZFP36 ring finger protein-like 1 (ZFP36L1), transcript variant 1, mRNA [NM_004926]	ZFP36L1
A_23_P99642	SLC7A7|NM_001126106|9056|Homo sapiens solute carrier family 7 (amino acid transporter light chain, y+L system), member 7 (SLC7A7), transcript variant 3, mRNA [NM_001126106]	SLC7A7
A_23_P99853	FAM214A|NM_019600|56204|Homo sapiens family with sequence similarity 214, member A (FAM214A), transcript variant 1, mRNA [NM_019600]	FAM214A
A_23_P99996	MAGEL2|NM_019066|54551|Homo sapiens MAGE-like 2 (MAGEL2), mRNA [NM_019066]	MAGEL2
A_24_P100830	AMN1|NM_001278412|196394|Homo sapiens antagonist of mitotic exit network 1 homolog (S. cerevisiae) (AMN1), transcript variant 3, mRNA [NM_001278412]	AMN1
A_24_P100996	ANO5|NM_213599|203859|Homo sapiens anoctamin 5 (ANO5), transcript variant 1, mRNA [NM_213599]	ANO5
A_24_P10137	RGCC|NM_014059|28984|Homo sapiens regulator of cell cycle (RGCC), mRNA [NM_014059]	RGCC
A_24_P10226	SEMA6D|NM_024966|80031|Homo sapiens sema domain, transmembrane domain (TM), and cytoplasmic domain, (semaphorin) 6D (SEMA6D), transcript variant 6, mRNA [NM_024966]	SEMA6D
A_24_P103893	HPSE2|NM_021828|60495|Homo sapiens heparanase 2 (inactive) (HPSE2), transcript variant 1, mRNA [NM_021828]	HPSE2
A_24_P105191	HS6ST2|NM_001077188|90161|Homo sapiens heparan sulfate 6-O-sulfotransferase 2 (HS6ST2), transcript variant L, mRNA [NM_001077188]	HS6ST2
A_24_P106624	MEOX2|NM_005924|4223|Homo sapiens mesenchyme homeobox 2 (MEOX2), mRNA [NM_005924]	MEOX2
A_24_P108262	SDK2|NM_001144952|54549|Homo sapiens sidekick cell adhesion molecule 2 (SDK2), mRNA [NM_001144952]	SDK2
A_24_P108311	NEDD4L|NM_001144967|23327|Homo sapiens neural precursor cell expressed, developmentally down-regulated 4-like, E3 ubiquitin protein ligase (NEDD4L), transcript variant j, mRNA [NM_001144967]	NEDD4L
A_24_P110558	IGIP|NM_001007189|492311|Homo sapiens IgA-inducing protein (IGIP), mRNA [NM_001007189]	IGIP
A_24_P112160	UPK3B|NM_030570|80761|Homo sapiens uroplakin 3B (UPK3B), transcript variant 1, mRNA [NM_030570]	UPK3B
A_24_P113131	BZRAP1|NM_004758|9256|Homo sapiens benzodiazepine receptor (peripheral) associated protein 1 (BZRAP1), transcript variant 1, mRNA [NM_004758]	BZRAP1
A_24_P114032	EFNA3|NM_004952|1944|Homo sapiens ephrin-A3 (EFNA3), mRNA [NM_004952]	EFNA3
A_24_P114142	CNTN2|NM_005076|6900|Homo sapiens contactin 2 (axonal) (CNTN2), mRNA [NM_005076]	CNTN2
A_24_P11462	AZIN2|NM_052998|113451|Homo sapiens antizyme inhibitor 2 (AZIN2), transcript variant 1, mRNA [NM_052998]	AZIN2
A_24_P115007	ALDH5A1|NM_170740|7915|Homo sapiens aldehyde dehydrogenase 5 family, member A1 (ALDH5A1), transcript variant 1, mRNA [NM_170740]	ALDH5A1
A_24_P115651	ENKUR|NM_145010|219670|Homo sapiens enkurin, TRPC channel interacting protein (ENKUR), transcript variant 1, mRNA [NM_145010]	ENKUR
A_24_P115990	AMHR2|NM_020547|269|Homo sapiens anti-Mullerian hormone receptor, type II (AMHR2), transcript variant 1, mRNA [NM_020547]	AMHR2
A_24_P116710	RAMP2|NM_005854|10266|Homo sapiens receptor (G protein-coupled) activity modifying protein 2 (RAMP2), mRNA [NM_005854]	RAMP2
A_24_P118196	GXYLT2|NM_001080393|727936|Homo sapiens glucoside xylosyltransferase 2 (GXYLT2), mRNA [NM_001080393]	GXYLT2
A_24_P118489	WHAMM|NM_001080435|123720|Homo sapiens WAS protein homolog associated with actin, golgi membranes and microtubules (WHAMM), mRNA [NM_001080435]	WHAMM
A_24_P118938	NOL4L|NM_001256798|140688|Homo sapiens nucleolar protein 4-like (NOL4L), transcript variant 1, mRNA [NM_001256798]	NOL4L
A_24_P119685	OBSCN|NM_052843|84033|Homo sapiens obscurin, cytoskeletal calmodulin and titin-interacting RhoGEF (OBSCN), transcript variant 1, mRNA [NM_052843]	OBSCN
A_24_P120907	PGM5|NM_021965|5239|Homo sapiens phosphoglucomutase 5 (PGM5), mRNA [NM_021965]	PGM5
A_24_P122337	SYTL4|NM_080737|94121|Homo sapiens synaptotagmin-like 4 (SYTL4), transcript variant 1, mRNA [NM_080737]	SYTL4
A_24_P124349	PDGFD|NM_025208|80310|Homo sapiens platelet derived growth factor D (PDGFD), transcript variant 1, mRNA [NM_025208]	PDGFD
A_24_P124370	PARVA|NM_018222|55742|Homo sapiens parvin, alpha (PARVA), mRNA [NM_018222]	PARVA
A_24_P124558	HOXC8|NM_022658|3224|Homo sapiens homeobox C8 (HOXC8), mRNA [NM_022658]	HOXC8
A_24_P124624	OLR1|NM_002543|4973|Homo sapiens oxidized low density lipoprotein (lectin-like) receptor 1 (OLR1), transcript variant 1, mRNA [NM_002543]	OLR1
A_24_P125871	RIPK4|NM_020639|54101|Homo sapiens receptor-interacting serine-threonine kinase 4 (RIPK4), mRNA [NM_020639]	RIPK4
A_24_P126139	RAB9B|NM_016370|51209|Homo sapiens RAB9B, member RAS oncogene family (RAB9B), mRNA [NM_016370]	RAB9B
A_24_P127564	SPACA6P|NR_024330|147650|Homo sapiens sperm acrosome associated 6, pseudogene (SPACA6P), long non-coding RNA [NR_024330]	SPACA6P
A_24_P129232	SERINC1|NM_020755|57515|Homo sapiens serine incorporator 1 (SERINC1), mRNA [NM_020755]	SERINC1
A_24_P129341	AKR1B10|NM_020299|57016|Homo sapiens aldo-keto reductase family 1, member B10 (aldose reductase) (AKR1B10), mRNA [NM_020299]	AKR1B10
A_24_P13001	SORCS3|NM_014978|22986|Homo sapiens sortilin-related VPS10 domain containing receptor 3 (SORCS3), mRNA [NM_014978]	SORCS3
A_24_P130363	LDLRAD4|NM_181482|753|Homo sapiens low density lipoprotein receptor class A domain containing 4 (LDLRAD4), transcript variant a2, mRNA [NM_181482]	LDLRAD4
A_24_P13083	TSPAN18|NM_130783|90139|Homo sapiens tetraspanin 18 (TSPAN18), mRNA [NM_130783]	TSPAN18
A_24_P131646	MYL3|NM_000258|4634|Homo sapiens myosin, light chain 3, alkali; ventricular, skeletal, slow (MYL3), mRNA [NM_000258]	MYL3
A_24_P132624	NIPSNAP3B|NM_018376|55335|Homo sapiens nipsnap homolog 3B (C. elegans) (NIPSNAP3B), mRNA [NM_018376]	NIPSNAP3B
A_24_P133253	KITLG|NM_000899|4254|Homo sapiens KIT ligand (KITLG), transcript variant b, mRNA [NM_000899]	KITLG
A_24_P136866	SLC8A1|NM_021097|6546|Homo sapiens solute carrier family 8 (sodium/calcium exchanger), member 1 (SLC8A1), transcript variant A, mRNA [NM_021097]	SLC8A1
A_24_P139943	HS1BP3|BC057389|64342|Homo sapiens HCLS1 binding protein 3, mRNA (cDNA clone IMAGE:5574764), with apparent retained intron. [BC057389]	HS1BP3
A_24_P140204	PXK|NM_017771|54899|Homo sapiens PX domain containing serine/threonine kinase (PXK), transcript variant 1, mRNA [NM_017771]	PXK
A_24_P141214	STOM|NM_198194|2040|Homo sapiens stomatin (STOM), transcript variant 2, mRNA [NM_198194]	STOM
A_24_P142095	AKAP13|NM_006738|11214|Homo sapiens A kinase (PRKA) anchor protein 13 (AKAP13), transcript variant 1, mRNA [NM_006738]	AKAP13
A_24_P144784	HILS1|NR_024193|373861|Homo sapiens histone linker H1 domain, spermatid-specific 1, pseudogene (HILS1), transcript variant 1, non-coding RNA [NR_024193]	HILS1
A_24_P145009	ZNRF2P1|NR_003502|441208|Homo sapiens zinc and ring finger 2 pseudogene 1 (ZNRF2P1), non-coding RNA [NR_003502]	ZNRF2P1
A_24_P14634	EMID1|NM_133455|129080|Homo sapiens EMI domain containing 1 (EMID1), transcript variant 1, mRNA [NM_133455]	EMID1
A_24_P148750	SH3BP5|NM_004844|9467|Homo sapiens SH3-domain binding protein 5 (BTK-associated) (SH3BP5), transcript variant 1, mRNA [NM_004844]	SH3BP5
A_24_P148796	MST1||4485|macrophage stimulating 1 (hepatocyte growth factor-like) [Source:HGNC Symbol;Acc:HGNC:7380] [ENST00000481055]	MST1
A_24_P148907	MAB21L2|NM_006439|10586|Homo sapiens mab-21-like 2 (C. elegans) (MAB21L2), mRNA [NM_006439]	MAB21L2
A_24_P151	KCNAB2|NM_001199860|8514|Homo sapiens potassium channel, voltage gated subfamily A regulatory beta subunit 2 (KCNAB2), transcript variant 3, mRNA [NM_001199860]	KCNAB2
A_24_P151121	|EU794585||alpha-1-B glycoprotein [Source:HGNC Symbol;Acc:HGNC:5] [ENST00000596924]
A_24_P154142	RXFP4|NM_181885|339403|Homo sapiens relaxin/insulin-like family peptide receptor 4 (RXFP4), mRNA [NM_181885]	RXFP4
A_24_P156113	EHD2|NM_014601|30846|Homo sapiens EH-domain containing 2 (EHD2), mRNA [NM_014601]	EHD2
A_24_P156490	KCNMA1|NM_002247|3778|Homo sapiens potassium channel, calcium activated large conductance subfamily M alpha, member 1 (KCNMA1), transcript variant 2, mRNA [NM_002247]	KCNMA1
A_24_P156501	EBF1|NM_024007|1879|Homo sapiens early B-cell factor 1 (EBF1), transcript variant 2, mRNA [NM_024007]	EBF1
A_24_P158314	GARNL3|NM_032293|84253|Homo sapiens GTPase activating Rap/RanGAP domain-like 3 (GARNL3), transcript variant 1, mRNA [NM_032293]	GARNL3
A_24_P15898	C1orf145|NR_073155|574407|Homo sapiens chromosome 1 open reading frame 145 (C1orf145), transcript variant 2, long non-coding RNA [NR_073155]	C1orf145
A_24_P159434	CD300A|NM_007261|11314|Homo sapiens CD300a molecule (CD300A), transcript variant 1, mRNA [NM_007261]	CD300A
A_24_P161018	PARP14|NM_017554|54625|Homo sapiens poly (ADP-ribose) polymerase family, member 14 (PARP14), mRNA [NM_017554]	PARP14
A_24_P161293	NBPF9|NM_001037675|400818|Homo sapiens neuroblastoma breakpoint family, member 9 (NBPF9), transcript variant 2, mRNA [NM_001037675]	NBPF9
A_24_P162226	RIMBP2|NM_015347|23504|Homo sapiens RIMS binding protein 2 (RIMBP2), mRNA [NM_015347]	RIMBP2
A_24_P165423	RBP7|NM_052960|116362|Homo sapiens retinol binding protein 7, cellular (RBP7), mRNA [NM_052960]	RBP7
A_24_P169386	|AK055413||family with sequence similarity 228, member A [Source:HGNC Symbol;Acc:HGNC:34418] [ENST00000456591]
A_24_P170763	KHNYN|NM_015299|23351|Homo sapiens KH and NYN domain containing (KHNYN), transcript variant 1, mRNA [NM_015299]	KHNYN
A_24_P171873	FBXO4|NM_012176|26272|Homo sapiens F-box protein 4 (FBXO4), transcript variant 1, mRNA [NM_012176]	FBXO4
A_24_P177279	CSDC2|NM_014460|27254|Homo sapiens cold shock domain containing C2, RNA binding (CSDC2), mRNA [NM_014460]	CSDC2
A_24_P179489	SDCCAG8|NM_006642|10806|Homo sapiens serologically defined colon cancer antigen 8 (SDCCAG8), mRNA [NM_006642]	SDCCAG8
A_24_P182494	DUSP10|NM_007207|11221|Homo sapiens dual specificity phosphatase 10 (DUSP10), transcript variant 1, mRNA [NM_007207]	DUSP10
A_24_P183664	TRIL|NM_014817|9865|Homo sapiens TLR4 interactor with leucine-rich repeats (TRIL), mRNA [NM_014817]	TRIL
A_24_P185186	SAMD14|NM_174920|201191|Homo sapiens sterile alpha motif domain containing 14 (SAMD14), transcript variant 1, mRNA [NM_174920]	SAMD14
A_24_P185854	DMD|NM_004021|1756|Homo sapiens dystrophin (DMD), transcript variant Dp140b, mRNA [NM_004021]	DMD
A_24_P187799	CPED1|NM_001105533|79974|Homo sapiens cadherin-like and PC-esterase domain containing 1 (CPED1), transcript variant 2, mRNA [NM_001105533]	CPED1
A_24_P189533	ENDOD1|NM_015036|23052|Homo sapiens endonuclease domain containing 1 (ENDOD1), mRNA [NM_015036]	ENDOD1
A_24_P190873	FAM163A|NM_173509|148753|Homo sapiens family with sequence similarity 163, member A (FAM163A), mRNA [NM_173509]	FAM163A
A_24_P191781	PARM1|NM_015393|25849|Homo sapiens prostate androgen-regulated mucin-like protein 1 (PARM1), mRNA [NM_015393]	PARM1
A_24_P19228	GAMT|NM_138924|2593|Homo sapiens guanidinoacetate N-methyltransferase (GAMT), transcript variant 2, mRNA [NM_138924]	GAMT
A_24_P192805	CARD17|NM_001007232|440068|Homo sapiens caspase recruitment domain family, member 17 (CARD17), mRNA [NM_001007232]	CARD17
A_24_P196528	CRB1|NM_201253|23418|Homo sapiens crumbs family member 1, photoreceptor morphogenesis associated (CRB1), transcript variant 1, mRNA [NM_201253]	CRB1
A_24_P197537	PDE8B|NM_003719|8622|Homo sapiens phosphodiesterase 8B (PDE8B), transcript variant 1, mRNA [NM_003719]	PDE8B
A_24_P201404	C11orf54|NM_014039|28970|Homo sapiens chromosome 11 open reading frame 54 (C11orf54), transcript variant 4, mRNA [NM_014039]	C11orf54
A_24_P20746	PRR16|NM_016644|51334|Homo sapiens proline rich 16 (PRR16), transcript variant 2, mRNA [NM_016644]	PRR16
A_24_P208436	PDE1A|NM_001003683|5136|Homo sapiens phosphodiesterase 1A, calmodulin-dependent (PDE1A), transcript variant 2, mRNA [NM_001003683]	PDE1A
A_24_P208567	IL18R1|NM_003855|8809|Homo sapiens interleukin 18 receptor 1 (IL18R1), transcript variant 1, mRNA [NM_003855]	IL18R1
A_24_P211565	C1QTNF6|NM_031910|114904|Homo sapiens C1q and tumor necrosis factor related protein 6 (C1QTNF6), transcript variant 1, mRNA [NM_031910]	C1QTNF6
A_24_P215882	ARHGDIG|NM_001176|398|Homo sapiens Rho GDP dissociation inhibitor (GDI) gamma (ARHGDIG), mRNA [NM_001176]	ARHGDIG
A_24_P217234	SLC3A1|NM_000341|6519|Homo sapiens solute carrier family 3 (amino acid transporter heavy chain), member 1 (SLC3A1), mRNA [NM_000341]	SLC3A1
A_24_P217572	EDNRA|NM_001957|1909|Homo sapiens endothelin receptor type A (EDNRA), transcript variant 1, mRNA [NM_001957]	EDNRA
A_24_P218805	HOXC10|NM_017409|3226|Homo sapiens homeobox C10 (HOXC10), mRNA [NM_017409]	HOXC10
A_24_P220454	CUX1|NM_001913|1523|Homo sapiens cut-like homeobox 1 (CUX1), transcript variant 2, mRNA [NM_001913]	CUX1
A_24_P220485	OLFML2A|NM_182487|169611|Homo sapiens olfactomedin-like 2A (OLFML2A), transcript variant 1, mRNA [NM_182487]	OLFML2A
A_24_P224488	MAPT|NM_001123066|4137|Homo sapiens microtubule-associated protein tau (MAPT), transcript variant 6, mRNA [NM_001123066]	MAPT
A_24_P224727	CEBPA|NM_004364|1050|Homo sapiens CCAAT/enhancer binding protein (C/EBP), alpha (CEBPA), transcript variant 1, mRNA [NM_004364]	CEBPA
A_24_P225534	RHBDL2|NM_017821|54933|Homo sapiens rhomboid, veinlet-like 2 (Drosophila) (RHBDL2), mRNA [NM_017821]	RHBDL2
A_24_P226008	MGLL|NM_007283|11343|Homo sapiens monoglyceride lipase (MGLL), transcript variant 1, mRNA [NM_007283]	MGLL
A_24_P226069	FGFBP2|NM_031950|83888|Homo sapiens fibroblast growth factor binding protein 2 (FGFBP2), mRNA [NM_031950]	FGFBP2
A_24_P22746	ZADH2|NM_175907|284273|Homo sapiens zinc binding alcohol dehydrogenase domain containing 2 (ZADH2), mRNA [NM_175907]	ZADH2
A_24_P22939	ADAMTSL5|NM_213604|339366|Homo sapiens ADAMTS-like 5 (ADAMTSL5), mRNA [NM_213604]	ADAMTSL5
A_24_P229536	MIR99AHG|NR_027790|388815|Homo sapiens mir-99a-let-7c cluster host gene (non-protein coding) (MIR99AHG), transcript variant 1, long non-coding RNA [NR_027790]	MIR99AHG
A_24_P22981	ZNF253|NM_021047|56242|Homo sapiens zinc finger protein 253 (ZNF253), mRNA [NM_021047]	ZNF253
A_24_P230540	RNF212|NM_001131034|285498|Homo sapiens ring finger protein 212 (RNF212), transcript variant 1, mRNA [NM_001131034]	RNF212
A_24_P231104	LEPR|NM_001003679|3953|Homo sapiens leptin receptor (LEPR), transcript variant 3, mRNA [NM_001003679]	LEPR
A_24_P233488	LIF|NM_002309|3976|Homo sapiens leukemia inhibitory factor (LIF), transcript variant 1, mRNA [NM_002309]	LIF
A_24_P234732	MXD4|NM_006454|10608|Homo sapiens MAX dimerization protein 4 (MXD4), mRNA [NM_006454]	MXD4
A_24_P235756	OR51E2|NM_030774|81285|Homo sapiens olfactory receptor, family 51, subfamily E, member 2 (OR51E2), mRNA [NM_030774]	OR51E2
A_24_P236235	FLRT2|NM_013231|23768|Homo sapiens fibronectin leucine rich transmembrane protein 2 (FLRT2), mRNA [NM_013231]	FLRT2
A_24_P236251	DLK1|NM_003836|8788|Homo sapiens delta-like 1 homolog (Drosophila) (DLK1), mRNA [NM_003836]	DLK1
A_24_P237586	ANKRD37|NM_181726|353322|Homo sapiens ankyrin repeat domain 37 (ANKRD37), mRNA [NM_181726]	ANKRD37
A_24_P237778	MAN1C1|NM_020379|57134|Homo sapiens mannosidase, alpha, class 1C, member 1 (MAN1C1), transcript variant 1, mRNA [NM_020379]	MAN1C1
A_24_P237804	POTED|NM_174981|317754|Homo sapiens POTE ankyrin domain family, member D (POTED), mRNA [NM_174981]	POTED
A_24_P239606	GADD45B|NM_015675|4616|Homo sapiens growth arrest and DNA-damage-inducible, beta (GADD45B), mRNA [NM_015675]	GADD45B
A_24_P242132	NRBP2|NM_178564|340371|Homo sapiens nuclear receptor binding protein 2 (NRBP2), mRNA [NM_178564]	NRBP2
A_24_P244706	SSTR1|NM_001049|6751|Homo sapiens somatostatin receptor 1 (SSTR1), mRNA [NM_001049]	SSTR1
A_24_P244944	MCTP2|NM_018349|55784|Homo sapiens multiple C2 domains, transmembrane 2 (MCTP2), transcript variant 1, mRNA [NM_018349]	MCTP2
A_24_P245298	TNFSF12|NM_003809|8742|Homo sapiens tumor necrosis factor (ligand) superfamily, member 12 (TNFSF12), transcript variant 1, mRNA [NM_003809]	TNFSF12
A_24_P245838	MGAT3|NM_002409|4248|Homo sapiens mannosyl (beta-1,4-)-glycoprotein beta-1,4-N-acetylglucosaminyltransferase (MGAT3), transcript variant 1, mRNA [NM_002409]	MGAT3
A_24_P246351	FAM71E1|NM_138411|112703|Homo sapiens family with sequence similarity 71, member E1 (FAM71E1), mRNA [NM_138411]	FAM71E1
A_24_P248185	PIANP|NM_153685|196500|Homo sapiens PILR alpha associated neural protein (PIANP), transcript variant 1, mRNA [NM_153685]	PIANP
A_24_P248240	SYT11|NM_152280|23208|Homo sapiens synaptotagmin XI (SYT11), mRNA [NM_152280]	SYT11
A_24_P248741	ZNF501|NM_145044|115560|Homo sapiens zinc finger protein 501 (ZNF501), transcript variant 1, mRNA [NM_145044]	ZNF501
A_24_P251734	FSTL5|NM_020116|56884|Homo sapiens follistatin-like 5 (FSTL5), transcript variant 1, mRNA [NM_020116]	FSTL5
A_24_P252078	BTN3A2|NM_001197247|11118|Homo sapiens butyrophilin, subfamily 3, member A2 (BTN3A2), transcript variant 3, mRNA [NM_001197247]	BTN3A2
A_24_P254949	PGM5|NM_021965|5239|Homo sapiens phosphoglucomutase 5 (PGM5), mRNA [NM_021965]	PGM5
A_24_P256404	LOC100133616|AK093202|100133616|Homo sapiens cDNA FLJ35883 fis, clone TESTI2008929. [AK093202]	LOC100133616
A_24_P257348	ARL6IP5|NM_006407|10550|Homo sapiens ADP-ribosylation factor-like 6 interacting protein 5 (ARL6IP5), mRNA [NM_006407]	ARL6IP5
A_24_P260101	MME|NM_007289|4311|Homo sapiens membrane metallo-endopeptidase (MME), transcript variant 2b, mRNA [NM_007289]	MME
A_24_P260134	NMNAT3|NM_178177|349565|Homo sapiens nicotinamide nucleotide adenylyltransferase 3 (NMNAT3), transcript variant 1, mRNA [NM_178177]	NMNAT3
A_24_P261470	NRXN2|NM_138732|9379|Homo sapiens neurexin 2 (NRXN2), transcript variant alpha-2, mRNA [NM_138732]	NRXN2
A_24_P262407	THRA|NM_003250|7067|Homo sapiens thyroid hormone receptor, alpha (THRA), transcript variant 2, mRNA [NM_003250]	THRA
A_24_P265856	SENP7|NM_020654|57337|Homo sapiens SUMO1/sentrin specific peptidase 7 (SENP7), transcript variant 1, mRNA [NM_020654]	SENP7
A_24_P269619	DECR1|NM_001359|1666|Homo sapiens 2,4-dienoyl CoA reductase 1, mitochondrial (DECR1), mRNA [NM_001359]	DECR1
A_24_P272290	PXDC1|NM_183373|221749|Homo sapiens PX domain containing 1 (PXDC1), mRNA [NM_183373]	PXDC1
A_24_P27234	SOX5|NM_152989|6660|Homo sapiens SRY (sex determining region Y)-box 5 (SOX5), transcript variant 2, mRNA [NM_152989]	SOX5
A_24_P274615	ARRDC3|NM_020801|57561|Homo sapiens arrestin domain containing 3 (ARRDC3), mRNA [NM_020801]	ARRDC3
A_24_P27513	CNTNAP4|NM_138994|85445|Homo sapiens contactin associated protein-like 4 (CNTNAP4), transcript variant 2, mRNA [NM_138994]	CNTNAP4
A_24_P277934	COL1A2|NM_000089|1278|Homo sapiens collagen, type I, alpha 2 (COL1A2), mRNA [NM_000089]	COL1A2
A_24_P280983	HOXA11-AS|NR_002795|221883|Homo sapiens HOXA11 antisense RNA (HOXA11-AS), antisense RNA [NR_002795]	HOXA11-AS
A_24_P282309	MYOF|NM_133337|26509|Homo sapiens myoferlin (MYOF), transcript variant 2, mRNA [NM_133337]	MYOF
A_24_P286935	ARL3|NM_004311|403|Homo sapiens ADP-ribosylation factor-like 3 (ARL3), mRNA [NM_004311]	ARL3
A_24_P28722	RSAD2|NM_080657|91543|Homo sapiens radical S-adenosyl methionine domain containing 2 (RSAD2), mRNA [NM_080657]	RSAD2
A_24_P288890	FAM101A|NM_181709|144347|Homo sapiens family with sequence similarity 101, member A (FAM101A), mRNA [NM_181709]	FAM101A
A_24_P289178	C16orf74|NM_206967|404550|Homo sapiens chromosome 16 open reading frame 74 (C16orf74), mRNA [NM_206967]	C16orf74
A_24_P289471	RNASET2|NM_003730|8635|Homo sapiens ribonuclease T2 (RNASET2), mRNA [NM_003730]	RNASET2
A_24_P291978	ADCK2|NM_052853|90956|Homo sapiens aarF domain containing kinase 2 (ADCK2), mRNA [NM_052853]	ADCK2
A_24_P29401	PIK3R1|NM_181523|5295|Homo sapiens phosphoinositide-3-kinase, regulatory subunit 1 (alpha) (PIK3R1), transcript variant 1, mRNA [NM_181523]	PIK3R1
A_24_P294124	SERTAD2|NM_014755|9792|Homo sapiens SERTA domain containing 2 (SERTAD2), mRNA [NM_014755]	SERTAD2
A_24_P294842	ATXN1|NM_000332|6310|Homo sapiens ataxin 1 (ATXN1), transcript variant 1, mRNA [NM_000332]	ATXN1
A_24_P294851	TRIM38|NM_006355|10475|Homo sapiens tripartite motif containing 38 (TRIM38), mRNA [NM_006355]	TRIM38
A_24_P295010	SERPINB9|NM_004155|5272|Homo sapiens serpin peptidase inhibitor, clade B (ovalbumin), member 9 (SERPINB9), mRNA [NM_004155]	SERPINB9
A_24_P295590	RASSF4|NM_032023|83937|Homo sapiens Ras association (RalGDS/AF-6) domain family member 4 (RASSF4), mRNA [NM_032023]	RASSF4
A_24_P298360	LTBP3|NM_021070|4054|Homo sapiens latent transforming growth factor beta binding protein 3 (LTBP3), transcript variant 2, mRNA [NM_021070]	LTBP3
A_24_P299474	TENM2|NM_001122679|57451|Homo sapiens teneurin transmembrane protein 2 (TENM2), mRNA [NM_001122679]	TENM2
A_24_P300777	ADAM8|NM_001164489|101|Homo sapiens ADAM metallopeptidase domain 8 (ADAM8), transcript variant 2, mRNA [NM_001164489]	ADAM8
A_24_P303091	CXCL10|NM_001565|3627|Homo sapiens chemokine (C-X-C motif) ligand 10 (CXCL10), mRNA [NM_001565]	CXCL10
A_24_P303145	ANKH|NM_054027|56172|Homo sapiens ANKH inorganic pyrophosphate transport regulator (ANKH), mRNA [NM_054027]	ANKH
A_24_P303480	RAB32|NM_006834|10981|Homo sapiens RAB32, member RAS oncogene family (RAB32), mRNA [NM_006834]	RAB32
A_24_P303647	C7orf60|NM_152556|154743|Homo sapiens chromosome 7 open reading frame 60 (C7orf60), mRNA [NM_152556]	C7orf60
A_24_P304423	IGF1|NM_000618|3479|Homo sapiens insulin-like growth factor 1 (somatomedin C) (IGF1), transcript variant 4, mRNA [NM_000618]	IGF1
A_24_P305570	RIN2|NM_018993|54453|Homo sapiens Ras and Rab interactor 2 (RIN2), transcript variant 2, mRNA [NM_018993]	RIN2
A_24_P305623	TMEM50B|NM_006134|757|Homo sapiens transmembrane protein 50B (TMEM50B), transcript variant 1, mRNA [NM_006134]	TMEM50B
A_24_P305784	SPANXB1|NM_032461|728695|Homo sapiens SPANX family, member B1 (SPANXB1), mRNA [NM_032461]	SPANXB1
A_24_P309095	RELN|NM_005045|5649|Homo sapiens reelin (RELN), transcript variant 1, mRNA [NM_005045]	RELN
A_24_P309594	SLC48A1|NM_017842|55652|Homo sapiens solute carrier family 48 (heme transporter), member 1 (SLC48A1), mRNA [NM_017842]	SLC48A1
A_24_P310256	LGI4|NM_139284|163175|Homo sapiens leucine-rich repeat LGI family, member 4 (LGI4), mRNA [NM_139284]	LGI4
A_24_P31275	ATP1B2|NM_001678|482|Homo sapiens ATPase, Na+/K+ transporting, beta 2 polypeptide (ATP1B2), transcript variant 1, mRNA [NM_001678]	ATP1B2
A_24_P313993	CAPS|NM_004058|828|Homo sapiens calcyphosine (CAPS), transcript variant 1, mRNA [NM_004058]	CAPS
A_24_P318656	ITGB3|NM_000212|3690|Homo sapiens integrin, beta 3 (platelet glycoprotein IIIa, antigen CD61) (ITGB3), mRNA [NM_000212]	ITGB3
A_24_P319736	MEIS1|NM_002398|4211|Homo sapiens Meis homeobox 1 (MEIS1), mRNA [NM_002398]	MEIS1
A_24_P321525	RERG|NM_032918|85004|Homo sapiens RAS-like, estrogen-regulated, growth inhibitor (RERG), transcript variant 1, mRNA [NM_032918]	RERG
A_24_P322474	PDE4A|NM_006202|5141|Homo sapiens phosphodiesterase 4A, cAMP-specific (PDE4A), transcript variant 4, mRNA [NM_006202]	PDE4A
A_24_P322741	IL10RB|NM_000628|3588|Homo sapiens interleukin 10 receptor, beta (IL10RB), mRNA [NM_000628]	IL10RB
A_24_P32574	KNDC1|NM_152643|85442|Homo sapiens kinase non-catalytic C-lobe domain (KIND) containing 1 (KNDC1), mRNA [NM_152643]	KNDC1
A_24_P326398	CRB2|AK123000|286204|crumbs family member 2 [Source:HGNC Symbol;Acc:HGNC:18688] [ENST00000359999]	CRB2
A_24_P328969	YIPF5|NM_001024947|81555|Homo sapiens Yip1 domain family, member 5 (YIPF5), transcript variant 1, mRNA [NM_001024947]	YIPF5
A_24_P329065	BTN3A1|NM_007048|11119|Homo sapiens butyrophilin, subfamily 3, member A1 (BTN3A1), transcript variant 1, mRNA [NM_007048]	BTN3A1
A_24_P329795	C10orf10|NM_007021|11067|Homo sapiens chromosome 10 open reading frame 10 (C10orf10), mRNA [NM_007021]	C10orf10
A_24_P330518	CA12|NM_001218|771|Homo sapiens carbonic anhydrase XII (CA12), transcript variant 1, mRNA [NM_001218]	CA12
A_24_P330773	CALCOCO2|NM_005831|10241|Homo sapiens calcium binding and coiled-coil domain 2 (CALCOCO2), transcript variant 3, mRNA [NM_005831]	CALCOCO2
A_24_P332081	JAKMIP3|NM_001105521|282973|Homo sapiens Janus kinase and microtubule interacting protein 3 (JAKMIP3), mRNA [NM_001105521]	JAKMIP3
A_24_P333421	ZNF862|NM_001099220|643641|Homo sapiens zinc finger protein 862 (ZNF862), mRNA [NM_001099220]	ZNF862
A_24_P333857	SGIP1|NM_032291|84251|Homo sapiens SH3-domain GRB2-like (endophilin) interacting protein 1 (SGIP1), mRNA [NM_032291]	SGIP1
A_24_P334130	FN1|NM_054034|2335|Homo sapiens fibronectin 1 (FN1), transcript variant 7, mRNA [NM_054034]	FN1
A_24_P336474	NHLH1|NM_005598|4807|Homo sapiens nescient helix loop helix 1 (NHLH1), mRNA [NM_005598]	NHLH1
A_24_P336848	ACYP2|NM_138448|98|Homo sapiens acylphosphatase 2, muscle type (ACYP2), mRNA [NM_138448]	ACYP2
A_24_P336931	ANKRD36|NM_001164315|375248|Homo sapiens ankyrin repeat domain 36 (ANKRD36), mRNA [NM_001164315]	ANKRD36
A_24_P339429	KCNJ12|NM_021012|3768|Homo sapiens potassium channel, inwardly rectifying subfamily J, member 12 (KCNJ12), mRNA [NM_021012]	KCNJ12
A_24_P340066	ELF4|NM_001421|2000|Homo sapiens E74-like factor 4 (ets domain transcription factor) (ELF4), transcript variant 1, mRNA [NM_001421]	ELF4
A_24_P342829	SLC16A14|NM_152527|151473|Homo sapiens solute carrier family 16, member 14 (SLC16A14), mRNA [NM_152527]	SLC16A14
A_24_P344416	DSC3|NM_001941|1825|Homo sapiens desmocollin 3 (DSC3), transcript variant Dsc3a, mRNA [NM_001941]	DSC3
A_24_P344516	ZNF702P||79986|zinc finger protein 702, pseudogene [Source:HGNC Symbol;Acc:HGNC:25775] [ENST00000602242]	ZNF702P
A_24_P344961	AMOT||154796|angiomotin [Source:HGNC Symbol;Acc:HGNC:17810] [ENST00000371958]	AMOT
A_24_P346431	TNS3|NM_022748|64759|Homo sapiens tensin 3 (TNS3), mRNA [NM_022748]	TNS3
A_24_P349039	ARHGAP31|NM_020754|57514|Homo sapiens Rho GTPase activating protein 31 (ARHGAP31), mRNA [NM_020754]	ARHGAP31
A_24_P349196	CCDC30|NM_001080850|728621|Homo sapiens coiled-coil domain containing 30 (CCDC30), mRNA [NM_001080850]	CCDC30
A_24_P350437	THAP2|NM_031435|83591|Homo sapiens THAP domain containing, apoptosis associated protein 2 (THAP2), mRNA [NM_031435]	THAP2
A_24_P350589	RNF150|NM_020724|57484|Homo sapiens ring finger protein 150 (RNF150), mRNA [NM_020724]	RNF150
A_24_P350644	PRRC2B|NM_013318|84726|Homo sapiens proline-rich coiled-coil 2B (PRRC2B), mRNA [NM_013318]	PRRC2B
A_24_P352952	FAM20A|NM_017565|54757|Homo sapiens family with sequence similarity 20, member A (FAM20A), transcript variant 1, mRNA [NM_017565]	FAM20A
A_24_P353905	MXRA8|NM_032348|54587|Homo sapiens matrix-remodelling associated 8 (MXRA8), transcript variant 2, mRNA [NM_032348]	MXRA8
A_24_P355626	ABCG4|NM_022169|64137|Homo sapiens ATP-binding cassette, sub-family G (WHITE), member 4 (ABCG4), transcript variant 1, mRNA [NM_022169]	ABCG4
A_24_P355649	FLI1|NM_002017|2313|Homo sapiens Fli-1 proto-oncogene, ETS transcription factor (FLI1), transcript variant 1, mRNA [NM_002017]	FLI1
A_24_P360269	RNASET2|NM_003730|8635|Homo sapiens ribonuclease T2 (RNASET2), mRNA [NM_003730]	RNASET2
A_24_P361457	ENDOV|AK056045|284131|endonuclease V [Source:HGNC Symbol;Acc:HGNC:26640] [ENST00000521847]	ENDOV
A_24_P364057	C11orf70|NM_001195005|85016|Homo sapiens chromosome 11 open reading frame 70 (C11orf70), transcript variant 2, mRNA [NM_001195005]	C11orf70
A_24_P364807	LPCAT2|NM_017839|54947|Homo sapiens lysophosphatidylcholine acyltransferase 2 (LPCAT2), mRNA [NM_017839]	LPCAT2
A_24_P365679	RRP7B|NR_002184|91695|Homo sapiens ribosomal RNA processing 7 homolog B (S. cerevisiae) (RRP7B), non-coding RNA [NR_002184]	RRP7B
A_24_P365975	COL8A2|NM_005202|1296|Homo sapiens collagen, type VIII, alpha 2 (COL8A2), transcript variant 1, mRNA [NM_005202]	COL8A2
A_24_P366526	SYNGR2|BC105992|9144|Homo sapiens synaptogyrin 2, mRNA (cDNA clone MGC:102914 IMAGE:4746277), complete cds. [BC105992]	SYNGR2
A_24_P366607	SERTM1|NM_203451|400120|Homo sapiens serine-rich and transmembrane domain containing 1 (SERTM1), mRNA [NM_203451]	SERTM1
A_24_P369232	CCDC3|NM_031455|83643|Homo sapiens coiled-coil domain containing 3 (CCDC3), transcript variant 1, mRNA [NM_031455]	CCDC3
A_24_P369898	MYO15B|NR_003587|80022|Homo sapiens myosin XVB pseudogene (MYO15B), non-coding RNA [NR_003587]	MYO15B
A_24_P37253	LYPD6|NM_001195685|130574|Homo sapiens LY6/PLAUR domain containing 6 (LYPD6), transcript variant 1, mRNA [NM_001195685]	LYPD6
A_24_P376309	PPP1R9B|NM_032595|84687|Homo sapiens protein phosphatase 1, regulatory subunit 9B (PPP1R9B), mRNA [NM_032595]	PPP1R9B
A_24_P379750	MXD1|NM_002357|4084|Homo sapiens MAX dimerization protein 1 (MXD1), transcript variant 1, mRNA [NM_002357]	MXD1
A_24_P380311	CAMK2A|NM_015981|815|Homo sapiens calcium/calmodulin-dependent protein kinase II alpha (CAMK2A), transcript variant 1, mRNA [NM_015981]	CAMK2A
A_24_P382489	SLC27A1|XM_006722749|376497|solute carrier family 27 (fatty acid transporter), member 1 [Source:HGNC Symbol;Acc:HGNC:10995] [ENST00000594962]	SLC27A1
A_24_P38276	FZD1|NM_003505|8321|Homo sapiens frizzled class receptor 1 (FZD1), mRNA [NM_003505]	FZD1
A_24_P385134	SCD5|NM_024906|79966|Homo sapiens stearoyl-CoA desaturase 5 (SCD5), transcript variant 2, mRNA [NM_024906]	SCD5
A_24_P385313	PTPRF|NM_002840|5792|Homo sapiens protein tyrosine phosphatase, receptor type, F (PTPRF), transcript variant 1, mRNA [NM_002840]	PTPRF
A_24_P385611	SP100|NM_003113|6672|Homo sapiens SP100 nuclear antigen (SP100), transcript variant 2, mRNA [NM_003113]	SP100
A_24_P386622	ARRB1|NM_004041|408|Homo sapiens arrestin, beta 1 (ARRB1), transcript variant 1, mRNA [NM_004041]	ARRB1
A_24_P389916	LRRC32|NM_005512|2615|Homo sapiens leucine rich repeat containing 32 (LRRC32), transcript variant 1, mRNA [NM_005512]	LRRC32
A_24_P391526	MAGED1|NM_001005333|9500|Homo sapiens melanoma antigen family D, 1 (MAGED1), transcript variant 1, mRNA [NM_001005333]	MAGED1
A_24_P391586	OAF|NM_178507|220323|Homo sapiens OAF homolog (Drosophila) (OAF), mRNA [NM_178507]	OAF
A_24_P391991	FAM183B|NR_028347|340286|Homo sapiens family with sequence similarity 183, member B (FAM183B), non-coding RNA [NR_028347]	FAM183B
A_24_P393372	PACS2|NM_001100913|23241|Homo sapiens phosphofurin acidic cluster sorting protein 2 (PACS2), transcript variant 1, mRNA [NM_001100913]	PACS2
A_24_P396702	CD302|NM_014880|9936|Homo sapiens CD302 molecule (CD302), transcript variant 1, mRNA [NM_014880]	CD302
A_24_P397294	LTC4S|NM_145867|4056|Homo sapiens leukotriene C4 synthase (LTC4S), mRNA [NM_145867]	LTC4S
A_24_P399230	WFIKKN2|NM_175575|124857|Homo sapiens WAP, follistatin/kazal, immunoglobulin, kunitz and netrin domain containing 2 (WFIKKN2), mRNA [NM_175575]	WFIKKN2
A_24_P400324	THSD7A|NM_015204|221981|Homo sapiens thrombospondin, type I, domain containing 7A (THSD7A), mRNA [NM_015204]	THSD7A
A_24_P401491	MORN5|NM_198469|254956|Homo sapiens MORN repeat containing 5 (MORN5), transcript variant 1, mRNA [NM_198469]	MORN5
A_24_P402438	TGFB2|NM_003238|7042|Homo sapiens transforming growth factor, beta 2 (TGFB2), transcript variant 2, mRNA [NM_003238]	TGFB2
A_24_P403417	PTGES|NM_004878|9536|Homo sapiens prostaglandin E synthase (PTGES), mRNA [NM_004878]	PTGES
A_24_P404487	ZNF506|AL136548|440515|zinc finger protein 506 [Source:HGNC Symbol;Acc:HGNC:23780] [ENST00000443905]	ZNF506
A_24_P405205	ATP2B4|NM_001001396|493|Homo sapiens ATPase, Ca++ transporting, plasma membrane 4 (ATP2B4), transcript variant 1, mRNA [NM_001001396]	ATP2B4
A_24_P406132	MAPK13|NM_002754|5603|Homo sapiens mitogen-activated protein kinase 13 (MAPK13), transcript variant 1, mRNA [NM_002754]	MAPK13
A_24_P40626	GREM2|NM_022469|64388|Homo sapiens gremlin 2, DAN family BMP antagonist (GREM2), mRNA [NM_022469]	GREM2
A_24_P408047	PLEKHA4|NM_020904|57664|Homo sapiens pleckstrin homology domain containing, family A (phosphoinositide binding specific) member 4 (PLEKHA4), transcript variant 1, mRNA [NM_020904]	PLEKHA4
A_24_P408736	GALNT5|NM_014568|11227|Homo sapiens polypeptide N-acetylgalactosaminyltransferase 5 (GALNT5), mRNA [NM_014568]	GALNT5
A_24_P409800	KCTD16|AK091723|57528|potassium channel tetramerization domain containing 16 [Source:HGNC Symbol;Acc:HGNC:29244] [ENST00000507359]	KCTD16
A_24_P410086	SSBP4|NM_032627|170463|Homo sapiens single stranded DNA binding protein 4 (SSBP4), transcript variant 1, mRNA [NM_032627]	SSBP4
A_24_P411749	GPR126|NM_020455|57211|Homo sapiens G protein-coupled receptor 126 (GPR126), transcript variant a1, mRNA [NM_020455]	GPR126
A_24_P416177	ADCY7|NM_001114|113|Homo sapiens adenylate cyclase 7 (ADCY7), transcript variant 1, mRNA [NM_001114]	ADCY7
A_24_P41850	MASP1|NM_001031849|5648|Homo sapiens mannan-binding lectin serine peptidase 1 (C4/C2 activating component of Ra-reactive factor) (MASP1), transcript variant 3, mRNA [NM_001031849]	MASP1
A_24_P418816	GPX7|NM_015696|2882|Homo sapiens glutathione peroxidase 7 (GPX7), mRNA [NM_015696]	GPX7
A_24_P42446	PURG|NM_013357|29942|Homo sapiens purine-rich element binding protein G (PURG), transcript variant A, mRNA [NM_013357]	PURG
A_24_P43826	EBF2|NM_022659|64641|Homo sapiens early B-cell factor 2 (EBF2), mRNA [NM_022659]	EBF2
A_24_P45367	NIPAL3|NM_020448|57185|Homo sapiens NIPA-like domain containing 3 (NIPAL3), mRNA [NM_020448]	NIPAL3
A_24_P460419	LRRC10B|NM_001145077|390205|Homo sapiens leucine rich repeat containing 10B (LRRC10B), mRNA [NM_001145077]	LRRC10B
A_24_P46130	ACPP|NM_001099|55|Homo sapiens acid phosphatase, prostate (ACPP), transcript variant 1, mRNA [NM_001099]	ACPP
A_24_P46953	SGK3|NM_013257|23678|Homo sapiens serum/glucocorticoid regulated kinase family, member 3 (SGK3), transcript variant 1, mRNA [NM_013257]	SGK3
A_24_P475349	RAB6B|NM_016577|51560|Homo sapiens RAB6B, member RAS oncogene family (RAB6B), mRNA [NM_016577]	RAB6B
A_24_P48057	IRX5|NM_005853|10265|Homo sapiens iroquois homeobox 5 (IRX5), transcript variant 1, mRNA [NM_005853]	IRX5
A_24_P48069	DOK4|NM_018110|55715|Homo sapiens docking protein 4 (DOK4), mRNA [NM_018110]	DOK4
A_24_P4816	GABARAPL1|NM_031412|23710|Homo sapiens GABA(A) receptor-associated protein like 1 (GABARAPL1), mRNA [NM_031412]	GABARAPL1
A_24_P48204	SECTM1|NM_003004|6398|Homo sapiens secreted and transmembrane 1 (SECTM1), mRNA [NM_003004]	SECTM1
A_24_P48495	LYPD3|NM_014400|27076|Homo sapiens LY6/PLAUR domain containing 3 (LYPD3), mRNA [NM_014400]	LYPD3
A_24_P48723	PTGIS|NM_000961|5740|Homo sapiens prostaglandin I2 (prostacyclin) synthase (PTGIS), mRNA [NM_000961]	PTGIS
A_24_P49183	EXD3|NR_104599|54932|Homo sapiens exonuclease 3'-5' domain containing 3 (EXD3), transcript variant 4, non-coding RNA [NR_104599]	EXD3
A_24_P49517	ZNF251|NM_138367|90987|Homo sapiens zinc finger protein 251 (ZNF251), mRNA [NM_138367]	ZNF251
A_24_P497186	IRF2BP2|NM_182972|359948|Homo sapiens interferon regulatory factor 2 binding protein 2 (IRF2BP2), transcript variant 1, mRNA [NM_182972]	IRF2BP2
A_24_P497464	SOX9-AS1|NR_103738|400618|Homo sapiens SOX9 antisense RNA 1 (SOX9-AS1), transcript variant 1, long non-coding RNA [NR_103738]	SOX9-AS1
A_24_P508103	FAR2P1|NR_026758|440905|Homo sapiens fatty acyl CoA reductase 2 pseudogene 1 (FAR2P1), long non-coding RNA [NR_026758]	FAR2P1
A_24_P51909	CPLX1|NM_006651|10815|Homo sapiens complexin 1 (CPLX1), mRNA [NM_006651]	CPLX1
A_24_P521994	KLHL24|NM_017644|54800|Homo sapiens kelch-like family member 24 (KLHL24), mRNA [NM_017644]	KLHL24
A_24_P52697	H19|NR_002196|283120|Homo sapiens H19, imprinted maternally expressed transcript (non-protein coding) (H19), long non-coding RNA [NR_002196]	H19
A_24_P541919	DENND5B|NM_144973|160518|Homo sapiens DENN/MADD domain containing 5B (DENND5B), mRNA [NM_144973]	DENND5B
A_24_P544882	SSR1|NM_003144|6745|Homo sapiens signal sequence receptor, alpha (SSR1), transcript variant 1, mRNA [NM_003144]	SSR1
A_24_P551028	SPOPL|NM_001001664|339745|Homo sapiens speckle-type POZ protein-like (SPOPL), mRNA [NM_001001664]	SPOPL
A_24_P55225	RSPH9|AK055407|221421|radial spoke head 9 homolog (Chlamydomonas) [Source:HGNC Symbol;Acc:HGNC:21057] [ENST00000372165]	RSPH9
A_24_P555066	SMTNL2|NM_198501|342527|Homo sapiens smoothelin-like 2 (SMTNL2), transcript variant 2, mRNA [NM_198501]	SMTNL2
A_24_P56317	MBNL2|NM_207304|10150|Homo sapiens muscleblind-like splicing regulator 2 (MBNL2), transcript variant 3, mRNA [NM_207304]	MBNL2
A_24_P56363	CAB39L|NM_030925|81617|Homo sapiens calcium binding protein 39-like (CAB39L), transcript variant 5, mRNA [NM_030925]	CAB39L
A_24_P570049	PPARA|NM_005036|5465|Homo sapiens peroxisome proliferator-activated receptor alpha (PPARA), transcript variant 5, mRNA [NM_005036]	PPARA
A_24_P579356	ARHGAP28|NM_001010000|79822|Homo sapiens Rho GTPase activating protein 28 (ARHGAP28), mRNA [NM_001010000]	ARHGAP28
A_24_P59607	C17orf51|NM_001113434|339263|Homo sapiens chromosome 17 open reading frame 51 (C17orf51), mRNA [NM_001113434]	C17orf51
A_24_P602871	SAMD5|NM_001030060|389432|Homo sapiens sterile alpha motif domain containing 5 (SAMD5), mRNA [NM_001030060]	SAMD5
A_24_P6030	|XM_006723951||small integral membrane protein 11 [Source:HGNC Symbol;Acc:HGNC:1293] [ENST00000481710]
A_24_P612446	C6orf89|NM_152734|221477|Homo sapiens chromosome 6 open reading frame 89 (C6orf89), transcript variant 1, mRNA [NM_152734]	C6orf89
A_24_P6125	KCNJ4|NM_152868|3761|Homo sapiens potassium channel, inwardly rectifying subfamily J, member 4 (KCNJ4), transcript variant 1, mRNA [NM_152868]	KCNJ4
A_24_P62530	RHOU|NM_021205|58480|Homo sapiens ras homolog family member U (RHOU), transcript variant 1, mRNA [NM_021205]	RHOU
A_24_P62659	TSPAN2|NM_005725|10100|Homo sapiens tetraspanin 2 (TSPAN2), mRNA [NM_005725]	TSPAN2
A_24_P626850	H6PD|NM_004285|9563|Homo sapiens hexose-6-phosphate dehydrogenase (glucose 1-dehydrogenase) (H6PD), transcript variant 2, mRNA [NM_004285]	H6PD
A_24_P62800	KLHDC8A|NM_018203|55220|Homo sapiens kelch domain containing 8A (KLHDC8A), transcript variant 2, mRNA [NM_018203]	KLHDC8A
A_24_P63537	ERAP1|NM_016442|51752|Homo sapiens endoplasmic reticulum aminopeptidase 1 (ERAP1), transcript variant 1, mRNA [NM_016442]	ERAP1
A_24_P64344	BLNK|NM_013314|29760|Homo sapiens B-cell linker (BLNK), transcript variant 1, mRNA [NM_013314]	BLNK
A_24_P643587	ASB8|NM_024095|140461|Homo sapiens ankyrin repeat and SOCS box containing 8 (ASB8), mRNA [NM_024095]	ASB8
A_24_P649282	LUZP2|NM_001009909|338645|Homo sapiens leucine zipper protein 2 (LUZP2), transcript variant 1, mRNA [NM_001009909]	LUZP2
A_24_P6517	PLEKHG1|NM_001029884|57480|Homo sapiens pleckstrin homology domain containing, family G (with RhoGef domain) member 1 (PLEKHG1), mRNA [NM_001029884]	PLEKHG1
A_24_P655849	SMAD9|NM_001127217|4093|Homo sapiens SMAD family member 9 (SMAD9), transcript variant a, mRNA [NM_001127217]	SMAD9
A_24_P658427	NFIB|NM_005596|4781|Homo sapiens nuclear factor I/B (NFIB), transcript variant 3, mRNA [NM_005596]	NFIB
A_24_P6674	WDR31|NM_001012361|114987|Homo sapiens WD repeat domain 31 (WDR31), transcript variant 1, mRNA [NM_001012361]	WDR31
A_24_P672240	FRMPD4|NM_014728|9758|Homo sapiens FERM and PDZ domain containing 4 (FRMPD4), mRNA [NM_014728]	FRMPD4
A_24_P680657	CCDC73|NM_001008391|493860|Homo sapiens coiled-coil domain containing 73 (CCDC73), mRNA [NM_001008391]	CCDC73
A_24_P68079	TRANK1|XM_006713432|9881|PREDICTED: Homo sapiens tetratricopeptide repeat and ankyrin repeat containing 1 (TRANK1), transcript variant X1, mRNA [XM_006713432]	TRANK1
A_24_P682579	|||
A_24_P684183	SLC44A4|NM_025257|80736|Homo sapiens solute carrier family 44, member 4 (SLC44A4), transcript variant 1, mRNA [NM_025257]	SLC44A4
A_24_P687594	LIX1L|NM_153713|128077|Homo sapiens Lix1 homolog (chicken) like (LIX1L), mRNA [NM_153713]	LIX1L
A_24_P69691	ZNF25|NM_145011|219749|Homo sapiens zinc finger protein 25 (ZNF25), mRNA [NM_145011]	ZNF25
A_24_P703830	NANOS3|NM_001098622|342977|Homo sapiens nanos homolog 3 (Drosophila) (NANOS3), mRNA [NM_001098622]	NANOS3
A_24_P706752	PLA2G12A|NM_030821|81579|Homo sapiens phospholipase A2, group XIIA (PLA2G12A), mRNA [NM_030821]	PLA2G12A
A_24_P70888	PLXNB2|NM_012401|23654|Homo sapiens plexin B2 (PLXNB2), mRNA [NM_012401]	PLXNB2
A_24_P70993	CD99|NM_002414|4267|Homo sapiens CD99 molecule (CD99), transcript variant 1, mRNA [NM_002414]	CD99
A_24_P71468	QPCT|NM_012413|25797|Homo sapiens glutaminyl-peptide cyclotransferase (QPCT), mRNA [NM_012413]	QPCT
A_24_P71700	ZBTB47|NM_145166|92999|Homo sapiens zinc finger and BTB domain containing 47 (ZBTB47), mRNA [NM_145166]	ZBTB47
A_24_P71904	HPGD|NM_000860|3248|Homo sapiens hydroxyprostaglandin dehydrogenase 15-(NAD) (HPGD), transcript variant 1, mRNA [NM_000860]	HPGD
A_24_P72064	GHR|NM_001242462|2690|Homo sapiens growth hormone receptor (GHR), transcript variant 12, mRNA [NM_001242462]	GHR
A_24_P732099	HBBP1|NR_001589|3044|Homo sapiens hemoglobin, beta pseudogene 1 (HBBP1), non-coding RNA [NR_001589]	HBBP1
A_24_P74932	PLP2|NM_002668|5355|Homo sapiens proteolipid protein 2 (colonic epithelium-enriched) (PLP2), mRNA [NM_002668]	PLP2
A_24_P753161	BMPR2|NM_001204|659|Homo sapiens bone morphogenetic protein receptor, type II (serine/threonine kinase) (BMPR2), mRNA [NM_001204]	BMPR2
A_24_P75920	CCDC159|NM_001080503|126075|Homo sapiens coiled-coil domain containing 159 (CCDC159), mRNA [NM_001080503]	CCDC159
A_24_P759674	OBFC1|NM_024928|79991|Homo sapiens oligonucleotide/oligosaccharide-binding fold containing 1 (OBFC1), mRNA [NM_024928]	OBFC1
A_24_P77904	HOXA10|NM_018951|3206|Homo sapiens homeobox A10 (HOXA10), transcript variant 1, mRNA [NM_018951]	HOXA10
A_24_P77968	FLNC|NM_001458|2318|Homo sapiens filamin C, gamma (FLNC), transcript variant 1, mRNA [NM_001458]	FLNC
A_24_P784765	CD59|NM_203330|966|Homo sapiens CD59 molecule, complement regulatory protein (CD59), transcript variant 1, mRNA [NM_203330]	CD59
A_24_P787947	YPEL2|NM_001005404|388403|Homo sapiens yippee-like 2 (Drosophila) (YPEL2), mRNA [NM_001005404]	YPEL2
A_24_P788878	C2CD4B|NM_001007595|388125|Homo sapiens C2 calcium-dependent domain containing 4B (C2CD4B), mRNA [NM_001007595]	C2CD4B
A_24_P795371	NR2F2-AS1|NR_125738|644192|Homo sapiens NR2F2 antisense RNA 1 (NR2F2-AS1), transcript variant 3, long non-coding RNA [NR_125738]	NR2F2-AS1
A_24_P79808	PBXIP1|NM_020524|57326|Homo sapiens pre-B-cell leukemia homeobox interacting protein 1 (PBXIP1), mRNA [NM_020524]	PBXIP1
A_24_P80532	CCNG2|NM_004354|901|Homo sapiens cyclin G2 (CCNG2), mRNA [NM_004354]	CCNG2
A_24_P810290	PPAPDC1A|NM_001030059|196051|Homo sapiens phosphatidic acid phosphatase type 2 domain containing 1A (PPAPDC1A), mRNA [NM_001030059]	PPAPDC1A
A_24_P82032	RHOJ|NM_020663|57381|Homo sapiens ras homolog family member J (RHOJ), mRNA [NM_020663]	RHOJ
A_24_P82466	GAS7|NM_201433|8522|Homo sapiens growth arrest-specific 7 (GAS7), transcript variant c, mRNA [NM_201433]	GAS7
A_24_P825874	POTEI|NM_001277406|653269|Homo sapiens POTE ankyrin domain family, member I (POTEI), mRNA [NM_001277406]	POTEI
A_24_P826348	ZC3H6|NM_198581|376940|Homo sapiens zinc finger CCCH-type containing 6 (ZC3H6), mRNA [NM_198581]	ZC3H6
A_24_P8371	SPNS2|NM_001124758|124976|Homo sapiens spinster homolog 2 (Drosophila) (SPNS2), mRNA [NM_001124758]	SPNS2
A_24_P849801	RPL22|NM_000983|6146|Homo sapiens ribosomal protein L22 (RPL22), mRNA [NM_000983]	RPL22
A_24_P87036	ANO1|NM_018043|55107|Homo sapiens anoctamin 1, calcium activated chloride channel (ANO1), transcript variant 1, mRNA [NM_018043]	ANO1
A_24_P870620	PTN|NM_002825|5764|Homo sapiens pleiotrophin (PTN), mRNA [NM_002825]	PTN
A_24_P876522	GPX8|NM_001008397|493869|Homo sapiens glutathione peroxidase 8 (putative) (GPX8), mRNA [NM_001008397]	GPX8
A_24_P88850	MRAS|NM_012219|22808|Homo sapiens muscle RAS oncogene homolog (MRAS), transcript variant 1, mRNA [NM_012219]	MRAS
A_24_P896205	TBX2-AS1|NR_125749|103689912|Homo sapiens TBX2 antisense RNA 1 (TBX2-AS1), transcript variant 1, long non-coding RNA [NR_125749]	TBX2-AS1
A_24_P89891	TRAF1|NM_005658|7185|Homo sapiens TNF receptor-associated factor 1 (TRAF1), transcript variant 1, mRNA [NM_005658]	TRAF1
A_24_P911906	PCDH17|NM_001040429|27253|Homo sapiens protocadherin 17 (PCDH17), mRNA [NM_001040429]	PCDH17
A_24_P920521	COMMD6|NM_203497|170622|Homo sapiens COMM domain containing 6 (COMMD6), transcript variant 1, mRNA [NM_203497]	COMMD6
A_24_P925040	CAV2|NM_001233|858|Homo sapiens caveolin 2 (CAV2), transcript variant 1, mRNA [NM_001233]	CAV2
A_24_P925062	MXRA7|NM_001008529|439921|Homo sapiens matrix-remodelling associated 7 (MXRA7), transcript variant 2, mRNA [NM_001008529]	MXRA7
A_24_P928969	PTPN3|NM_001145369|5774|Homo sapiens protein tyrosine phosphatase, non-receptor type 3 (PTPN3), transcript variant 3, mRNA [NM_001145369]	PTPN3
A_24_P935103	ADCY9|NM_001116|115|Homo sapiens adenylate cyclase 9 (ADCY9), mRNA [NM_001116]	ADCY9
A_24_P935491	COL3A1|NM_000090|1281|Homo sapiens collagen, type III, alpha 1 (COL3A1), mRNA [NM_000090]	COL3A1
A_24_P940006	EFNB3|NM_001406|1949|Homo sapiens ephrin-B3 (EFNB3), mRNA [NM_001406]	EFNB3
A_24_P940135	CTBS|NM_004388|1486|Homo sapiens chitobiase, di-N-acetyl- (CTBS), mRNA [NM_004388]	CTBS
A_24_P940434	LOC100996455|NR_073177|100996455|Homo sapiens uncharacterized LOC100996455 (LOC100996455), long non-coding RNA [NR_073177]	LOC100996455
A_24_P941038	VSTM4|NM_144984|196740|Homo sapiens V-set and transmembrane domain containing 4 (VSTM4), transcript variant 2, mRNA [NM_144984]	VSTM4
A_24_P941268	CA5B||11238|carbonic anhydrase VB, mitochondrial [Source:HGNC Symbol;Acc:HGNC:1378] [ENST00000380319]	CA5B
A_24_P941643	PLCB1|NM_015192|23236|Homo sapiens phospholipase C, beta 1 (phosphoinositide-specific) (PLCB1), transcript variant 1, mRNA [NM_015192]	PLCB1
A_24_P941912	DTX3L|NM_138287|151636|Homo sapiens deltex 3 like, E3 ubiquitin ligase (DTX3L), mRNA [NM_138287]	DTX3L
A_24_P942068	TANC2|NM_025185|26115|Homo sapiens tetratricopeptide repeat, ankyrin repeat and coiled-coil containing 2 (TANC2), mRNA [NM_025185]	TANC2
A_24_P942441	NRXN1|NM_004801|9378|Homo sapiens neurexin 1 (NRXN1), transcript variant alpha1, mRNA [NM_004801]	NRXN1
A_24_P942517	TMX4|NM_021156|56255|Homo sapiens thioredoxin-related transmembrane protein 4 (TMX4), mRNA [NM_021156]	TMX4
A_24_P943301	PEAR1|NM_001080471|375033|Homo sapiens platelet endothelial aggregation receptor 1 (PEAR1), mRNA [NM_001080471]	PEAR1
A_24_P943393	AHNAK|NM_001620|79026|Homo sapiens AHNAK nucleoprotein (AHNAK), transcript variant 1, mRNA [NM_001620]	AHNAK
A_24_P943613	TBC1D1|NM_015173|23216|Homo sapiens TBC1 (tre-2/USP6, BUB2, cdc16) domain family, member 1 (TBC1D1), transcript variant 1, mRNA [NM_015173]	TBC1D1
A_24_P943781	CPED1|NM_001105533|79974|Homo sapiens cadherin-like and PC-esterase domain containing 1 (CPED1), transcript variant 2, mRNA [NM_001105533]	CPED1
A_24_P943815	PNPLA4|NM_004650|8228|Homo sapiens patatin-like phospholipase domain containing 4 (PNPLA4), transcript variant 1, mRNA [NM_004650]	PNPLA4
A_24_P943894	SCUBE3|NM_152753|222663|Homo sapiens signal peptide, CUB domain, EGF-like 3 (SCUBE3), transcript variant 1, mRNA [NM_152753]	SCUBE3
A_24_P944458	INSIG2|NM_016133|51141|Homo sapiens insulin induced gene 2 (INSIG2), mRNA [NM_016133]	INSIG2
A_24_P945113	ACVRL1|NM_000020|94|Homo sapiens activin A receptor type II-like 1 (ACVRL1), transcript variant 1, mRNA [NM_000020]	ACVRL1
A_24_P97197	CTDSP1|NM_021198|58190|Homo sapiens CTD (carboxy-terminal domain, RNA polymerase II, polypeptide A) small phosphatase 1 (CTDSP1), transcript variant 1, mRNA [NM_021198]	CTDSP1
A_32_P100109	REPS2|NM_004726|9185|Homo sapiens RALBP1 associated Eps domain containing 2 (REPS2), transcript variant 1, mRNA [NM_004726]	REPS2
A_32_P100439	MTURN|NM_152793|222166|Homo sapiens maturin, neural progenitor differentiation regulator homolog (Xenopus) (MTURN), mRNA [NM_152793]	MTURN
A_32_P100683	TTC28|NM_001145418|23331|Homo sapiens tetratricopeptide repeat domain 28 (TTC28), mRNA [NM_001145418]	TTC28
A_32_P103614	NEBL-AS1|NR_046283|100128511|Homo sapiens NEBL antisense RNA 1 (NEBL-AS1), transcript variant 1, long non-coding RNA [NR_046283]	NEBL-AS1
A_32_P105549	ANXA8L1|NM_001098845|728113|Homo sapiens annexin A8-like 1 (ANXA8L1), transcript variant 1, mRNA [NM_001098845]	ANXA8L1
A_32_P107617	SFTPD|NM_003019|6441|Homo sapiens surfactant protein D (SFTPD), mRNA [NM_003019]	SFTPD
A_32_P107876	FRAS1|NM_025074|80144|Homo sapiens Fraser extracellular matrix complex subunit 1 (FRAS1), transcript variant 1, mRNA [NM_025074]	FRAS1
A_32_P108254	FAM20A|NM_017565|54757|Homo sapiens family with sequence similarity 20, member A (FAM20A), transcript variant 1, mRNA [NM_017565]	FAM20A
A_32_P108826	ZBTB41|NM_194314|360023|Homo sapiens zinc finger and BTB domain containing 41 (ZBTB41), mRNA [NM_194314]	ZBTB41
A_32_P114003	ZFHX4-AS1|NR_024360|100192378|Homo sapiens ZFHX4 antisense RNA 1 (ZFHX4-AS1), long non-coding RNA [NR_024360]	ZFHX4-AS1
A_32_P114284	IKZF2|NM_001079526|22807|Homo sapiens IKAROS family zinc finger 2 (Helios) (IKZF2), transcript variant 2, mRNA [NM_001079526]	IKZF2
A_32_P116857	PDE11A|NM_016953|50940|Homo sapiens phosphodiesterase 11A (PDE11A), transcript variant 4, mRNA [NM_016953]	PDE11A
A_32_P117313	TRIQK|AF130048|286144|Homo sapiens clone FLB3344 PRO0845 mRNA, complete cds. [AF130048]	TRIQK
A_32_P118568	RFPL1S|NR_002727|10740|Homo sapiens RFPL1 antisense RNA 1 (RFPL1S), antisense RNA [NR_002727]	RFPL1S
A_32_P125338	FAM43B|NM_207334|163933|Homo sapiens family with sequence similarity 43, member B (FAM43B), mRNA [NM_207334]	FAM43B
A_32_P125771	RGS22|NM_015668|26166|Homo sapiens regulator of G-protein signaling 22 (RGS22), transcript variant 1, mRNA [NM_015668]	RGS22
A_32_P125803	RBM26-AS1|NR_038991|100505538|Homo sapiens RBM26 antisense RNA 1 (RBM26-AS1), long non-coding RNA [NR_038991]	RBM26-AS1
A_32_P126557	RGS6|NM_001204424|9628|Homo sapiens regulator of G-protein signaling 6 (RGS6), transcript variant 10, mRNA [NM_001204424]	RGS6
A_32_P129894	MEGF9|NM_001080497|1955|Homo sapiens multiple EGF-like-domains 9 (MEGF9), mRNA [NM_001080497]	MEGF9
A_32_P130788	SAMD13|NM_001010971|148418|Homo sapiens sterile alpha motif domain containing 13 (SAMD13), transcript variant 1, mRNA [NM_001010971]	SAMD13
A_32_P131050	ZNF148|NM_021964|7707|Homo sapiens zinc finger protein 148 (ZNF148), mRNA [NM_021964]	ZNF148
A_32_P131143	CECR5-AS1|NR_024482|100130717|Homo sapiens CECR5 antisense RNA 1 (CECR5-AS1), transcript variant 2, long non-coding RNA [NR_024482]	CECR5-AS1
A_32_P132317	GPR155|NM_001033045|151556|Homo sapiens G protein-coupled receptor 155 (GPR155), transcript variant 1, mRNA [NM_001033045]	GPR155
A_32_P133884	TUSC1|NM_001004125|286319|Homo sapiens tumor suppressor candidate 1 (TUSC1), mRNA [NM_001004125]	TUSC1
A_32_P133916	BNC2|NM_017637|54796|Homo sapiens basonuclin 2 (BNC2), mRNA [NM_017637]	BNC2
A_32_P135336	LOC388242|NR_002556|388242|Homo sapiens coiled-coil domain containing 101 pseudogene (LOC388242), non-coding RNA [NR_002556]	LOC388242
A_32_P135348	TANC1|NM_033394|85461|Homo sapiens tetratricopeptide repeat, ankyrin repeat and coiled-coil containing 1 (TANC1), transcript variant 1, mRNA [NM_033394]	TANC1
A_32_P140489	GDF6|NM_001001557|392255|Homo sapiens growth differentiation factor 6 (GDF6), mRNA [NM_001001557]	GDF6
A_32_P147078	SLC8A1|NM_021097|6546|Homo sapiens solute carrier family 8 (sodium/calcium exchanger), member 1 (SLC8A1), transcript variant A, mRNA [NM_021097]	SLC8A1
A_32_P148538	LPPR4|NM_014839|9890|Homo sapiens lipid phosphate phosphatase-related protein type 4 (LPPR4), transcript variant 1, mRNA [NM_014839]	LPPR4
A_32_P149492	NBPF11|NM_001101663|200030|Homo sapiens neuroblastoma breakpoint family, member 11 (NBPF11), transcript variant 1, mRNA [NM_001101663]	NBPF11
A_32_P150632	ANXA11||311|annexin A11 [Source:HGNC Symbol;Acc:HGNC:535] [ENST00000447489]	ANXA11
A_32_P152767	SKIDA1|NM_207371|387640|Homo sapiens SKI/DACH domain containing 1 (SKIDA1), mRNA [NM_207371]	SKIDA1
A_32_P153071	VIPR2|NM_003382|7434|Homo sapiens vasoactive intestinal peptide receptor 2 (VIPR2), mRNA [NM_003382]	VIPR2
A_32_P157208	PGM5P3-AS1|NR_121188|101929127|Homo sapiens PGM5P3 antisense RNA 1 (PGM5P3-AS1), transcript variant 1, long non-coding RNA [NR_121188]	PGM5P3-AS1
A_32_P159651	KAT2B|NM_003884|8850|Homo sapiens K(lysine) acetyltransferase 2B (KAT2B), mRNA [NM_003884]	KAT2B
A_32_P16007	POTEB3|NM_207355|102724631|Homo sapiens POTE ankyrin domain family, member B3 (POTEB3), transcript variant 1, mRNA [NM_207355]	POTEB3
A_32_P160561	DOK6|NM_152721|220164|Homo sapiens docking protein 6 (DOK6), mRNA [NM_152721]	DOK6
A_32_P160563	OPCML|NM_001012393|4978|Homo sapiens opioid binding protein/cell adhesion molecule-like (OPCML), transcript variant 2, mRNA [NM_001012393]	OPCML
A_32_P161762	RUNX2|NM_001024630|860|Homo sapiens runt-related transcription factor 2 (RUNX2), transcript variant 1, mRNA [NM_001024630]	RUNX2
A_32_P161913	TMEM240|NM_001114748|339453|Homo sapiens transmembrane protein 240 (TMEM240), mRNA [NM_001114748]	TMEM240
A_32_P162250	ARHGAP18|NM_033515|93663|Homo sapiens Rho GTPase activating protein 18 (ARHGAP18), mRNA [NM_033515]	ARHGAP18
A_32_P164246	FOXQ1|NM_033260|94234|Homo sapiens forkhead box Q1 (FOXQ1), mRNA [NM_033260]	FOXQ1
A_32_P167471	CLMN|NM_024734|79789|Homo sapiens calmin (calponin-like, transmembrane) (CLMN), mRNA [NM_024734]	CLMN
A_32_P168464	CASK|NM_003688|8573|Homo sapiens calcium/calmodulin-dependent serine protein kinase (MAGUK family) (CASK), transcript variant 1, mRNA [NM_003688]	CASK
A_32_P16918	C21orf62|NM_019596|56245|Homo sapiens chromosome 21 open reading frame 62 (C21orf62), transcript variant 2, mRNA [NM_019596]	C21orf62
A_32_P169505	KIAA2022|NM_001008537|340533|Homo sapiens KIAA2022 (KIAA2022), mRNA [NM_001008537]	KIAA2022
A_32_P172141	CDON|NM_016952|50937|Homo sapiens cell adhesion associated, oncogene regulated (CDON), transcript variant 2, mRNA [NM_016952]	CDON
A_32_P177539	IRX6|NM_024335|79190|Homo sapiens iroquois homeobox 6 (IRX6), mRNA [NM_024335]	IRX6
A_32_P179138	GUCY1A3|NM_000856|2982|Homo sapiens guanylate cyclase 1, soluble, alpha 3 (GUCY1A3), transcript variant 1, mRNA [NM_000856]	GUCY1A3
A_32_P179998	DMRTC1|NM_033053|63947|Homo sapiens DMRT-like family C1 (DMRTC1), mRNA [NM_033053]	DMRTC1
A_32_P181222	KCNMA1|NM_002247|3778|Homo sapiens potassium channel, calcium activated large conductance subfamily M alpha, member 1 (KCNMA1), transcript variant 2, mRNA [NM_002247]	KCNMA1
A_32_P182299	C1orf168|NM_001004303|199920|Homo sapiens chromosome 1 open reading frame 168 (C1orf168), mRNA [NM_001004303]	C1orf168
A_32_P183367	CELF4|NM_020180|56853|Homo sapiens CUGBP, Elav-like family member 4 (CELF4), transcript variant 1, mRNA [NM_020180]	CELF4
A_32_P183442	XLOC_l2_011265|||BROAD Institute lincRNA (XLOC_l2_011265), lincRNA [TCONS_l2_00021296]	XLOC_l2_011265
A_32_P183598	|||HSU33822 TXBP181 {Homo sapiens} (exp=-1; wgp=0; cg=0), partial (17
A_32_P183765	ERBB4|NM_005235|2066|Homo sapiens erb-b2 receptor tyrosine kinase 4 (ERBB4), transcript variant JM-a/CVT-1, mRNA [NM_005235]	ERBB4
A_32_P184168	LOC441052|XR_244755|441052|PREDICTED: Homo sapiens uncharacterized LOC441052 (LOC441052), misc_RNA [XR_244755]	LOC441052
A_32_P18440	ARID5B|NM_032199|84159|Homo sapiens AT rich interactive domain 5B (MRF1-like) (ARID5B), transcript variant 1, mRNA [NM_032199]	ARID5B
A_32_P184488	PHLDB3|NM_198850|653583|Homo sapiens pleckstrin homology-like domain, family B, member 3 (PHLDB3), mRNA [NM_198850]	PHLDB3
A_32_P18470	TCEAL5|NM_001012979|340543|Homo sapiens transcription elongation factor A (SII)-like 5 (TCEAL5), mRNA [NM_001012979]	TCEAL5
A_32_P187571	SCN2B|NM_004588|6327|Homo sapiens sodium channel, voltage gated, type II beta subunit (SCN2B), mRNA [NM_004588]	SCN2B
A_32_P190303	LONRF2|NM_198461|164832|Homo sapiens LON peptidase N-terminal domain and ring finger 2 (LONRF2), mRNA [NM_198461]	LONRF2
A_32_P190769	C1QTNF7|NM_031911|114905|Homo sapiens C1q and tumor necrosis factor related protein 7 (C1QTNF7), transcript variant 3, mRNA [NM_031911]	C1QTNF7
A_32_P191840	LOC644662|XR_171034|644662|PREDICTED: Homo sapiens uncharacterized LOC644662 (LOC644662), ncRNA [XR_171034]	LOC644662
A_32_P192545	TCEAL6|NM_001006938|158931|Homo sapiens transcription elongation factor A (SII)-like 6 (TCEAL6), mRNA [NM_001006938]	TCEAL6
A_32_P192692	KCNMA1|NM_002247|3778|Homo sapiens potassium channel, calcium activated large conductance subfamily M alpha, member 1 (KCNMA1), transcript variant 2, mRNA [NM_002247]	KCNMA1
A_32_P194115	SUN2|NM_015374|25777|Homo sapiens Sad1 and UNC84 domain containing 2 (SUN2), transcript variant 2, mRNA [NM_015374]	SUN2
A_32_P194312	SDK2|NM_001144952|54549|Homo sapiens sidekick cell adhesion molecule 2 (SDK2), mRNA [NM_001144952]	SDK2
A_32_P196263	ADAMTS9|NM_182920|56999|Homo sapiens ADAM metallopeptidase with thrombospondin type 1 motif, 9 (ADAMTS9), mRNA [NM_182920]	ADAMTS9
A_32_P197561	EBF1|NM_024007|1879|Homo sapiens early B-cell factor 1 (EBF1), transcript variant 2, mRNA [NM_024007]	EBF1
A_32_P198731	NEURL1B|NM_001142651|54492|Homo sapiens neuralized E3 ubiquitin protein ligase 1B (NEURL1B), mRNA [NM_001142651]	NEURL1B
A_32_P203404	FAM69C|NM_001044369|125704|Homo sapiens family with sequence similarity 69, member C (FAM69C), mRNA [NM_001044369]	FAM69C
A_32_P205624	SHC2|BC034544|25759|SHC (Src homology 2 domain containing) transforming protein 2 [Source:HGNC Symbol;Acc:HGNC:29869] [ENST00000588376]	SHC2
A_32_P207169	SERTAD4-AS1|NR_024337|574036|Homo sapiens SERTAD4 antisense RNA 1 (SERTAD4-AS1), long non-coding RNA [NR_024337]	SERTAD4-AS1
A_32_P208120	CAMK1D|AK289393|57118|calcium/calmodulin-dependent protein kinase ID [Source:HGNC Symbol;Acc:HGNC:19341] [ENST00000378845]	CAMK1D
A_32_P208823	PLXDC1|NM_020405|57125|Homo sapiens plexin domain containing 1 (PLXDC1), mRNA [NM_020405]	PLXDC1
A_32_P21255	SLC30A4|NM_013309|7782|Homo sapiens solute carrier family 30 (zinc transporter), member 4 (SLC30A4), mRNA [NM_013309]	SLC30A4
A_32_P215938	GPSM1|NM_015597|26086|Homo sapiens G-protein signaling modulator 1 (GPSM1), transcript variant 2, mRNA [NM_015597]	GPSM1
A_32_P216520	WIF1|NM_007191|11197|Homo sapiens WNT inhibitory factor 1 (WIF1), mRNA [NM_007191]	WIF1
A_32_P217655	LOC645166|NR_027355|645166|Homo sapiens lymphocyte-specific protein 1 pseudogene (LOC645166), transcript variant 2, non-coding RNA [NR_027355]	LOC645166
A_32_P219279	ELFN2|NM_052906|114794|Homo sapiens extracellular leucine-rich repeat and fibronectin type III domain containing 2 (ELFN2), transcript variant 1, mRNA [NM_052906]	ELFN2
A_32_P222684	PRDM6|NM_001136239|93166|Homo sapiens PR domain containing 6 (PRDM6), mRNA [NM_001136239]	PRDM6
A_32_P223017	MAP3K6|NM_004672|9064|Homo sapiens mitogen-activated protein kinase kinase kinase 6 (MAP3K6), transcript variant 1, mRNA [NM_004672]	MAP3K6
A_32_P224525	COL6A6|NM_001102608|131873|Homo sapiens collagen, type VI, alpha 6 (COL6A6), mRNA [NM_001102608]	COL6A6
A_32_P225345	C11orf88|NM_207430|399949|Homo sapiens chromosome 11 open reading frame 88 (C11orf88), transcript variant 1, mRNA [NM_207430]	C11orf88
A_32_P225355	CPEB2|NM_182485|132864|Homo sapiens cytoplasmic polyadenylation element binding protein 2 (CPEB2), transcript variant B, mRNA [NM_182485]	CPEB2
A_32_P225659	UTS2B|NM_198152|257313|Homo sapiens urotensin 2B (UTS2B), mRNA [NM_198152]	UTS2B
A_32_P225816	PRDM16|NM_199454|63976|Homo sapiens PR domain containing 16 (PRDM16), transcript variant 2, mRNA [NM_199454]	PRDM16
A_32_P226646	LOC100129781|XR_109259|100129781|PREDICTED: Homo sapiens uncharacterized LOC100129781 (LOC100129781), transcript variant X2, ncRNA [XR_109259]	LOC100129781
A_32_P231493	DOCK9-AS2|NR_047482|100861541|Homo sapiens DOCK9 antisense RNA 2 (head to head) (DOCK9-AS2), long non-coding RNA [NR_047482]	DOCK9-AS2
A_32_P24140	GAS2|NM_005256|2620|Homo sapiens growth arrest-specific 2 (GAS2), transcript variant 1, mRNA [NM_005256]	GAS2
A_32_P25050	RDH10|NM_172037|157506|Homo sapiens retinol dehydrogenase 10 (all-trans) (RDH10), mRNA [NM_172037]	RDH10
A_32_P25357	CDH15|NM_004933|1013|Homo sapiens cadherin 15, type 1, M-cadherin (myotubule) (CDH15), mRNA [NM_004933]	CDH15
A_32_P29118	SEMA3D|NM_152754|223117|Homo sapiens sema domain, immunoglobulin domain (Ig), short basic domain, secreted, (semaphorin) 3D (SEMA3D), mRNA [NM_152754]	SEMA3D
A_32_P300427	APCDD1L|NM_153360|164284|Homo sapiens adenomatosis polyposis coli down-regulated 1-like (APCDD1L), mRNA [NM_153360]	APCDD1L
A_32_P32254	COL6A1|NM_001848|1291|Homo sapiens collagen, type VI, alpha 1 (COL6A1), mRNA [NM_001848]	COL6A1
A_32_P32413	SETBP1|NM_001130110|26040|Homo sapiens SET binding protein 1 (SETBP1), transcript variant 2, mRNA [NM_001130110]	SETBP1
A_32_P345659	XIRP1|NM_194293|165904|Homo sapiens xin actin-binding repeat containing 1 (XIRP1), transcript variant 1, mRNA [NM_194293]	XIRP1
A_32_P34844	ADAMTS18|NM_199355|170692|Homo sapiens ADAM metallopeptidase with thrombospondin type 1 motif, 18 (ADAMTS18), mRNA [NM_199355]	ADAMTS18
A_32_P358887	SLC4A4|NM_003759|8671|Homo sapiens solute carrier family 4 (sodium bicarbonate cotransporter), member 4 (SLC4A4), transcript variant 2, mRNA [NM_003759]	SLC4A4
A_32_P36046	C2orf68|NM_001013649|388969|Homo sapiens chromosome 2 open reading frame 68 (C2orf68), mRNA [NM_001013649]	C2orf68
A_32_P36694	JAZF1|NM_175061|221895|Homo sapiens JAZF zinc finger 1 (JAZF1), mRNA [NM_175061]	JAZF1
A_32_P37592	SCARNA17|NR_003003|677769|Homo sapiens small Cajal body-specific RNA 17 (SCARNA17), guide RNA [NR_003003]	SCARNA17
A_32_P377880	GDNF|NM_000514|2668|Homo sapiens glial cell derived neurotrophic factor (GDNF), transcript variant 1, mRNA [NM_000514]	GDNF
A_32_P394951	NTN5|XM_006723011|126147|netrin 5 [Source:HGNC Symbol;Acc:HGNC:25208] [ENST00000270235]	NTN5
A_32_P412313	ASB6|NM_017873|140459|Homo sapiens ankyrin repeat and SOCS box containing 6 (ASB6), transcript variant 1, mRNA [NM_017873]	ASB6
A_32_P4199	RNF152|NM_173557|220441|Homo sapiens ring finger protein 152 (RNF152), mRNA [NM_173557]	RNF152
A_32_P43349	LINC01197||400456|long intergenic non-protein coding RNA 1197 [Source:HGNC Symbol;Acc:HGNC:49597] [ENST00000614853]	LINC01197
A_32_P452655	LGALS9C|NM_001040078|654346|Homo sapiens lectin, galactoside-binding, soluble, 9C (LGALS9C), mRNA [NM_001040078]	LGALS9C
A_32_P4595	SGCD|NM_172244|6444|Homo sapiens sarcoglycan, delta (35kDa dystrophin-associated glycoprotein) (SGCD), transcript variant 2, mRNA [NM_172244]	SGCD
A_32_P46214	SLC9A9|NM_173653|285195|Homo sapiens solute carrier family 9, subfamily A (NHE9, cation proton antiporter 9), member 9 (SLC9A9), mRNA [NM_173653]	SLC9A9
A_32_P46840	LOC729680|AK090664|729680|Homo sapiens cDNA FLJ33345 fis, clone BRACE2003713. [AK090664]	LOC729680
A_32_P468743	ODF3L1|NM_175881|161753|Homo sapiens outer dense fiber of sperm tails 3-like 1 (ODF3L1), mRNA [NM_175881]	ODF3L1
A_32_P46981	HSBP1L1|NM_001136180|440498|Homo sapiens heat shock factor binding protein 1-like 1 (HSBP1L1), mRNA [NM_001136180]	HSBP1L1
A_32_P47107	|||
A_32_P47157	LINC00950|NR_024006|92973|Homo sapiens long intergenic non-protein coding RNA 950 (LINC00950), long non-coding RNA [NR_024006]	LINC00950
A_32_P475513	MYO15B|NR_003587|80022|Homo sapiens myosin XVB pseudogene (MYO15B), non-coding RNA [NR_003587]	MYO15B
A_32_P491499	LOC285191|XR_249328|285191|PREDICTED: Homo sapiens uncharacterized LOC285191 (AC011298.2), misc_RNA [XR_249328]	LOC285191
A_32_P49508	HMGCLL1|NM_019036|54511|Homo sapiens 3-hydroxymethyl-3-methylglutaryl-CoA lyase-like 1 (HMGCLL1), transcript variant 1, mRNA [NM_019036]	HMGCLL1
A_32_P51237	KANK4|NM_181712|163782|Homo sapiens KN motif and ankyrin repeat domains 4 (KANK4), mRNA [NM_181712]	KANK4
A_32_P517749	RPS6KA3|NM_004586|6197|Homo sapiens ribosomal protein S6 kinase, 90kDa, polypeptide 3 (RPS6KA3), mRNA [NM_004586]	RPS6KA3
A_32_P52153	UNC5B-AS1|NR_038453|728978|Homo sapiens UNC5B antisense RNA 1 (UNC5B-AS1), long non-coding RNA [NR_038453]	UNC5B-AS1
A_32_P524014	UTRN|NM_007124|7402|Homo sapiens utrophin (UTRN), mRNA [NM_007124]	UTRN
A_32_P52785	DAAM2|NM_015345|23500|Homo sapiens dishevelled associated activator of morphogenesis 2 (DAAM2), transcript variant 2, mRNA [NM_015345]	DAAM2
A_32_P539599	WEE2-AS1|NR_015392|285962|Homo sapiens WEE2 antisense RNA 1 (WEE2-AS1), long non-coding RNA [NR_015392]	WEE2-AS1
A_32_P55135	SSX1|NM_005635|6756|Homo sapiens synovial sarcoma, X breakpoint 1 (SSX1), transcript variant 2, mRNA [NM_005635]	SSX1
A_32_P55871	MAATS1|NM_033364|89876|Homo sapiens MYCBP-associated, testis expressed 1 (MAATS1), mRNA [NM_033364]	MAATS1
A_32_P57810	RNF157|NM_052916|114804|Homo sapiens ring finger protein 157 (RNF157), mRNA [NM_052916]	RNF157
A_32_P60065	F2RL2|NM_004101|2151|Homo sapiens coagulation factor II (thrombin) receptor-like 2 (F2RL2), transcript variant 1, mRNA [NM_004101]	F2RL2
A_32_P60459	OTUD1|NM_001145373|220213|Homo sapiens OTU deubiquitinase 1 (OTUD1), mRNA [NM_001145373]	OTUD1
A_32_P61684	PAG1|NM_018440|55824|Homo sapiens phosphoprotein membrane anchor with glycosphingolipid microdomains 1 (PAG1), mRNA [NM_018440]	PAG1
A_32_P6172	LINC01003|NR_027387|100128822|Homo sapiens long intergenic non-protein coding RNA 1003 (LINC01003), long non-coding RNA [NR_027387]	LINC01003
A_32_P62211	LOC101928433|XR_241982|101928433|PREDICTED: Homo sapiens uncharacterized LOC101928433 (LOC101928433), ncRNA [XR_241982]	LOC101928433
A_32_P66035	TMEM86A|NM_153347|144110|Homo sapiens transmembrane protein 86A (TMEM86A), mRNA [NM_153347]	TMEM86A
[truncated: 760 more rows]

## Sheet: 4
PROBE	GENE_ID	GENE
A_19_P00315641	LINC00632|NR_104228|286411|Homo sapiens long intergenic non-protein coding RNA 632 (LINC00632), transcript variant 3, long non-coding RNA [NR_104228]	LINC00632
A_19_P00315647	LOC100507165|XR_110530|100507165|PREDICTED: Homo sapiens uncharacterized LOC100507165 (LOC100507165), ncRNA [XR_110530]	LOC100507165
A_19_P00315649	LOC100507165|XR_110530|100507165|PREDICTED: Homo sapiens uncharacterized LOC100507165 (LOC100507165), ncRNA [XR_110530]	LOC100507165
A_19_P00315773	LINC00883||344595|long intergenic non-protein coding RNA 883 [Source:HGNC Symbol;Acc:HGNC:48569] [ENST00000495228]	LINC00883
A_19_P00317822	lnc-RASA1-7|||LNCipedia lincRNA (lnc-RASA1-7), lincRNA [lnc-RASA1-7:8]	lnc-RASA1-7
A_19_P00319709	LINC00883||344595|long intergenic non-protein coding RNA 883 [Source:HGNC Symbol;Acc:HGNC:48569] [ENST00000495228]	LINC00883
A_19_P00320063	LINC00882||100302640|long intergenic non-protein coding RNA 882 [Source:HGNC Symbol;Acc:HGNC:48568] [ENST00000473636]	LINC00882
A_19_P00320275	LINC00632|NR_104228|286411|Homo sapiens long intergenic non-protein coding RNA 632 (LINC00632), transcript variant 3, long non-coding RNA [NR_104228]	LINC00632
A_19_P00320723	SRP14-AS1|NR_040059|100131089|Homo sapiens SRP14 antisense RNA1 (head to head) (SRP14-AS1), transcript variant 1, long non-coding RNA [NR_040059]	SRP14-AS1
A_19_P00321009	LINC01133|NR_038849|100505633|Homo sapiens long intergenic non-protein coding RNA 1133 (LINC01133), long non-coding RNA [NR_038849]	LINC01133
A_19_P00321361	LINC-PINT|NR_109851|378805|Homo sapiens long intergenic non-protein coding RNA, p53 induced transcript (LINC-PINT), transcript variant 4, long non-coding RNA [NR_109851]	LINC-PINT
A_19_P00322573	LINC01372|NR_108104|101929736|Homo sapiens long intergenic non-protein coding RNA 1372 (LINC01372), long non-coding RNA [NR_108104]	LINC01372
A_19_P00330814	HOTAIR|NR_047518|100124700|Homo sapiens HOX transcript antisense RNA (HOTAIR), transcript variant 3, long non-coding RNA [NR_047518]	HOTAIR
A_19_P00800206	LOC400958|NR_036586|400958|Homo sapiens uncharacterized LOC400958 (LOC400958), long non-coding RNA [NR_036586]	LOC400958
A_19_P00802433	LINC01564|NR_125841|101927171|Homo sapiens long intergenic non-protein coding RNA 1564 (LINC01564), long non-coding RNA [NR_125841]	LINC01564
A_19_P00804093	CCDC149|AL834257|91050|coiled-coil domain containing 149 [Source:HGNC Symbol;Acc:HGNC:25405] [ENST00000324309]	CCDC149
A_19_P00806473	|||
A_19_P00809119	CASC15|NR_015410|401237|Homo sapiens cancer susceptibility candidate 15 (non-protein coding) (CASC15), long non-coding RNA [NR_015410]	CASC15
A_19_P00813192	LOC643733|NR_034079|643733|Homo sapiens caspase 4, apoptosis-related cysteine peptidase pseudogene (LOC643733), transcript variant 2, non-coding RNA [NR_034079]	LOC643733
A_21_P0000005	SMTNL1|NM_001105565|219537|Homo sapiens smoothelin-like 1 (SMTNL1), mRNA [NM_001105565]	SMTNL1
A_21_P0000017	RPS20|NM_001023|6224|Homo sapiens ribosomal protein S20 (RPS20), transcript variant 2, mRNA [NM_001023]	RPS20
A_21_P0000073	OSMR|NM_003999|9180|Homo sapiens oncostatin M receptor (OSMR), transcript variant 1, mRNA [NM_003999]	OSMR
A_21_P0000126	TGFBR3L|NM_001195259|100507588|Homo sapiens transforming growth factor, beta receptor III-like (TGFBR3L), mRNA [NM_001195259]	TGFBR3L
A_21_P0000196	SVOP|AL359592|55530|Homo sapiens mRNA; cDNA DKFZp761H039 (from clone DKFZp761H039). [AL359592]	SVOP
A_21_P0000228	SNORD115-1|NR_001291|338433|Homo sapiens small nucleolar RNA, C/D box 115-1 (SNORD115-1), small nucleolar RNA [NR_001291]	SNORD115-1
A_21_P0000386	SNORD89|NR_003070|692205|Homo sapiens small nucleolar RNA, C/D box 89 (SNORD89), small nucleolar RNA [NR_003070]	SNORD89
A_21_P0000437	SNORD115-2|NR_003294|100033437|Homo sapiens small nucleolar RNA, C/D box 115-2 (SNORD115-2), small nucleolar RNA [NR_003294]	SNORD115-2
A_21_P0000439	SNORD115-3|NR_003295|100033440|Homo sapiens small nucleolar RNA, C/D box 115-3 (SNORD115-3), small nucleolar RNA [NR_003295]	SNORD115-3
A_21_P0000452	SNORD115-32|NR_003347|100033806|Homo sapiens small nucleolar RNA, C/D box 115-32 (SNORD115-32), small nucleolar RNA [NR_003347]	SNORD115-32
A_21_P0000557	LINC00882||100302640|long intergenic non-protein coding RNA 882 [Source:HGNC Symbol;Acc:HGNC:48568] [ENST00000473636]	LINC00882
A_21_P0000631	LOC643733|NR_034079|643733|Homo sapiens caspase 4, apoptosis-related cysteine peptidase pseudogene (LOC643733), transcript variant 2, non-coding RNA [NR_034079]	LOC643733
A_21_P0000684	LOC100506548|NR_037665|100506548|Homo sapiens uncharacterized LOC100506548 (LOC100506548), long non-coding RNA [NR_037665]	LOC100506548
A_21_P0000841	PRKAG2-AS1|NR_038926|100505483|Homo sapiens PRKAG2 antisense RNA 1 (PRKAG2-AS1), long non-coding RNA [NR_038926]	PRKAG2-AS1
A_21_P0000876	TMEM161B-AS1|NR_105019|100505894|Homo sapiens TMEM161B antisense RNA 1 (TMEM161B-AS1), transcript variant 4, long non-coding RNA [NR_105019]	TMEM161B-AS1
A_21_P0000938	|||
A_21_P0000940	|XR_109346||
A_21_P0001050	PCAT6|NR_046325|100506696|Homo sapiens prostate cancer associated transcript 6 (non-protein coding) (PCAT6), transcript variant 1, long non-coding RNA [NR_046325]	PCAT6
A_21_P0001177	lnc-FAM72C-2|XM_006711090||PREDICTED: Homo sapiens myomegalin-like (LOC100996723), mRNA [XM_006711090]	lnc-FAM72C-2
A_21_P0001244	LOC101927851||101927851|	LOC101927851
A_21_P0001245	LOC101927851||101927851|	LOC101927851
A_21_P0001345	lnc-SLC44A3-1|||LNCipedia lincRNA (lnc-SLC44A3-1), lincRNA [lnc-SLC44A3-1:5]	lnc-SLC44A3-1
A_21_P0001384	LINC00626|NR_024160|79100|Homo sapiens long intergenic non-protein coding RNA 626 (LINC00626), long non-coding RNA [NR_024160]	LINC00626
A_21_P0001403	lnc-CDC73-1|||LNCipedia lincRNA (lnc-CDC73-1), lincRNA [lnc-CDC73-1:2]	lnc-CDC73-1
A_21_P0001545	LOC149351|XR_132798|149351|	LOC149351
A_21_P0001596	lnc-CREG1-1|||LNCipedia lincRNA (lnc-CREG1-1), lincRNA [lnc-CREG1-1:1]	lnc-CREG1-1
A_21_P0001708	lnc-HMCN1-2|||LNCipedia lincRNA (lnc-HMCN1-2), lincRNA [lnc-HMCN1-2:2]	lnc-HMCN1-2
A_21_P0001711	PCAT6|NR_046325|100506696|Homo sapiens prostate cancer associated transcript 6 (non-protein coding) (PCAT6), transcript variant 1, long non-coding RNA [NR_046325]	PCAT6
A_21_P0001821	|||Homo sapiens, clone IMAGE:5721993, mRNA. [BC039518]
A_21_P0001898	|||
A_21_P0001906	FAM138D||677784|family with sequence similarity 138, member D [Source:EntrezGene;Acc:677784] [ENST00000546223]	FAM138D
A_21_P0001923	|||
A_21_P0002269	|||
A_21_P0002568	LINC01105|NR_026832|150622|Homo sapiens long intergenic non-protein coding RNA 1105 (LINC01105), long non-coding RNA [NR_026832]	LINC01105
A_21_P0002763	LINC00883||344595|long intergenic non-protein coding RNA 883 [Source:HGNC Symbol;Acc:HGNC:48569] [ENST00000495228]	LINC00883
A_21_P0003319	LOC100505685|XR_171473|100505685|PREDICTED: Homo sapiens uncharacterized LOC100505685 (LOC100505685), transcript variant X1, ncRNA [XR_171473]	LOC100505685
A_21_P0003545	|||17000531886861 GRN_ES Homo sapiens cDNA 5', mRNA sequence [CN285178]
A_21_P0003657	lnc-MGST2-1|||LNCipedia lincRNA (lnc-MGST2-1), lincRNA [lnc-MGST2-1:1]	lnc-MGST2-1
A_21_P0003852	lnc-MGST2-1|||LNCipedia lincRNA (lnc-MGST2-1), lincRNA [lnc-MGST2-1:2]	lnc-MGST2-1
A_21_P0003929	LOC100505811|NR_104609|100505811|Homo sapiens uncharacterized LOC100505811 (LOC100505811), long non-coding RNA [NR_104609]	LOC100505811
A_21_P0004167	lnc-REEP5-1|||LNCipedia lincRNA (lnc-REEP5-1), lincRNA [lnc-REEP5-1:1]	lnc-REEP5-1
A_21_P0004252	lnc-SNX18-1|||LNCipedia lincRNA (lnc-SNX18-1), lincRNA [lnc-SNX18-1:1]	lnc-SNX18-1
A_21_P0004273	lnc-XRCC4-1|||LNCipedia lincRNA (lnc-XRCC4-1), lincRNA [lnc-XRCC4-1:2]	lnc-XRCC4-1
A_21_P0004517	TMEM161B-AS1|NR_105019|100505894|Homo sapiens TMEM161B antisense RNA 1 (TMEM161B-AS1), transcript variant 4, long non-coding RNA [NR_105019]	TMEM161B-AS1
A_21_P0004536	lnc-NEURL1B-3|||LNCipedia lincRNA (lnc-NEURL1B-3), lincRNA [lnc-NEURL1B-3:2]	lnc-NEURL1B-3
A_21_P0004696	lnc-TULP4-1|||Homo sapiens full length insert cDNA clone YU79H10. [AF087973]	lnc-TULP4-1
A_21_P0004703	lnc-QKI-1|||LNCipedia lincRNA (lnc-QKI-1), lincRNA [lnc-QKI-1:1]	lnc-QKI-1
A_21_P0004750	lnc-SUPT3H-1|||Homo sapiens cDNA clone IMAGE:5266541. [BC035191]	lnc-SUPT3H-1
A_21_P0005034	lnc-HTR1B-2|||LNCipedia lincRNA (lnc-HTR1B-2), lincRNA [lnc-HTR1B-2:1]	lnc-HTR1B-2
A_21_P0005182	lnc-SDIM1-3|||LNCipedia lincRNA (lnc-SDIM1-3), lincRNA [lnc-SDIM1-3:7]	lnc-SDIM1-3
A_21_P0005221	LOC100506725|NR_108082|100506725|Homo sapiens uncharacterized LOC100506725 (LOC100506725), transcript variant 1, long non-coding RNA [NR_108082]	LOC100506725
A_21_P0005553	LOC100506725|NR_108082|100506725|Homo sapiens uncharacterized LOC100506725 (LOC100506725), transcript variant 1, long non-coding RNA [NR_108082]	LOC100506725
A_21_P0005555	LOC100506725|NR_108082|100506725|Homo sapiens uncharacterized LOC100506725 (LOC100506725), transcript variant 1, long non-coding RNA [NR_108082]	LOC100506725
A_21_P0005723	lnc-LY96-2|||LNCipedia lincRNA (lnc-LY96-2), lincRNA [lnc-LY96-2:1]	lnc-LY96-2
A_21_P0005807	lnc-GFRA2-1|||LNCipedia lincRNA (lnc-GFRA2-1), lincRNA [lnc-GFRA2-1:1]	lnc-GFRA2-1
A_21_P0005987	LOC440896|NR_015361|440896|Homo sapiens uncharacterized LOC440896 (LOC440896), long non-coding RNA [NR_015361]	LOC440896
A_21_P0006015	|||long intergenic non-protein coding RNA 1388 [Source:HGNC Symbol;Acc:HGNC:50660] [ENST00000416242]
A_21_P0006028	TCERG1L-AS1|NR_120623|101927489|Homo sapiens TCERG1L antisense RNA 1 (TCERG1L-AS1), long non-coding RNA [NR_120623]	TCERG1L-AS1
A_21_P0006515	LINC00629|NR_038998|100506757|Homo sapiens long intergenic non-protein coding RNA 629 (LINC00629), long non-coding RNA [NR_038998]	LINC00629
A_21_P0006516	LINC00629|NR_038998|100506757|Homo sapiens long intergenic non-protein coding RNA 629 (LINC00629), long non-coding RNA [NR_038998]	LINC00629
A_21_P0006760	C10orf71-AS1|NR_108038|100506769|Homo sapiens C10orf71 antisense RNA 1 (C10orf71-AS1), long non-coding RNA [NR_108038]	C10orf71-AS1
A_21_P0007070	lnc-RPP30-2|||LNCipedia lincRNA (lnc-RPP30-2), lincRNA [lnc-RPP30-2:1]	lnc-RPP30-2
A_21_P0007215	lnc-PPP1R32-1|||LNCipedia lincRNA (lnc-PPP1R32-1), lincRNA [lnc-PPP1R32-1:2]	lnc-PPP1R32-1
A_21_P0007229	|XR_252919||PREDICTED: Homo sapiens uncharacterized LOC101928262 (LOC101928262), ncRNA [XR_252919]
A_21_P0007321	lnc-SOX6-1|||LNCipedia lincRNA (lnc-SOX6-1), lincRNA [lnc-SOX6-1:1]	lnc-SOX6-1
A_21_P0007413	lnc-BLID-2|||ALU1_HUMAN (P39188) Alu subfamily J sequence contamination warning entry, partial (6	lnc-BLID-2
A_21_P0007446	lnc-RP11-201M22.1.1-2|||LNCipedia lincRNA (lnc-RP11-201M22.1.1-2), lincRNA [lnc-RP11-201M22.1.1-2:3]	lnc-RP11-201M22.1.1-2
A_21_P0007476	LINC00592|NR_027358|283404|Homo sapiens long intergenic non-protein coding RNA 592 (LINC00592), long non-coding RNA [NR_027358]	LINC00592
A_21_P0007489	LOC100507616|XR_110328|100507616|PREDICTED: Homo sapiens uncharacterized LOC100507616 (LOC100507616), transcript variant X1, ncRNA [XR_110328]	LOC100507616
A_21_P0007569	LOC100506869|NR_126341|100506869|Homo sapiens uncharacterized LOC100506869 (LOC100506869), long non-coding RNA [NR_126341]	LOC100506869
A_21_P0007575	lnc-DYRK2-2|||LNCipedia lincRNA (lnc-DYRK2-2), lincRNA [lnc-DYRK2-2:3]	lnc-DYRK2-2
A_21_P0007596	lnc-LRRIQ1-1|||LNCipedia lincRNA (lnc-LRRIQ1-1), lincRNA [lnc-LRRIQ1-1:2]	lnc-LRRIQ1-1
A_21_P0007786	LINC00944|NR_033878|387895|Homo sapiens long intergenic non-protein coding RNA 944 (LINC00944), long non-coding RNA [NR_033878]	LINC00944
A_21_P0007854	lnc-HNF1A-1|||LNCipedia lincRNA (lnc-HNF1A-1), lincRNA [lnc-HNF1A-1:4]	lnc-HNF1A-1
A_21_P0008347	lnc-FUT8-1|||LNCipedia lincRNA (lnc-FUT8-1), lincRNA [lnc-FUT8-1:1]	lnc-FUT8-1
A_21_P0008390	lnc-DLK1-6|||LNCipedia lincRNA (lnc-DLK1-6), lincRNA [lnc-DLK1-6:9]	lnc-DLK1-6
A_21_P0008515	|||
A_21_P0008800	|||
A_21_P0009005	lnc-SRL-1|||LNCipedia lincRNA (lnc-SRL-1), lincRNA [lnc-SRL-1:1]	lnc-SRL-1
A_21_P0009268	lnc-MAP2K6-2|||LNCipedia lincRNA (lnc-MAP2K6-2), lincRNA [lnc-MAP2K6-2:1]	lnc-MAP2K6-2
A_21_P0009340	lnc-PTRH2-1|||LNCipedia lincRNA (lnc-PTRH2-1), lincRNA [lnc-PTRH2-1:3]	lnc-PTRH2-1
A_21_P0009347	lnc-HELZ-1|||LNCipedia lincRNA (lnc-HELZ-1), lincRNA [lnc-HELZ-1:2]	lnc-HELZ-1
A_21_P0009481	RAB27B|NM_004163|5874|Homo sapiens RAB27B, member RAS oncogene family (RAB27B), mRNA [NM_004163]	RAB27B
A_21_P0009596	lnc-AC068473.1-1|||LNCipedia lincRNA (lnc-AC068473.1-1), lincRNA [lnc-AC068473.1-1:1]	lnc-AC068473.1-1
A_21_P0009608	lnc-WDR7-4|||LNCipedia lincRNA (lnc-WDR7-4), lincRNA [lnc-WDR7-4:2]	lnc-WDR7-4
A_21_P0009662	lnc-ZNF507-4|||Homo sapiens cDNA FLJ40174 fis, clone TESTI2016996. [AK097493]	lnc-ZNF507-4
A_21_P0009942	LOC102724734|XR_425232|102724734|PREDICTED: Homo sapiens uncharacterized LOC102724734 (LOC102724734), ncRNA [XR_425232]	LOC102724734
A_21_P0009965	lnc-NCOA3-11|||Q4J185_AZOVI (Q4J185) Membrane-bound metal-dependent hydrolase, partial (5	lnc-NCOA3-11
A_21_P0010005	lnc-TASP1-4|||LNCipedia lincRNA (lnc-TASP1-4), lincRNA [lnc-TASP1-4:2]	lnc-TASP1-4
A_21_P0010155	LOC284825||284825|Homo sapiens cDNA clone IMAGE:5311297. [BC039446]	LOC284825
A_21_P0010261	LOC102725378|XR_425288|102725378|PREDICTED: Homo sapiens uncharacterized LOC102725378 (LOC102725378), ncRNA [XR_425288]	LOC102725378
A_21_P0010558	PDE4DIP|NM_014644|9659|Homo sapiens phosphodiesterase 4D interacting protein (PDE4DIP), transcript variant 1, mRNA [NM_014644]	PDE4DIP
A_21_P0010689	XLOC_l2_000018|||BROAD Institute lincRNA (XLOC_l2_000018), lincRNA [TCONS_l2_00001954]	XLOC_l2_000018
A_21_P0010854	AKR1C8P|NR_027916|340811|Homo sapiens aldo-keto reductase family 1, member C8, pseudogene (AKR1C8P), non-coding RNA [NR_027916]	AKR1C8P
A_21_P0010884	LINC00948|NR_038200|100507027|Homo sapiens long intergenic non-protein coding RNA 948 (LINC00948), transcript variant 1, long non-coding RNA [NR_038200]	LINC00948
A_21_P0010966	XLOC_l2_002254|||BROAD Institute lincRNA (XLOC_l2_002254), lincRNA [TCONS_l2_00004426]	XLOC_l2_002254
A_21_P0010979	|XM_006718754||PREDICTED: Homo sapiens putative ubiquitin-like protein FUBI-like protein ENSP00000310146-like (LOC101927789), transcript variant X2, mRNA [XM_006718754]
A_21_P0010997	LOC283140||283140|	LOC283140
A_21_P0011554	XLOC_l2_005880|||BROAD Institute lincRNA (XLOC_l2_005880), lincRNA [TCONS_l2_00010951]	XLOC_l2_005880
A_21_P0011578	|||keratin 17 pseudogene 1 [Source:HGNC Symbol;Acc:HGNC:6428] [ENST00000577449]
A_21_P0011628	LINC01497|NR_110874|102723487|Homo sapiens long intergenic non-protein coding RNA 1497 (LINC01497), transcript variant 1, long non-coding RNA [NR_110874]	LINC01497
A_21_P0011757	XLOC_l2_007096|||BROAD Institute lincRNA (XLOC_l2_007096), lincRNA [TCONS_l2_00013179]	XLOC_l2_007096
A_21_P0011811	ANKRD36BP2||645784|ankyrin repeat domain 36B pseudogene 2 [Source:HGNC Symbol;Acc:HGNC:33607] [ENST00000454490]	ANKRD36BP2
A_21_P0011956	XLOC_l2_008221|||BROAD Institute lincRNA (XLOC_l2_008221), lincRNA [TCONS_l2_00014844]	XLOC_l2_008221
A_21_P0012084	PGM5P4-AS1|NR_121185|103344932|Homo sapiens PGM5P4 antisense RNA 1 (PGM5P4-AS1), transcript variant 1, long non-coding RNA [NR_121185]	PGM5P4-AS1
A_21_P0012167	XLOC_l2_008976|||BROAD Institute lincRNA (XLOC_l2_008976), lincRNA [TCONS_l2_00016966]	XLOC_l2_008976
A_21_P0012310	DGCR5|NR_110533|26220|Homo sapiens DiGeorge syndrome critical region gene 5 (non-protein coding) (DGCR5), transcript variant 3, non-coding RNA [NR_110533]	DGCR5
A_21_P0012321	LOC101929374|NR_110538|101929374|Homo sapiens uncharacterized LOC101929374 (LOC101929374), long non-coding RNA [NR_110538]	LOC101929374
A_21_P0012837	XLOC_l2_011669|||BROAD Institute lincRNA (XLOC_l2_011669), lincRNA [TCONS_l2_00022430]	XLOC_l2_011669
A_21_P0012857	XLOC_l2_011798|||BROAD Institute lincRNA (XLOC_l2_011798), lincRNA [TCONS_l2_00022565]	XLOC_l2_011798
A_21_P0012875	XLOC_l2_011885|||BROAD Institute lincRNA (XLOC_l2_011885), lincRNA [TCONS_l2_00022684]	XLOC_l2_011885
A_21_P0012891	LOC729506|NR_039984|729506|Homo sapiens uncharacterized LOC729506 (LOC729506), long non-coding RNA [NR_039984]	LOC729506
A_21_P0012952	LOC100505841|NM_001195535|100505841|Homo sapiens zinc finger protein 474-like (LOC100505841), mRNA [NM_001195535]	LOC100505841
A_21_P0013024	LOC101929726|XR_242025|101929726|PREDICTED: Homo sapiens uncharacterized LOC101929726 (LOC101929726), ncRNA [XR_242025]	LOC101929726
A_21_P0013078	XLOC_l2_012953|||BROAD Institute lincRNA (XLOC_l2_012953), lincRNA [TCONS_l2_00024711]	XLOC_l2_012953
A_21_P0013143	|||
A_21_P0013396	MYH6|NM_002471|4624|Homo sapiens myosin, heavy chain 6, cardiac muscle, alpha (MYH6), mRNA [NM_002471]	MYH6
A_21_P0013455	ZNF767P|NR_027789|79970|Homo sapiens zinc finger family member 767, pseudogene (ZNF767P), transcript variant 2, non-coding RNA [NR_027789]	ZNF767P
A_21_P0013545	|||PGM5P3 antisense RNA 1 [Source:HGNC Symbol;Acc:HGNC:51194] [ENST00000614900]
A_21_P0013612	|||long intergenic non-protein coding RNA 1388 [Source:HGNC Symbol;Acc:HGNC:50660] [ENST00000416242]
A_21_P0013613	XLOC_l2_015090|||BROAD Institute lincRNA (XLOC_l2_015090), lincRNA [TCONS_l2_00029163]	XLOC_l2_015090
A_21_P0013736	NAMA|NR_102270|100996569|Homo sapiens non-protein coding RNA, associated with MAP kinase pathway and growth arrest (NAMA), transcript variant 1, long non-coding RNA [NR_102270]	NAMA
A_21_P0013782	XLOC_l2_015585|||BROAD Institute lincRNA (XLOC_l2_015585), lincRNA [TCONS_l2_00030301]	XLOC_l2_015585
A_21_P0013801	XLOC_l2_015641|||BROAD Institute lincRNA (XLOC_l2_015641), lincRNA [TCONS_l2_00030396]	XLOC_l2_015641
A_21_P0013865	LOC102725299||102725299|	LOC102725299
A_21_P0013913	|||
A_21_P0014031	MAPT|NM_001123066|4137|Homo sapiens microtubule-associated protein tau (MAPT), transcript variant 6, mRNA [NM_001123066]	MAPT
[truncated: 884 more rows]

## Sheet: 5
PROBE	GENE_ID	GENE
[truncated: 245 more rows]

[truncated: 8 more sheets: 6, 7, 8, 9, 10, 11, 12, 13]
