# Supplementary material for: Gene expression profiling of skeletal myogenesis in human embryonic stem cells reveals a potential cascade of transcription factors regulating stages of myogenesis, including quiescent/activated satellite cell-like gene expression
Source: PLoS One. 2019 Sep 27;14(9):e0222946. doi: 10.1371/journal.pone.0222946 (PMC6764674; doi:10.1371/journal.pone.0222946)
Supplement: S2 Table — (A-L) Related to Table 2. (M-R) Related to Fig 3E–3G. (S and T) Related to Fig 4B and 4C. (U and V) Related to Fig 5E and 5F. (XLSX) [file pone.0222946.s002.xlsx]

## Sheet: Table S2
	Related to Table 2			a	Cluster 1, JASPAR CORE database
				b	Cluster 1, JASPAR PBM database
				c	Cluster 2, JASPAR CORE database
				d	Cluster 2, JASPAR PBM database
				e	Cluster 3
				f	Cluster 4
				g	Cluster 5+6
				h	Cluster 7
				i	Cluster 8
				j	Cluster 9+10
				k	Cluster 11+12
				l	Cluster 13
	Related to Figure 3E—G			m	Quadrant I, Day 50 & in vitro Activated Satellite cells
				n	Quadrant I, Day 50 & in vivo Activated Satellite cells
				o	Quadrant II, Day 50 & in vitro Activated Satellite cells
				p	Quadrant II, Day 50 & in vivo Activated Satellite cells
				q	Quadrant III, Day 50 & in vitro Activated Satellite cells
				r	Quadrant III, Day 50 & in vivo Activated Satellite cells
	Related to Figure 4B & C			s	Machado et al. gene subset, Quiescent Satellite cells
				t	Machado et al. gene subset, Early Activated Satellite cells
	Related to Figure 5E & F			u	Quadrant I, Day 50 & Day 30′
				v	Quadrant III, Day 50 & Day 30′

## Sheet: a
Number of genes submitted for analysis:	345
Number of genes included in analysis:	217
Number of genes missing from analysis:	128
Number of unique oPOSSUM genes in analysis:	217
JASPAR collection(s):	CORE
Taxonomic supergroup(s):	vertebrates
Minimum profile specificity:	8 bits
Conservation cutoff:	0.6
Matrix score threshold:	0.85
Upstream sequence length:	2000
Downstream sequence length:	2000
Results returned:	All results sorted by Z-score
Target Genes
Analyzed:	AADAT ABCB1 ABCD1 ABCG1 ABHD12B ABLIM1 ACRV1 ACSS3 ACVR1C ADAMTSL2 ADCY1 AJAP1 AMDHD1 AP3B2 APLNR APOL3 ARID3A AXIN2 BMP2 BTK BTNL8 C11orf87 C16orf78 C17orf96 C18orf42 C1orf64 C8orf48 C8orf49 C9orf3 C9orf47 CA2 CACNA1I CBR3 CCDC57 CCDC85A CD226 CD96 CDH20 CDX1 CDX2 CLDN11 CPA2 CRTAM CTXN3 CYP39A1 CYP7B1 DAZ1 DCBLD1 DDAH1 DDX58 DEFA5 DEFA6 DEFB104B DENND2C DKK4 DLL3 DLX2 DLX4 DPY19L1 EDAR EEPD1 EG…
Omitted:	lnc-RP11-33N16.1.1-2 lnc-EGFL7-2 LOC284561 LOC100506990 lnc-AP1S2-2 LINC01125 TRG-AS1 LOC101928279 lnc-MBL2-5 LINC00698 LOC101927230 lnc-DEFB104B-1 ADAM20P1 LINC00458 HOXA-AS2 LOC101927490 TENM1 lnc-BARD1-1 lnc-HADH-1 LINC00540 LINC01540 lnc-TNFRSF19-5 LOC100132741 lnc-SLC38A8-4 LINC01548 LOC283299 lnc-PRPF18-2 lnc-TCF4-1 TRABD2A lnc-SGCE-1 HOXA-AS3 lnc-RDX-2 XLOC_l2_007449 LINC01213 lnc-SMOC1-2 …
Results - click column headers to sort by that column
TF	JASPAR ID	Class	Family	Tax group	IC	GC Content	Target gene hits	Target gene non-hits	Background gene hits	Background gene non-hits	Target TFBS hits	Target TFBS nucleotide rate	Background TFBS hits	Background TFBS nucleotide rate	Z-score	Fisher score
TBP	MA0108.2	Beta-sheet	TATA-binding	vertebrates	10.086	0.377	84	133	5207	19545	194	0.0193	10670	0.0155	11.948	19.705
TAL1::TCF3	MA0091.1	Zipper-Type	Helix-Loop-Helix	vertebrates	14.07	0.453	62	155	3348	21404	97	0.00771	4942	0.00573	10.149	18.883
SP1	MA0079.2	Zinc-coordinating	BetaBetaAlpha-zinc finger	vertebrates	11.129	0.82	126	91	8737	16015	577	0.0382	34969	0.0338	9.464	25.446
Egr1	MA0162.1	Zinc-coordinating	BetaBetaAlpha-zinc finger	vertebrates	14.456	0.739	59	158	3848	20904	112	0.00816	6011	0.00639	8.597	11.595
REST	MA0138.2	Zinc-coordinating	BetaBetaAlpha-zinc finger	vertebrates	23.134	0.596	4	213	108	24644	4	0.000556	110	0.000223	8.573	4.097
MZF1_5-13	MA0057.1	Zinc-coordinating	BetaBetaAlpha-zinc finger	vertebrates	9.4	0.588	118	99	8564	16188	480	0.0318	29193	0.0282	8.358	19.872
Nobox	MA0125.1	Helix-Turn-Helix	Homeo	vertebrates	9.573	0.26	100	117	7462	17290	412	0.0218	24528	0.019	8.13	14.257
Pou5f1	MA0142.1	Helix-Turn-Helix	Homeo	vertebrates	14.808	0.308	28	189	1289	23463	34	0.00338	1627	0.00236	8.128	11.367
Gata1	MA0035.2	Zinc-coordinating	GATA	vertebrates	10.878	0.373	105	112	7887	16865	377	0.0275	22813	0.0243	8.082	14.885
PBX1	MA0070.1	Helix-Turn-Helix	Homeo	vertebrates	14.641	0.31	31	186	1541	23211	41	0.00326	2014	0.00234	7.392	11.004
NF-kappaB	MA0061.1	Ig-fold	Rel	vertebrates	13.345	0.621	70	147	4339	20413	122	0.00808	6853	0.00662	6.95	15.904
PPARG	MA0066.1	Zinc-coordinating	Hormone-nuclear Receptor	vertebrates	20.365	0.523	1	216	16	24736	1	0.000132	16	3.09e-05	6.861	1.981
CTCF	MA0139.1	Zinc-coordinating	BetaBetaAlpha-zinc finger	vertebrates	17.205	0.645	26	191	1414	23338	30	0.00377	1587	0.00291	6.173	7.987
RUNX1	MA0002.2	Ig-fold	Runt	vertebrates	10.401	0.502	105	112	7705	17047	307	0.0224	18993	0.0202	5.974	16.152
STAT1	MA0137.2	Ig-fold	Stat	vertebrates	13.119	0.452	46	171	2757	21995	65	0.00646	3687	0.00535	5.898	11.077
E2F1	MA0024.1	Winged Helix-Turn-Helix	E2F	vertebrates	13.838	0.625	71	146	4471	20281	129	0.00683	7376	0.0057	5.812	15.537
HOXA5	MA0158.1	Helix-Turn-Helix	Homeo	vertebrates	8.759	0.315	136	81	11190	13562	982	0.052	63485	0.0491	5.256	15.445
Hand1::Tcfe2a	MA0092.1	Zipper-Type	Helix-Loop-Helix	vertebrates	10.144	0.507	99	118	7350	17402	286	0.0189	17771	0.0172	5.253	14.32
RELA	MA0107.1	Ig-fold	Rel	vertebrates	14.757	0.567	56	161	3484	21268	86	0.00569	4944	0.00478	5.14	12.377
Pdx1	MA0132.1	Helix-Turn-Helix	Homeo	vertebrates	9.04	0.194	120	97	8991	15761	682	0.0271	43180	0.025	5.095	18.273
Sox2	MA0143.1	Other Alpha-Helix	High Mobility Group	vertebrates	12.951	0.361	20	197	1062	23690	24	0.00238	1270	0.00184	4.886	6.667
ELK1	MA0028.1	Winged Helix-Turn-Helix	Ets	vertebrates	8.812	0.568	114	103	8557	16195	337	0.0223	21316	0.0206	4.669	16.793
Tcfcp2l1	MA0145.1	Other	CP2	vertebrates	11.65	0.609	92	125	6037	18715	188	0.0174	11837	0.016	4.352	19.041
ARID3A	MA0151.1	Helix-Turn-Helix	Arid	vertebrates	9.896	0.062	121	96	9358	15394	763	0.0303	49196	0.0285	4.149	16.457
MZF1_1-4	MA0056.1	Zinc-coordinating	BetaBetaAlpha-zinc finger	vertebrates	8.586	0.725	142	75	11659	13093	1126	0.0447	73413	0.0426	4.146	16.885
ESR1	MA0112.2	Zinc-coordinating	Hormone-nuclear Receptor	vertebrates	13.563	0.594	3	214	120	24632	3	0.000397	121	0.000234	4.067	2.384
Stat3	MA0144.1	Ig-fold	Stat	vertebrates	13.601	0.505	74	143	4989	19763	133	0.00881	8166	0.00789	3.996	13.565
REL	MA0101.1	Ig-fold	Rel	vertebrates	10.515	0.559	79	138	5660	19092	167	0.0111	10418	0.0101	3.831	12.181
TEAD1	MA0090.1	Helix-Turn-Helix	Homeo	vertebrates	15.678	0.507	30	187	2274	22478	50	0.00397	2945	0.00342	3.687	4.1
AP1	MA0099.2	Zipper-Type	Leucine Zipper	vertebrates	9.193	0.405	133	84	9900	14852	554	0.0257	35803	0.0242	3.663	22.126
Gfi	MA0038.1	Zinc-coordinating	BetaBetaAlpha-zinc finger	vertebrates	9.47	0.391	104	113	7594	17158	324	0.0215	20847	0.0201	3.593	16.208
FEV	MA0156.1	Winged Helix-Turn-Helix	Ets	vertebrates	12.121	0.442	128	89	9421	15331	427	0.0226	27543	0.0213	3.544	21.566
Nkx2-5	MA0063.1	Helix-Turn-Helix	Homeo	vertebrates	8.27	0.218	134	83	10265	14487	899	0.0417	58955	0.0399	3.524	20.201
FOXA1	MA0148.1	Winged Helix-Turn-Helix	Forkhead	vertebrates	12.533	0.332	97	120	7091	17661	310	0.0226	20020	0.0213	3.471	14.698
Pax4	MA0068.1	Helix-Turn-Helix	Homeo	vertebrates	11.004	0.441	1	216	36	24716	1	0.000199	37	0.000107	3.303	1.287
Prrx2	MA0075.1	Helix-Turn-Helix	Homeo	vertebrates	9.063	0.027	115	102	8610	16142	582	0.0193	37640	0.0182	3.121	17.17
RREB1	MA0073.1	Zinc-coordinating	BetaBetaAlpha-zinc finger	vertebrates	22.278	0.623	11	206	662	24090	13	0.00172	733	0.00142	3.112	3.383
Foxa2	MA0047.2	Winged Helix-Turn-Helix	Forkhead	vertebrates	13.268	0.315	84	133	5789	18963	212	0.0168	13660	0.0158	3.102	14.775
NFATC2	MA0152.1	Ig-fold	Rel	vertebrates	9.859	0.346	118	99	8858	15894	472	0.0219	30714	0.0208	2.975	17.684
EWSR1-FLI1	MA0149.1	Winged Helix-Turn-Helix	Ets	vertebrates	32.871	0.554	2	215	83	24669	2	0.000238	84	0.000146	2.858	1.779
INSM1	MA0155.1	Zinc-coordinating	BetaBetaAlpha-zinc finger	vertebrates	14.862	0.667	60	157	4154	20598	107	0.0085	6799	0.00789	2.69	9.997
FOXI1	MA0042.1	Winged Helix-Turn-Helix	Forkhead	vertebrates	13.183	0.263	87	130	5862	18890	230	0.0183	15073	0.0175	2.337	16.477
RXR::RAR_DR5	MA0159.1	Zinc-coordinating	Hormone-nuclear Receptor	vertebrates	16.004	0.535	9	208	475	24277	9	0.00101	509	0.000836	2.33	3.64
NFKB1	MA0105.1	Ig-fold	Rel	vertebrates	15.627	0.758	30	187	1916	22836	41	0.00299	2517	0.00268	2.307	6.46
NFE2L2	MA0150.1	Zipper-Type	Leucine Zipper	vertebrates	14.394	0.486	41	176	2349	22403	48	0.0035	3024	0.00321	1.905	10.93
ELF5	MA0136.1	Winged Helix-Turn-Helix	Ets	vertebrates	8.693	0.429	133	84	10523	14229	579	0.0345	38717	0.0337	1.764	17.573
EBF1	MA0154.1	Zipper-Type	Helix-Loop-Helix	vertebrates	11.564	0.648	86	131	6423	18329	204	0.0135	13443	0.013	1.751	11.727
Myb	MA0100.1	Helix-Turn-Helix	Myb	vertebrates	9.883	0.591	111	106	8388	16364	332	0.0176	22034	0.017	1.635	15.76
SRY	MA0084.1	Other Alpha-Helix	High Mobility Group	vertebrates	9.193	0.238	109	108	8273	16479	469	0.0279	31354	0.0273	1.597	15.109
PLAG1	MA0163.1	Zinc-coordinating	BetaBetaAlpha-zinc finger	vertebrates	19.352	0.798	15	202	921	23831	16	0.00148	1014	0.00137	1.131	4.064
Foxd3	MA0041.1	Winged Helix-Turn-Helix	Forkhead	vertebrates	12.945	0.223	77	140	5557	19195	216	0.0172	14555	0.0169	0.834	11.55
IRF2	MA0051.1	Winged Helix-Turn-Helix	IRF	vertebrates	21.134	0.412	5	212	299	24453	5	0.000596	312	0.000543	0.83	2.067
MEF2A	MA0052.1	Other Alpha-Helix	MADS	vertebrates	15.709	0.179	43	174	3145	21607	76	0.00503	5076	0.00491	0.681	6.154
Esrrb	MA0141.1	Zinc-coordinating	Hormone-nuclear Receptor	vertebrates	12.806	0.524	67	150	5093	19659	128	0.0102	8644	0.01	0.549	8.313
Arnt::Ahr	MA0006.1	Zipper-Type	Helix-Loop-Helix	vertebrates	9.532	0.715	111	106	8416	16336	361	0.0143	24449	0.0142	0.523	15.569
NR3C1	MA0113.1	Zinc-coordinating	Hormone-nuclear Receptor	vertebrates	14.749	0.432	15	202	894	23858	15	0.00179	1003	0.00174	0.366	4.303
Tal1::Gata1	MA0140.1	Zipper-Type	Helix-Loop-Helix	vertebrates	11.297	0.451	37	180	2508	22244	51	0.00608	3455	0.00601	0.321	6.685
Ddit3::Cebpa	MA0019.1	Zipper-Type	Leucine Zipper	vertebrates	11.652	0.483	36	181	2409	22343	49	0.00389	3320	0.00385	0.245	6.748
HNF1B	MA0153.1	Helix-Turn-Helix	Homeo	vertebrates	16.821	0.222	26	191	1562	23190	31	0.00246	2101	0.00244	0.18	6.554
NHLH1	MA0048.1	Zipper-Type	Helix-Loop-Helix	vertebrates	14.132	0.674	44	173	2916	21836	59	0.00469	4019	0.00466	0.131	8.307
Zfx	MA0146.1	Zinc-coordinating	BetaBetaAlpha-zinc finger	vertebrates	13.077	0.749	92	125	6334	18418	206	0.0191	14091	0.0191	0.069	16.599
Lhx3	MA0135.1	Helix-Turn-Helix	Homeo	vertebrates	16.354	0.131	40	177	2362	22390	56	0.00482	3825	0.00481	0.06	10.004
IRF1	MA0050.1	Winged Helix-Turn-Helix	IRF	vertebrates	16.008	0.383	46	171	2641	22111	56	0.00445	3836	0.00445	-0.019	12.178
Ar	MA0007.1	Zinc-coordinating	Hormone-nuclear Receptor	vertebrates	15.703	0.498	3	214	202	24550	3	0.000437	208	0.000442	-0.159	1.332
Spz1	MA0111.1	Other	Other	vertebrates	11.907	0.538	47	170	3059	21693	62	0.00452	4270	0.00454	-0.16	9.272
MIZF	MA0131.1	Zinc-coordinating	BetaBetaAlpha-zinc finger	vertebrates	13.197	0.61	15	202	995	23757	16	0.00106	1107	0.00107	-0.165	3.471
Arnt	MA0004.1	Zipper-Type	Helix-Loop-Helix	vertebrates	10.992	0.642	55	162	3935	20817	88	0.0035	6116	0.00355	-0.355	8.296
NR4A2	MA0160.1	Zinc-coordinating	Hormone-nuclear Receptor	vertebrates	10.165	0.491	107	110	8018	16734	286	0.0151	19733	0.0153	-0.358	15.415
SPIB	MA0081.1	Winged Helix-Turn-Helix	Ets	vertebrates	9.06	0.466	147	70	11661	13091	830	0.0385	57115	0.0386	-0.36	20.927
Sox17	MA0078.1	Other Alpha-Helix	High Mobility Group	vertebrates	10.502	0.384	101	116	7823	16929	309	0.0184	21338	0.0186	-0.438	12.594
CEBPA	MA0102.2	Zipper-Type	Leucine Zipper	vertebrates	8.712	0.358	90	127	6745	18007	252	0.015	17424	0.0152	-0.458	12.252
SRF	MA0083.1	Other Alpha-Helix	MADS	vertebrates	17.965	0.466	4	213	337	24415	5	0.000397	362	0.00042	-0.492	1.066
FOXD1	MA0031.1	Winged Helix-Turn-Helix	Forkhead	vertebrates	11.926	0.275	99	118	6932	17820	283	0.015	19604	0.0152	-0.547	17.356
NFYA	MA0060.1	Other Alpha-Helix	NFY CCAAT-binding	vertebrates	12.925	0.523	41	176	3015	21737	61	0.00646	4267	0.0066	-0.672	5.804
T	MA0009.1	Beta-Hairpin-Ribbon	T	vertebrates	17.863	0.452	9	208	607	24145	9	0.000655	658	0.0007	-0.697	2.407
SPI1	MA0080.2	Winged Helix-Turn-Helix	Ets	vertebrates	9.64	0.435	128	89	9839	14913	459	0.0213	31849	0.0215	-0.746	18.446
FOXO3	MA0157.1	Winged Helix-Turn-Helix	Forkhead	vertebrates	11.734	0.298	103	114	7316	17436	312	0.0165	21688	0.0168	-0.748	17.51
Pax5	MA0014.1	Helix-Turn-Helix	Homeo	vertebrates	12.432	0.575	8	209	565	24187	8	0.00106	588	0.00114	-0.93	2.056
CREB1	MA0018.2	Zipper-Type	Leucine Zipper	vertebrates	10.139	0.523	59	158	4874	19878	104	0.00551	7372	0.0057	-1.006	5.333
Evi1	MA0029.1	Zinc-coordinating	BetaBetaAlpha-zinc finger	vertebrates	17.909	0.28	6	211	603	24149	9	0.000834	679	0.000919	-1.127	0.83
HIF1A::ARNT	MA0259.1	Zipper-Type	Helix-Loop-Helix	vertebrates	9.74	0.657	94	123	6871	17881	229	0.0121	16176	0.0125	-1.334	14.113
ZNF354C	MA0130.1	Zinc-coordinating	BetaBetaAlpha-zinc finger	vertebrates	8.958	0.615	147	70	12052	12700	1004	0.0399	69947	0.0406	-1.345	18.18
RORA_1	MA0071.1	Zinc-coordinating	Hormone-nuclear Receptor	vertebrates	13.19	0.424	58	159	3910	20842	83	0.0055	5960	0.00576	-1.379	10.414
TP53	MA0106.1	Zinc-coordinating	Loop-Sheet-Helix	vertebrates	26.239	0.603	0	217	3	24749	0	0	3	5.8e-06	-1.47	0
Foxq1	MA0040.1	Winged Helix-Turn-Helix	Forkhead	vertebrates	14.07	0.202	51	166	3491	21261	90	0.00655	6507	0.00692	-1.72	8.768
FOXF2	MA0030.1	Winged Helix-Turn-Helix	Forkhead	vertebrates	14.824	0.334	24	193	1670	23082	29	0.00269	2171	0.00294	-1.816	4.377
ZEB1	MA0103.1	Zinc-coordinating	BetaBetaAlpha-zinc finger	vertebrates	8.305	0.557	151	66	12001	12751	849	0.0337	59719	0.0346	-1.931	21.923
Pax6	MA0069.1	Helix-Turn-Helix	Homeo	vertebrates	13.798	0.432	5	212	401	24351	5	0.000463	431	0.000583	-1.981	1.277
Klf4	MA0039.2	Zinc-coordinating	BetaBetaAlpha-zinc finger	vertebrates	12.618	0.771	125	92	9525	15227	532	0.0352	37437	0.0362	-2.007	18.333
Nr2e3	MA0164.1	Zinc-coordinating	Hormone-nuclear Receptor	vertebrates	12.028	0.373	39	178	2587	22165	49	0.00227	3793	0.00257	-2.294	7.414
SOX9	MA0077.1	Other Alpha-Helix	High Mobility Group	vertebrates	9.079	0.358	78	139	5930	18822	185	0.011	13429	0.0117	-2.391	9.814
HLF	MA0043.1	Zipper-Type	Leucine Zipper	vertebrates	11.147	0.394	31	186	2456	22296	45	0.00358	3449	0.004	-2.637	3.657
Sox5	MA0087.1	Other Alpha-Helix	High Mobility Group	vertebrates	10.831	0.199	91	126	6922	17830	296	0.0137	21476	0.0145	-2.647	11.775
Myc	MA0147.1	Zipper-Type	Helix-Loop-Helix	vertebrates	11.157	0.686	62	155	4652	20100	102	0.00675	7604	0.00735	-2.728	8.025
NR1H2::RXRA	MA0115.1	Zinc-coordinating	Hormone-nuclear Receptor	vertebrates	27.878	0.445	0	217	36	24716	0	0	37	6.08e-05	-3.195	0
ELK4	MA0076.1	Winged Helix-Turn-Helix	Ets	vertebrates	14.123	0.583	37	180	3095	21657	50	0.00298	3996	0.00348	-3.301	3.445
RXRA::VDR	MA0074.1	Zinc-coordinating	Hormone-nuclear Receptor	vertebrates	20.451	0.527	1	216	155	24597	1	9.93e-05	155	0.000225	-3.337	0.295
TLX1::NFIC	MA0119.1	Helix-Turn-Helix::Other	Homeo::Nuclear Factor I-CCAAT-binding	vertebrates	19.665	0.598	4	213	406	24346	4	0.000371	425	0.000575	-3.366	0.737
NR2F1	MA0017.1	Zinc-coordinating	Hormone-nuclear Receptor	vertebrates	15.924	0.478	18	199	1460	23292	20	0.00185	1685	0.00228	-3.5	2.368
Nkx3-2	MA0122.1	Helix-Turn-Helix	Homeo	vertebrates	8.542	0.463	115	102	9328	15424	407	0.0243	29576	0.0257	-3.629	12.526
Myf	MA0055.1	Zipper-Type	Helix-Loop-Helix	vertebrates	15.914	0.609	74	143	5694	19058	138	0.011	10455	0.0121	-4.138	8.855
RORA_2	MA0072.1	Zinc-coordinating	Hormone-nuclear Receptor	vertebrates	17.425	0.369	15	202	1354	23398	18	0.00167	1602	0.00217	-4.2	1.548
Mycn	MA0104.2	Zipper-Type	Helix-Loop-Helix	vertebrates	11.104	0.699	64	153	4852	19900	104	0.00689	8120	0.00785	-4.254	8.001
GABPA	MA0062.2	Winged Helix-Turn-Helix	Ets	vertebrates	13.335	0.647	70	147	5451	19301	118	0.00859	9090	0.00966	-4.265	7.977
USF1	MA0093.1	Zipper-Type	Helix-Loop-Helix	vertebrates	11.29	0.643	62	155	5012	19740	102	0.00473	8356	0.00565	-4.818	6.104
NKX3-1	MA0124.1	Helix-Turn-Helix	Homeo	vertebrates	11.127	0.179	83	134	6497	18255	252	0.0117	19442	0.0132	-5.041	9.456
HNF1A	MA0046.1	Helix-Turn-Helix	Homeo	vertebrates	15.548	0.259	13	204	1196	23556	15	0.00139	1469	0.00199	-5.241	1.37
YY1	MA0095.1	Zinc-coordinating	BetaBetaAlpha-zinc finger	vertebrates	8.101	0.51	128	89	11152	13600	694	0.0276	51662	0.03	-5.457	10.476
NFIL3	MA0025.1	Zipper-Type	Leucine Zipper	vertebrates	14.139	0.265	34	183	2900	21852	56	0.00408	4832	0.00514	-5.774	3.01
MYC::MAX	MA0059.1	Zipper-Type	Helix-Loop-Helix	vertebrates	14.237	0.602	17	200	1529	23223	17	0.00124	1774	0.00189	-5.834	1.661
Zfp423	MA0116.1	Zinc-coordinating	BetaBetaAlpha-zinc finger	vertebrates	17.925	0.679	31	186	2719	22033	42	0.00417	3640	0.00528	-5.951	2.539
znf143	MA0088.1	Zinc-coordinating	BetaBetaAlpha-zinc finger	vertebrates	17.541	0.53	5	212	623	24129	5	0.000662	656	0.00127	-6.654	0.447
ESR2	MA0258.1	Zinc-coordinating	Hormone-nuclear Receptor	vertebrates	13.618	0.546	7	210	812	23940	7	0.000834	872	0.00152	-6.852	0.56
PPARG::RXRA	MA0065.2	Zinc-coordinating	Hormone-nuclear Receptor	vertebrates	11.663	0.547	26	191	2787	21965	42	0.00417	3797	0.0055	-7.023	0.916
MAX	MA0058.1	Zipper-Type	Helix-Loop-Helix	vertebrates	12.685	0.571	47	170	4055	20697	66	0.00437	5929	0.00573	-7.023	3.653
HNF4A	MA0114.1	Zinc-coordinating	Hormone-nuclear Receptor	vertebrates	9.617	0.522	32	185	2853	21899	39	0.00336	3781	0.00475	-7.897	2.426

## Sheet: b
Number of genes submitted for analysis:	345
Number of genes included in analysis:	217
Number of genes missing from analysis:	128
Number of unique oPOSSUM genes in analysis:	217
JASPAR collection(s):	PBM
Minimum profile specificity:	8 bits
Conservation cutoff:	0.6
Matrix score threshold:	0.85
Upstream sequence length:	2000
Downstream sequence length:	2000
Results returned:	All results sorted by Z-score
Target Genes
Analyzed:	AADAT ABCB1 ABCD1 ABCG1 ABHD12B ABLIM1 ACRV1 ACSS3 ACVR1C ADAMTSL2 ADCY1 AJAP1 AMDHD1 AP3B2 APLNR APOL3 ARID3A AXIN2 BMP2 BTK BTNL8 C11orf87 C16orf78 C17orf96 C18orf42 C1orf64 C8orf48 C8orf49 C9orf3 C9orf47 CA2 CACNA1I CBR3 CCDC57 CCDC85A CD226 CD96 CDH20 CDX1 CDX2 CLDN11 CPA2 CRTAM CTXN3 CYP39A1 CYP7B1 DAZ1 DCBLD1 DDAH1 DDX58 DEFA5 DEFA6 DEFB104B DENND2C DKK4 DLL3 DLX2 DLX4 DPY19L1 EDAR EEPD1 EG…
Omitted:	ADAM20P1 ADPGK-AS1 CASC18 EGFLAM-AS2 EVX1-AS FAM222A FLJ12825 FLJ26086 FLJ46120 FLJ46552 FLJ46906 FZD10-AS1 HAGLR HGC6.3 HMCN2 HOXA-AS2 HOXA-AS3 LINC00458 LINC00467 LINC00471 LINC00540 LINC00698 LINC00942 LINC01124 LINC01125 LINC01213 LINC01299 LINC01410 LINC01468 LINC01540 LINC01548 LINC01571 lnc-ACRC-1 lnc-ACTBL2-1 lnc-AP1S2-2 lnc-ARRDC3-1 lnc-BARD1-1 lnc-CACNA2D3-3 lnc-DEFB104B-1 lnc-DLX2-4 ln…
Results - click column headers to sort by that column
TF	JASPAR ID	Class	Family	Tax group	IC	GC Content	Target gene hits	Target gene non-hits	Background gene hits	Background gene non-hits	Target TFBS hits	Target TFBS nucleotide rate	Background TFBS hits	Background TFBS nucleotide rate	Z-score	Fisher score
Lef1_1	PB0040.1	Other Alpha-Helix	High Mobility Group	vertebrates	14.209	0.411	35	182	1269	23483	46	0.00518	1502	0.00247	21.197	19.731
Tcf7l2_1	PB0084.1	Other Alpha-Helix	High Mobility Group	vertebrates	13.47	0.394	37	180	1635	23117	57	0.00642	2083	0.00342	19.895	15.794
Tcf3_1	PB0082.1	Other Alpha-Helix	High Mobility Group	vertebrates	12.235	0.362	39	178	1583	23169	53	0.00597	2020	0.00332	17.859	18.872
Tcf7_1	PB0083.1	Other Alpha-Helix	High Mobility Group	vertebrates	11.861	0.362	39	178	1601	23151	51	0.00574	2061	0.00339	15.725	18.569
Hoxa3_1	PB0031.1	Helix-Turn-Helix	Homeo	vertebrates	12.19	0.334	49	168	2399	22353	81	0.00751	3666	0.00496	14.073	17.685
Egr1_1	PB0010.1	Zinc-coordinating	BetaBetaAlpha-zinc finger	vertebrates	14.325	0.745	52	165	3049	21703	87	0.00806	4395	0.00595	10.685	13.163
Zfp281_2	PB0201.1	Zinc-coordinating	BetaBetaAlpha-zinc finger	vertebrates	12.52	0.53	18	199	853	23899	22	0.00248	954	0.00157	8.894	7.356
Smad3_2	PB0164.1	Zinc-coordinating	MH1	vertebrates	9.786	0.643	39	178	2144	22608	53	0.00597	2706	0.00445	8.855	11.338
Tcfe2a_2	PB0193.1	Zipper-Type	Helix-Loop-Helix	vertebrates	11.656	0.543	40	177	1957	22795	46	0.00518	2398	0.00394	7.656	14.432
Sp4_2	PB0180.1	Zinc-coordinating	BetaBetaAlpha-zinc finger	vertebrates	11.247	0.591	22	195	1235	23517	29	0.00288	1396	0.00202	7.375	6.523
Bhlhb2_2	PB0111.1	Zipper-Type	Helix-Loop-Helix	vertebrates	15.59	0.534	1	216	18	24734	1	0.000152	18	4e-05	6.694	1.878
IRC900814_2	PB0136.1	Unknown		vertebrates	12.953	0.395	4	213	122	24630	4	0.000424	123	0.00019	6.488	3.712
Jundm2_2	PB0142.1	Zipper-Type	Leucine Zipper	vertebrates	13.627	0.452	35	182	1835	22917	41	0.00434	2208	0.00341	6.165	11.206
E2F2_1	PB0008.1	Winged Helix-Turn-Helix	E2F	vertebrates	11.557	0.647	22	195	1186	23566	27	0.00268	1362	0.00197	6.159	7.031
Myf6_1	PB0047.1	Zipper-Type	Helix-Loop-Helix	vertebrates	10.909	0.53	41	176	2160	22592	47	0.00498	2622	0.00405	5.631	12.928
Zfp281_1	PB0097.1	Zinc-coordinating	BetaBetaAlpha-zinc finger	vertebrates	13.323	0.75	58	159	3024	21728	86	0.00854	5100	0.00739	5.188	18.817
Eomes_1	PB0013.1	Beta-Hairpin-Ribbon	T	vertebrates	13.796	0.439	16	201	856	23896	19	0.00214	977	0.00161	5.144	5.489
Zscan4_2	PB0208.1	Zinc-coordinating	BetaBetaAlpha-zinc finger	vertebrates	11.987	0.46	42	175	2606	22146	64	0.00678	3739	0.00578	5.096	9.363
Zfp161_1	PB0095.1	Zinc-coordinating	BetaBetaAlpha-zinc finger	vertebrates	11.881	0.686	21	196	1058	23694	24	0.00254	1269	0.00196	5.064	7.602
Nr2f2_2	PB0153.1	Zinc-coordinating	Hormone-nuclear Receptor	vertebrates	12.814	0.629	31	186	1787	22965	38	0.00403	2149	0.00332	4.719	8.325
Irf3_1	PB0033.1	Winged Helix-Turn-Helix	IRF	vertebrates	10.136	0.436	52	165	3503	21249	90	0.00834	5404	0.00731	4.683	9.343
Hbp1_2	PB0132.1	Other Alpha-Helix	High Mobility Group	vertebrates	9.489	0.455	25	192	1452	23300	30	0.00338	1712	0.00281	4.112	6.797
Tbp_1	PB0080.1	Beta-sheet	TATA-binding	vertebrates	10.112	0.197	72	145	4489	20263	174	0.0184	11034	0.0171	4.098	16.187
Sox30_2	PB0174.1	Other Alpha-Helix	High Mobility Group	vertebrates	9.987	0.307	5	212	258	24494	6	0.000636	272	0.000421	4.012	2.524
Sp100_1	PB0075.1	Other Alpha-Helix	Sand	vertebrates	9.547	0.371	15	202	723	24029	15	0.00139	796	0.00108	3.673	6.163
Rfxdc2_2	PB0160.1	Winged Helix-Turn-Helix	RFX	vertebrates	10.174	0.505	16	201	877	23875	17	0.00191	952	0.00156	3.401	5.264
Zfp691_1	PB0099.1	Zinc-coordinating	BetaBetaAlpha-zinc finger	vertebrates	15.332	0.515	11	206	658	24094	13	0.00146	713	0.00117	3.276	3.419
Eomes_2	PB0117.1	Beta-Hairpin-Ribbon	E2F T	vertebrates	11.425	0.581	23	194	1466	23286	28	0.00297	1656	0.00256	3.091	5.212
Sry_1	PB0079.1	Other Alpha-Helix	High Mobility Group	vertebrates	13.28	0.216	29	188	1723	23029	42	0.00445	2555	0.00395	3.065	7.369
Lef1_2	PB0144.1	Other Alpha-Helix	High Mobility Group	vertebrates	11.433	0.37	20	197	1130	23622	23	0.00244	1359	0.0021	2.814	5.957
Plagl1_1	PB0052.1	Zinc-coordinating	BetaBetaAlpha-zinc finger	vertebrates	11.422	0.735	39	178	2746	22006	62	0.00657	3890	0.00602	2.759	6.312
Sox12_2	PB0166.1	Other Alpha-Helix	High Mobility Group	vertebrates	8.654	0.407	30	187	1735	23017	36	0.00381	2199	0.0034	2.735	8.031
Six6_1	PB0059.1	Helix-Turn-Helix	Homeo	vertebrates	13.993	0.412	10	207	525	24227	10	0.00113	558	0.000917	2.637	3.958
Srf_1	PB0078.1	Other Alpha-Helix	MADS	vertebrates	11.127	0.358	22	195	1579	23173	33	0.00306	1999	0.0027	2.623	3.789
Gm397_1	PB0026.1	Zinc-coordinating	BetaBetaAlpha-zinc finger	vertebrates	14.725	0.457	10	207	558	24194	11	0.00124	622	0.00102	2.588	3.597
Mybl1_1	PB0046.1	Helix-Turn-Helix	Myb	vertebrates	11.946	0.419	11	206	630	24122	12	0.00135	687	0.00113	2.529	3.687
Tcf7l2_2	PB0188.1	Other Alpha-Helix	High Mobility Group	vertebrates	10.667	0.385	30	187	1861	22891	40	0.00424	2479	0.00383	2.518	6.907
Atf1_1	PB0004.1	Zipper-Type	Leucine Zipper	vertebrates	14.656	0.491	11	206	651	24101	12	0.00127	684	0.00106	2.512	3.484
Irf5_2	PB0139.1	Winged Helix-Turn-Helix	IRF	vertebrates	10.192	0.469	16	201	892	23860	17	0.00169	995	0.00144	2.483	5.109
Sox18_1	PB0067.1	Other Alpha-Helix	High Mobility Group	vertebrates	9.972	0.306	51	166	3309	21443	95	0.0101	6106	0.00944	2.483	10.128
Sox8_1	PB0074.1	Other Alpha-Helix	High Mobility Group	vertebrates	10.166	0.296	34	183	2229	22523	54	0.00608	3439	0.00565	2.198	6.759
Tcfap2c_1	PB0087.1	Zipper-Type	Helix-Loop-Helix	vertebrates	11.286	0.638	59	158	4178	20574	101	0.01	6569	0.00952	2.015	9.187
Rara_2	PB0157.1	Zinc-coordinating	Hormone-nuclear Receptor	vertebrates	10.006	0.579	18	199	1211	23541	22	0.00233	1360	0.0021	1.901	3.831
Sox1_1	PB0068.1	Other Alpha-Helix	High Mobility Group	vertebrates	8.892	0.293	33	184	2071	22681	50	0.0053	3202	0.00495	1.892	7.31
Tcf1_1	PB0081.1	Helix-Turn-Helix	Homeo	vertebrates	10.839	0.378	14	203	800	23952	15	0.00169	911	0.0015	1.891	4.415
Sox14_1	PB0064.1	Other Alpha-Helix	High Mobility Group	vertebrates	10.838	0.223	33	184	2117	22635	52	0.00551	3338	0.00516	1.861	6.942
Tcfap2a_1	PB0085.1	Zipper-Type	Helix-Loop-Helix	vertebrates	10.802	0.642	78	139	5426	19326	148	0.0147	9757	0.0141	1.808	13.152
E2F3_1	PB0009.1	Winged Helix-Turn-Helix	E2F	vertebrates	12.924	0.648	20	197	1295	23457	24	0.00238	1504	0.00218	1.664	4.513
Sox5_1	PB0072.1	Other Alpha-Helix	High Mobility Group	vertebrates	12.02	0.293	45	172	2613	22139	65	0.00689	4228	0.00654	1.659	11.629
Tcf1_2	PB0185.1	Helix-Turn-Helix	Homeo	vertebrates	8.678	0.451	39	178	2491	22261	52	0.00482	3367	0.00456	1.504	8.15
Arid3a_1	PB0001.1	Helix-Turn-Helix	Arid	vertebrates	9.183	0.293	24	193	1712	23040	37	0.00416	2387	0.00392	1.487	4.106
Gata3_2	PB0125.1	Zinc-coordinating	GATA	vertebrates	9.717	0.412	5	212	284	24468	5	0.000728	296	0.000629	1.481	2.223
Sox21_2	PB0173.1	Other Alpha-Helix	High Mobility Group	vertebrates	8.939	0.426	43	174	2600	22152	57	0.00642	3728	0.00613	1.429	10.167
Gcm1_2	PB0128.1	Zinc-coordinating	Glial Cells Missing (GCM)	vertebrates	12.513	0.561	15	202	942	23810	17	0.00191	1071	0.00176	1.394	3.887
Jundm2_1	PB0038.1	Zipper-Type	Leucine Zipper	vertebrates	15.185	0.496	10	207	589	24163	10	0.00106	619	0.000957	1.241	3.289
Zfp691_2	PB0203.1	Zinc-coordinating	BetaBetaAlpha-zinc finger	vertebrates	10.555	0.514	15	202	891	23861	15	0.00169	949	0.00156	1.238	4.331
Tcfe2a_1	PB0089.1	Zipper-Type	Helix-Loop-Helix	vertebrates	12.011	0.554	40	177	2509	22243	49	0.00551	3215	0.00528	1.229	8.715
Irf6_1	PB0036.1	Winged Helix-Turn-Helix	IRF	vertebrates	12.38	0.45	13	204	733	24019	13	0.00146	820	0.00135	1.193	4.276
Spdef_2	PB0181.1	Winged Helix-Turn-Helix	Ets	vertebrates	9.766	0.413	13	204	835	23917	15	0.00159	954	0.00148	1.118	3.359
Sox30_1	PB0070.1	Other Alpha-Helix	High Mobility Group	vertebrates	10.746	0.358	41	176	2691	22061	62	0.00657	4104	0.00635	1.067	7.975
Zbtb12_2	PB0194.1	Zinc-coordinating	BetaBetaAlpha-zinc finger	vertebrates	11.819	0.418	10	207	614	24138	11	0.00109	692	0.001	1.054	3.06
Zscan4_1	PB0104.1	Zinc-coordinating	BetaBetaAlpha-zinc finger	vertebrates	14.382	0.447	8	209	459	24293	8	0.0009	500	0.000822	1.025	2.953
Hbp1_1	PB0028.1	Other Alpha-Helix	High Mobility Group	vertebrates	13.384	0.34	29	188	1901	22851	39	0.00413	2575	0.00398	0.901	5.901
Osr1_2	PB0154.1	Zinc-coordinating	BetaBetaAlpha-zinc finger	vertebrates	8.366	0.472	38	179	2453	22299	49	0.00519	3272	0.00506	0.698	7.754
Zic3_1	PB0103.1	Zinc-coordinating	BetaBetaAlpha-zinc finger	vertebrates	10.141	0.758	8	209	485	24267	8	0.000794	514	0.000745	0.655	2.702
Zbtb7b_1	PB0092.1	Zinc-coordinating	BetaBetaAlpha-zinc finger	vertebrates	11.597	0.584	16	201	1101	23651	20	0.00199	1326	0.00192	0.537	3.349
IRC900814_1	PB0032.1	Unknown		vertebrates	13.7	0.389	4	213	244	24508	4	0.000424	255	0.000394	0.511	1.77
Zfp161_2	PB0199.1	Zinc-coordinating	BetaBetaAlpha-zinc finger	vertebrates	11.384	0.704	18	199	1285	23467	23	0.00213	1532	0.00207	0.475	3.332
Esrra_2	PB0118.1	Zinc-coordinating	Hormone-nuclear Receptor	vertebrates	13.22	0.566	32	185	2164	22588	40	0.0045	2690	0.00442	0.462	5.933
Sox17_1	PB0066.1	Other Alpha-Helix	High Mobility Group	vertebrates	10.747	0.261	40	177	2904	21848	75	0.00745	5067	0.00735	0.451	5.905
Tcfap2b_2	PB0190.1	Zipper-Type	Helix-Loop-Helix	vertebrates	9.708	0.601	35	182	2372	22380	44	0.00437	2967	0.0043	0.386	6.37
Mafk_2	PB0146.1	Zipper-Type	Leucine Zipper	vertebrates	10.551	0.383	21	196	1400	23352	27	0.00268	1814	0.00263	0.366	4.385
Egr1_2	PB0114.1	Zinc-coordinating	BetaBetaAlpha-zinc finger	vertebrates	9.494	0.567	51	166	3689	21063	85	0.009	5784	0.00894	0.233	7.453
Hoxa3_2	PB0135.1	Helix-Turn-Helix	Homeo	vertebrates	8.46	0.355	29	188	2134	22618	47	0.00436	3190	0.00432	0.218	4.357
Zfp740_2	PB0204.1	Zinc-coordinating	BetaBetaAlpha-zinc finger	vertebrates	10.798	0.609	5	212	317	24435	5	0.000563	333	0.000547	0.205	1.897
Mafk_1	PB0042.1	Zipper-Type	Leucine Zipper	vertebrates	12.441	0.352	13	204	956	23796	17	0.00169	1154	0.00167	0.114	2.511
E2F2_2	PB0112.1	Winged Helix-Turn-Helix	E2F	vertebrates	10.656	0.6	26	191	1776	22976	31	0.00349	2115	0.00347	0.071	4.88
Zic2_1	PB0102.1	Zinc-coordinating	BetaBetaAlpha-zinc finger	vertebrates	10.246	0.755	7	210	448	24304	7	0.000695	475	0.000689	0.048	2.272
Six6_2	PB0163.1	Helix-Turn-Helix	Homeo	vertebrates	10.401	0.387	8	209	562	24190	9	0.00101	617	0.00101	-0.05	2.078
Sox14_2	PB0168.1	Other Alpha-Helix	High Mobility Group	vertebrates	9.712	0.449	46	171	3314	21438	71	0.00705	4870	0.00706	-0.058	6.849
Gata5_2	PB0126.1	Zinc-coordinating	GATA	vertebrates	9.967	0.419	12	205	805	23947	13	0.00146	894	0.00147	-0.092	2.916
Hic1_2	PB0133.1	Zinc-coordinating	BetaBetaAlpha-zinc finger	vertebrates	10.227	0.559	33	184	2650	22102	52	0.00551	3572	0.00552	-0.098	3.662
Tcfap2e_1	PB0088.1	Zipper-Type	Helix-Loop-Helix	vertebrates	11.613	0.658	59	158	4241	20511	98	0.00973	6731	0.00976	-0.115	8.774
Foxl1_1	PB0019.1	Winged Helix-Turn-Helix	Forkhead	vertebrates	15.496	0.256	26	191	1857	22895	37	0.00416	2546	0.00418	-0.133	4.349
Smad3_1	PB0060.1	Zinc-coordinating	MH1	vertebrates	11.019	0.504	34	183	2362	22390	45	0.00506	3097	0.00509	-0.148	5.818
Myb_1	PB0045.1	Helix-Turn-Helix	Myb	vertebrates	11.52	0.42	10	207	692	24060	11	0.00124	765	0.00126	-0.243	2.44
Sox11_1	PB0061.1	Other Alpha-Helix	High Mobility Group	vertebrates	12.827	0.371	53	164	3500	21252	84	0.00945	5797	0.00952	-0.295	10.049
Sox21_1	PB0069.1	Other Alpha-Helix	High Mobility Group	vertebrates	9.847	0.206	37	180	2348	22404	57	0.00604	3945	0.0061	-0.328	7.89
Bbx_1	PB0005.1	Other Alpha-Helix	High Mobility Group	vertebrates	10.611	0.29	14	203	1010	23742	18	0.00179	1264	0.00183	-0.438	2.75
Irf4_1	PB0034.1	Winged Helix-Turn-Helix	IRF	vertebrates	13.024	0.435	9	208	631	24121	10	0.000993	709	0.00103	-0.462	2.232
Mtf1_1	PB0044.1	Zinc-coordinating	BetaBetaAlpha-zinc finger	vertebrates	14.255	0.563	6	211	411	24341	6	0.000636	431	0.000666	-0.515	1.853
Sox12_1	PB0062.1	Other Alpha-Helix	High Mobility Group	vertebrates	11.382	0.276	51	166	3479	21273	90	0.00834	6260	0.00847	-0.558	8.853
Mafb_2	PB0145.1	Zipper-Type	Leucine Zipper	vertebrates	8.337	0.339	25	192	1652	23100	32	0.00318	2249	0.00326	-0.585	5.128
Elf3_1	PB0012.1	Winged Helix-Turn-Helix	Ets	vertebrates	10.26	0.411	85	132	6537	18215	194	0.0167	13445	0.0169	-0.6	10.402
Sox4_1	PB0071.1	Other Alpha-Helix	High Mobility Group	vertebrates	12.897	0.384	53	164	3501	21251	81	0.00912	5672	0.00932	-0.833	10.041
Spdef_1	PB0077.1	Winged Helix-Turn-Helix	Ets	vertebrates	11.95	0.515	11	206	817	23935	12	0.00127	876	0.00135	-0.917	2.222
Irf5_1	PB0035.1	Winged Helix-Turn-Helix	IRF	vertebrates	13.735	0.422	15	202	1020	23732	16	0.00159	1168	0.00169	-1.018	3.29
Sox8_2	PB0178.1	Other Alpha-Helix	High Mobility Group	vertebrates	8.49	0.389	23	194	1807	22945	33	0.00306	2385	0.00323	-1.177	3.041
Zfp740_1	PB0100.1	Zinc-coordinating	BetaBetaAlpha-zinc finger	vertebrates	11.183	0.684	55	162	3714	21038	96	0.0102	6776	0.0105	-1.192	9.818
Zic3_2	PB0207.1	Zinc-coordinating	BetaBetaAlpha-zinc finger	vertebrates	11.916	0.561	44	173	3585	21167	73	0.00725	5201	0.00754	-1.32	4.356
Sp4_1	PB0076.1	Zinc-coordinating	BetaBetaAlpha-zinc finger	vertebrates	14.39	0.691	65	152	4563	20189	110	0.0124	7838	0.0129	-1.727	10.438
Zic1_2	PB0205.1	Zinc-coordinating	BetaBetaAlpha-zinc finger	vertebrates	12.195	0.578	39	178	2918	21834	53	0.00526	3880	0.00562	-1.896	5.27
Gmeb1_1	PB0027.1	Other Alpha-Helix	Sand	vertebrates	8.363	0.521	29	188	2080	22672	34	0.00383	2521	0.00414	-1.928	4.681
Klf7_2	PB0143.1	Zinc-coordinating	BetaBetaAlpha-zinc finger	vertebrates	12.586	0.546	12	205	877	23875	12	0.00135	946	0.00155	-2.042	2.426
Ehf_1	PB0011.1	Winged Helix-Turn-Helix	Ets	vertebrates	11.443	0.505	52	165	3706	21046	69	0.00685	5039	0.00731	-2.082	7.945
Foxj3_1	PB0017.1	Winged Helix-Turn-Helix	Forkhead	vertebrates	13.311	0.33	39	178	2462	22290	49	0.00551	3605	0.00592	-2.084	8.384
Gabpa_1	PB0020.1	Winged Helix-Turn-Helix	Ets	vertebrates	14.561	0.504	13	204	1074	23678	15	0.00169	1170	0.00192	-2.106	1.875
Arid5a_1	PB0002.1	Helix-Turn-Helix	Arid	vertebrates	10.369	0.277	50	167	3197	21555	81	0.00751	5904	0.00799	-2.114	10.307
Rfx3_1	PB0054.1	Winged Helix-Turn-Helix	RFX	vertebrates	15.575	0.479	4	213	334	24418	4	0.000609	341	0.000758	-2.15	1.083
Zic1_1	PB0101.1	Zinc-coordinating	BetaBetaAlpha-zinc finger	vertebrates	10.425	0.79	10	207	741	24011	10	0.000927	824	0.00111	-2.229	2.114
Hic1_1	PB0029.1	Zinc-coordinating	BetaBetaAlpha-zinc finger	vertebrates	13.508	0.553	16	201	1156	23596	17	0.0018	1332	0.00206	-2.248	2.988
Gm397_2	PB0130.1	Zinc-coordinating	BetaBetaAlpha-zinc finger	vertebrates	14.072	0.574	16	201	1269	23483	20	0.00212	1555	0.0024	-2.296	2.352
Foxk1_1	PB0018.1	Winged Helix-Turn-Helix	Forkhead	vertebrates	15.268	0.3	19	198	1332	23420	21	0.00236	1623	0.00267	-2.309	3.616
Bhlhb2_1	PB0007.1	Zipper-Type	Helix-Loop-Helix	vertebrates	13.741	0.503	3	214	268	24484	3	0.000437	277	0.000589	-2.488	0.869
Rara_1	PB0053.1	Zinc-coordinating	Hormone-nuclear Receptor	vertebrates	13.636	0.472	19	198	1400	23352	21	0.00222	1646	0.00255	-2.5	3.193
Mafb_1	PB0041.1	Zipper-Type	Leucine Zipper	vertebrates	14.589	0.41	7	210	619	24133	8	0.0009	679	0.00112	-2.544	1.194
Mybl1_2	PB0150.1	Helix-Turn-Helix	Myb	vertebrates	12.31	0.558	10	207	858	23894	11	0.00109	920	0.00133	-2.605	1.492
Gata5_1	PB0022.1	Zinc-coordinating	GATA	vertebrates	12.957	0.371	12	205	907	23845	13	0.00146	1061	0.00174	-2.64	2.245
Isgf3g_1	PB0037.1	Winged Helix-Turn-Helix	IRF	vertebrates	13.937	0.355	9	208	737	24015	10	0.000993	849	0.00123	-2.672	1.595
Sox15_1	PB0065.1	Other Alpha-Helix	High Mobility Group	vertebrates	10.622	0.321	33	184	2215	22537	43	0.00484	3258	0.00535	-2.752	6.208
Sox13_1	PB0063.1	Other Alpha-Helix	High Mobility Group	vertebrates	11.521	0.276	26	191	1847	22905	35	0.00371	2691	0.00416	-2.76	4.412
Atf1_2	PB0108.1	Zipper-Type	Leucine Zipper	vertebrates	8.196	0.445	11	206	844	23908	11	0.00102	940	0.00127	-2.788	2.062
Esrra_1	PB0014.1	Zinc-coordinating	Hormone-nuclear Receptor	vertebrates	13.246	0.479	20	197	1507	23245	23	0.00259	1813	0.00298	-2.806	3.116
Gata6_1	PB0023.1	Zinc-coordinating	GATA	vertebrates	11.611	0.36	26	191	1927	22825	34	0.00383	2619	0.0043	-2.848	3.929
Max_2	PB0147.1	Zipper-Type	Helix-Loop-Helix	vertebrates	9.229	0.596	16	201	1247	23505	17	0.00158	1401	0.0019	-2.888	2.466
Max_1	PB0043.1	Zipper-Type	Helix-Loop-Helix	vertebrates	12.263	0.577	11	206	998	23754	13	0.00138	1092	0.00169	-2.98	1.334
Nr2f2_1	PB0049.1	Zinc-coordinating	Hormone-nuclear Receptor	vertebrates	13.082	0.472	30	187	2324	22428	38	0.00403	2950	0.00456	-3.113	3.835
Rfx4_1	PB0055.1	Winged Helix-Turn-Helix	RFX	vertebrates	14.862	0.533	19	198	1410	23342	20	0.00199	1638	0.00237	-3.128	3.134
Nkx3-1_2	PB0152.1	Helix-Turn-Helix	Homeo	vertebrates	9.039	0.473	18	199	1601	23151	24	0.0027	1923	0.00316	-3.197	1.774
Zfp187_1	PB0096.1	Zinc-coordinating	BetaBetaAlpha-zinc finger	vertebrates	16.785	0.277	5	212	460	24292	5	0.000463	503	0.000681	-3.286	0.969
Zfp105_2	PB0197.1	Zinc-coordinating	BetaBetaAlpha-zinc finger	vertebrates	8.714	0.403	6	211	525	24227	6	0.000675	567	0.000932	-3.307	1.153
Foxj3_2	PB0121.1	Winged Helix-Turn-Helix	Forkhead	vertebrates	9.883	0.404	47	170	3183	21569	67	0.00754	5059	0.00831	-3.316	8.346
Foxj1_1	PB0016.1	Winged Helix-Turn-Helix	Forkhead	vertebrates	10.807	0.325	55	162	4034	20718	103	0.0109	7653	0.0118	-3.332	7.675
Sox1_2	PB0172.1	Other Alpha-Helix	High Mobility Group	vertebrates	8.545	0.364	11	206	887	23865	12	0.00119	1052	0.00153	-3.354	1.83
Gata6_2	PB0127.1	Zinc-coordinating	GATA	vertebrates	9.898	0.575	0	217	42	24710	0	0	42	6.9e-05	-3.383	0
Zbtb3_1	PB0091.1	Zinc-coordinating	BetaBetaAlpha-zinc finger	vertebrates	12.795	0.557	32	185	2285	22467	37	0.00416	2899	0.00476	-3.399	5.13
Osr2_1	PB0051.1	Zinc-coordinating	BetaBetaAlpha-zinc finger	vertebrates	14.08	0.489	12	205	1185	23567	16	0.00169	1366	0.00211	-3.562	1.056
Bcl6b_1	PB0006.1	Zinc-coordinating	BetaBetaAlpha-zinc finger	vertebrates	11.796	0.389	11	206	877	23875	11	0.00117	988	0.00153	-3.641	1.882
Rxra_1	PB0057.1	Zinc-coordinating	Hormone-nuclear Receptor	vertebrates	12.246	0.539	31	186	2514	22238	40	0.0045	3152	0.00518	-3.683	3.383
Tcfap2b_1	PB0086.1	Zipper-Type	Helix-Loop-Helix	vertebrates	12.042	0.67	38	179	2958	21794	51	0.00473	4014	0.00543	-3.741	4.54
Hnf4a_1	PB0030.1	Zinc-coordinating	Hormone-nuclear Receptor	vertebrates	12.622	0.54	22	195	1764	22988	26	0.00293	2126	0.00349	-3.755	2.777
Glis2_1	PB0025.1	Zinc-coordinating	BetaBetaAlpha-zinc finger	vertebrates	12.227	0.609	14	203	1131	23621	15	0.00159	1330	0.00206	-4.041	2.073
Sox11_2	PB0165.1	Other Alpha-Helix	High Mobility Group	vertebrates	9.692	0.311	48	169	3462	21290	85	0.00788	6547	0.00886	-4.079	7.101
Gata3_1	PB0021.1	Zinc-coordinating	GATA	vertebrates	14.609	0.356	3	214	319	24433	3	0.000437	339	0.000721	-4.158	0.631
Zic2_2	PB0206.1	Zinc-coordinating	BetaBetaAlpha-zinc finger	vertebrates	11.874	0.585	50	167	4077	20675	79	0.00785	6112	0.00886	-4.225	4.84
Hnf4a_2	PB0134.1	Zinc-coordinating	Hormone-nuclear Receptor	vertebrates	14.456	0.426	14	203	1227	23525	16	0.00169	1438	0.00222	-4.391	1.644
Sox7_1	PB0073.1	Other Alpha-Helix	High Mobility Group	vertebrates	12.515	0.332	16	201	1287	23465	20	0.00291	1694	0.0036	-4.49	2.263
Gcm1_1	PB0024.1	Zinc-coordinating	Glial Cells Missing (GCM)	vertebrates	12.246	0.557	20	197	1735	23017	24	0.00254	2084	0.00322	-4.688	2.039
Zbtb12_1	PB0090.1	Zinc-coordinating	BetaBetaAlpha-zinc finger	vertebrates	16.072	0.447	2	215	286	24466	2	0.000225	302	0.000496	-4.789	0.333
E2F3_2	PB0113.1	Winged Helix-Turn-Helix	E2F	vertebrates	11.545	0.617	19	198	1632	23120	22	0.00248	1940	0.00319	-4.928	2.048
Osr2_2	PB0155.1	Zinc-coordinating	BetaBetaAlpha-zinc finger	vertebrates	8.515	0.453	30	187	2477	22275	40	0.00424	3355	0.00519	-5.162	3.107
Osr1_1	PB0050.1	Zinc-coordinating	BetaBetaAlpha-zinc finger	vertebrates	13.59	0.476	14	203	1340	23412	17	0.0018	1590	0.00246	-5.189	1.238
Foxa2_1	PB0015.1	Winged Helix-Turn-Helix	Forkhead	vertebrates	13.564	0.289	40	177	2785	21967	54	0.00608	4395	0.00722	-5.264	6.662
Rfxdc2_1	PB0056.1	Winged Helix-Turn-Helix	RFX	vertebrates	13.472	0.546	18	199	1595	23157	20	0.00199	1856	0.00269	-5.311	1.796
Sox4_2	PB0175.1	Other Alpha-Helix	High Mobility Group	vertebrates	9.898	0.357	21	196	1748	23004	28	0.00315	2464	0.00405	-5.511	2.401
Ehf_2	PB0115.1	Winged Helix-Turn-Helix	Ets	vertebrates	10.342	0.405	8	209	941	23811	10	0.00106	1074	0.00166	-5.773	0.536
Myb_2	PB0149.1	Helix-Turn-Helix	Myb	vertebrates	12.659	0.532	13	204	1192	23560	13	0.00138	1346	0.00208	-6.035	1.384
Foxl1_2	PB0123.1	Winged Helix-Turn-Helix	Forkhead	vertebrates	9.478	0.299	42	175	2806	21946	56	0.00593	4708	0.00728	-6.179	7.788
Ascl2_1	PB0003.1	Zipper-Type	Helix-Loop-Helix	vertebrates	11.217	0.575	26	191	2512	22240	37	0.00416	3239	0.00532	-6.2	1.537
Zfp187_2	PB0200.1	Zinc-coordinating	BetaBetaAlpha-zinc finger	vertebrates	11.365	0.565	21	196	1860	22892	24	0.00254	2255	0.00349	-6.251	1.95
Klf7_1	PB0039.1	Zinc-coordinating	BetaBetaAlpha-zinc finger	vertebrates	13.657	0.654	70	147	4897	19855	105	0.0111	8376	0.013	-6.301	11.433
Zfp128_1	PB0094.1	Zinc-coordinating	BetaBetaAlpha-zinc finger	vertebrates	13.623	0.538	0	217	155	24597	0	0	158	0.00026	-6.343	0
Sfpi1_1	PB0058.1	Winged Helix-Turn-Helix	Ets	vertebrates	10.848	0.467	103	114	7309	17443	204	0.0189	15754	0.0213	-6.488	17.563
Plagl1_2	PB0156.1	Zinc-coordinating	BetaBetaAlpha-zinc finger	vertebrates	14.175	0.606	1	216	281	24471	1	0.000113	294	0.000483	-6.612	0.088
Zfp105_1	PB0093.1	Zinc-coordinating	BetaBetaAlpha-zinc finger	vertebrates	9.047	0.274	61	156	4622	20130	129	0.0128	10293	0.0149	-6.778	7.633
Zbtb7b_2	PB0196.1	Zinc-coordinating	BetaBetaAlpha-zinc finger	vertebrates	12.457	0.552	13	204	1274	23478	13	0.00146	1439	0.00236	-7.238	1.112
Rfx3_2	PB0158.1	Winged Helix-Turn-Helix	RFX	vertebrates	12.01	0.518	1	216	273	24479	1	0.000152	279	0.00062	-7.356	0.095
Rfx4_2	PB0159.1	Winged Helix-Turn-Helix	RFX	vertebrates	12.084	0.485	19	198	1717	23035	19	0.00189	2021	0.00293	-7.524	1.725
Foxk1_2	PB0122.1	Winged Helix-Turn-Helix	Forkhead	vertebrates	9.944	0.364	33	184	2403	22349	36	0.00358	3475	0.00504	-8.048	4.977
Zfp410_1	PB0098.1	Zinc-coordinating	BetaBetaAlpha-zinc finger	vertebrates	14.92	0.461	8	209	1069	23683	9	0.00101	1204	0.00198	-8.472	0.324
Nkx3-1_1	PB0048.1	Helix-Turn-Helix	Homeo	vertebrates	13.158	0.414	7	210	996	23756	8	0.0009	1164	0.00191	-9.032	0.258

## Sheet: c
Number of genes submitted for analysis:	437
Number of genes included in analysis:	320
Number of genes missing from analysis:	117
Number of unique oPOSSUM genes in analysis:	321
JASPAR collection(s):	CORE
Taxonomic supergroup(s):	vertebrates
Minimum profile specificity:	8 bits
Conservation cutoff:	0.6
Matrix score threshold:	0.85
Upstream sequence length:	2000
Downstream sequence length:	2000
Results returned:	All results sorted by Z-score
Target Genes
Analyzed:	ABCB4 ABHD6 ACE2 ADAMTS3 AFAP1L2 AFF3 AGPAT4 AK3 AK7 ALDH1A2 ANGPTL2 ANTXR2 ANXA2 ANXA2P1 ANXA2P3 ANXA6 AOC3 APCDD1 ARHGAP10 ARHGAP24 ARHGEF25 ARL4D ARNT2 ARSI ASGR1 ATOH8 ATP6AP1L B3GALTL BAALC BACE1 BAMBI BCL11B BCORL1 BMI1 BMP1 BMP4 BMP6 BMP7 BNIP3 BTG2 BVES C10orf11 C2orf40 C5 C6orf25 C8orf48 C9orf3 CASP7 CCNO CD44 CD6 CD8B CD97 CDADC1 CDH10 CDH11 CDK6 CEP112 CHRNA3 CHSY3 CITED1 CLCN5 CLIC6 C…
Omitted:	LOC100101478 LINC01204 LOC101060091 KIAA1456 HAGLROS PRSS56 LOC100132077 lnc-EFHA1-1 LINC00867 lnc-JOSD1-1 LOC149351 LOC100507520 LOC102725407 LRRC73 ZNF436-AS1 GATA3-AS1 MYLK-AS1 lnc-ZFP90-2 RGMB-AS1 lnc-HAAO-1 NABP1 C18orf65 lnc-TTC21A-1 lnc-SUSD1-1 HOXB-AS1 MROH8 NWD2 LEF1-AS1 lnc-MMRN1-2 lnc-CD99L2-1 LOC100130691 BDNF-AS lnc-CDKN1C-2 CCDC170 LOC101927525 TTC28-AS1 LOC728061 MIR143HG XLOC_l2_0…
Results - click column headers to sort by that column
TF	JASPAR ID	Class	Family	Tax group	IC	GC Content	Target gene hits	Target gene non-hits	Background gene hits	Background gene non-hits	Target TFBS hits	Target TFBS nucleotide rate	Background TFBS hits	Background TFBS nucleotide rate	Z-score	Fisher score
Nobox	MA0125.1	Helix-Turn-Helix	Homeo	vertebrates	9.573	0.26	188	133	7462	17290	984	0.0231	24528	0.019	17.693	57.322
HOXA5	MA0158.1	Helix-Turn-Helix	Homeo	vertebrates	8.759	0.315	227	94	11190	13562	2356	0.0553	63485	0.0491	16.812	44.726
Nkx2-5	MA0063.1	Helix-Turn-Helix	Homeo	vertebrates	8.27	0.218	221	100	10265	14487	2181	0.0448	58955	0.0399	14.66	50.974
IRF1	MA0050.1	Winged Helix-Turn-Helix	IRF	vertebrates	16.008	0.383	100	221	2641	22111	168	0.00592	3836	0.00445	12.855	51.408
SRY	MA0084.1	Other Alpha-Helix	High Mobility Group	vertebrates	9.193	0.238	199	122	8273	16479	1162	0.0307	31354	0.0273	12.239	56.502
Prrx2	MA0075.1	Helix-Turn-Helix	Homeo	vertebrates	9.063	0.027	205	116	8610	16142	1430	0.021	37640	0.0182	12.192	58.009
HNF1A	MA0046.1	Helix-Turn-Helix	Homeo	vertebrates	15.548	0.259	56	265	1196	23556	71	0.00292	1469	0.00199	12.16	36.06
TBP	MA0108.2	Beta-sheet	TATA-binding	vertebrates	10.086	0.377	155	166	5207	19545	408	0.018	10670	0.0155	11.774	60.378
Pdx1	MA0132.1	Helix-Turn-Helix	Homeo	vertebrates	9.04	0.194	208	113	8991	15761	1599	0.0282	43180	0.025	11.629	55.385
FOXI1	MA0042.1	Winged Helix-Turn-Helix	Forkhead	vertebrates	13.183	0.263	163	158	5862	18890	569	0.02	15073	0.0175	11.376	56.946
ARID3A	MA0151.1	Helix-Turn-Helix	Arid	vertebrates	9.896	0.062	208	113	9358	15394	1800	0.0317	49196	0.0285	11.091	49.781
FOXA1	MA0148.1	Winged Helix-Turn-Helix	Forkhead	vertebrates	12.533	0.332	183	138	7091	17661	738	0.0238	20020	0.0213	10.261	57.94
Gata1	MA0035.2	Zinc-coordinating	GATA	vertebrates	10.878	0.373	192	129	7887	16865	834	0.0269	22813	0.0243	10.118	54.777
NFATC2	MA0152.1	Ig-fold	Rel	vertebrates	9.859	0.346	212	109	8858	15894	1130	0.0232	30714	0.0208	9.95	62.35
Foxa2	MA0047.2	Winged Helix-Turn-Helix	Forkhead	vertebrates	13.268	0.315	151	170	5789	18963	509	0.0179	13660	0.0158	9.724	44.794
SPIB	MA0081.1	Winged Helix-Turn-Helix	Ets	vertebrates	9.06	0.466	235	86	11661	13091	2016	0.0414	57115	0.0386	8.389	47.133
FOXO3	MA0157.1	Winged Helix-Turn-Helix	Forkhead	vertebrates	11.734	0.298	187	134	7316	17436	787	0.0185	21688	0.0168	7.753	58.693
IRF2	MA0051.1	Winged Helix-Turn-Helix	IRF	vertebrates	21.134	0.412	15	306	299	24453	16	0.000845	312	0.000543	7.541	11.133
Tal1::Gata1	MA0140.1	Zipper-Type	Helix-Loop-Helix	vertebrates	11.297	0.451	88	233	2508	22244	132	0.00697	3455	0.00601	7.253	39.792
Sox5	MA0087.1	Other Alpha-Helix	High Mobility Group	vertebrates	10.831	0.199	176	145	6922	17830	779	0.016	21476	0.0145	7.176	52.805
T	MA0009.1	Beta-Hairpin-Ribbon	T	vertebrates	17.863	0.452	25	296	607	24145	31	0.001	658	0.0007	6.616	14.137
RXR::RAR_DR5	MA0159.1	Zinc-coordinating	Hormone-nuclear Receptor	vertebrates	16.004	0.535	17	304	475	24277	23	0.00115	509	0.000836	6.253	8.39
Foxd3	MA0041.1	Winged Helix-Turn-Helix	Forkhead	vertebrates	12.945	0.223	152	169	5557	19195	518	0.0182	14555	0.0169	6.157	49.972
REL	MA0101.1	Ig-fold	Rel	vertebrates	10.515	0.559	152	169	5660	19092	379	0.0111	10418	0.0101	6.148	48.112
FOXF2	MA0030.1	Winged Helix-Turn-Helix	Forkhead	vertebrates	14.824	0.334	64	257	1670	23082	85	0.00349	2171	0.00294	5.966	32.123
NKX3-1	MA0124.1	Helix-Turn-Helix	Homeo	vertebrates	11.127	0.179	165	156	6497	18255	696	0.0143	19442	0.0132	5.852	47.849
Ddit3::Cebpa	MA0019.1	Zipper-Type	Leucine Zipper	vertebrates	11.652	0.483	77	244	2409	22343	127	0.00447	3320	0.00385	5.846	29.58
Gfi	MA0038.1	Zinc-coordinating	BetaBetaAlpha-zinc finger	vertebrates	9.47	0.391	185	136	7594	17158	734	0.0215	20847	0.0201	5.773	51.679
Lhx3	MA0135.1	Helix-Turn-Helix	Homeo	vertebrates	16.354	0.131	84	237	2362	22390	143	0.00546	3825	0.00481	5.469	38.573
FOXD1	MA0031.1	Winged Helix-Turn-Helix	Forkhead	vertebrates	11.926	0.275	177	144	6932	17820	693	0.0163	19604	0.0152	5.303	53.766
TAL1::TCF3	MA0091.1	Zipper-Type	Helix-Loop-Helix	vertebrates	14.07	0.453	110	211	3348	21404	182	0.00641	4942	0.00573	5.226	46.33
MZF1_5-13	MA0057.1	Zinc-coordinating	BetaBetaAlpha-zinc finger	vertebrates	9.4	0.588	202	119	8564	16188	1011	0.0297	29193	0.0282	5.118	55.248
Foxq1	MA0040.1	Winged Helix-Turn-Helix	Forkhead	vertebrates	14.07	0.202	105	216	3491	21261	235	0.00759	6507	0.00692	4.694	37.645
RELA	MA0107.1	Ig-fold	Rel	vertebrates	14.757	0.567	99	222	3484	21268	181	0.00531	4944	0.00478	4.501	31.566
ESR1	MA0112.2	Zinc-coordinating	Hormone-nuclear Receptor	vertebrates	13.563	0.594	6	315	120	24632	6	0.000352	121	0.000234	4.458	5.16
Evi1	MA0029.1	Zinc-coordinating	BetaBetaAlpha-zinc finger	vertebrates	17.909	0.28	24	297	603	24149	28	0.00115	679	0.000919	4.434	13.049
NR4A2	MA0160.1	Zinc-coordinating	Hormone-nuclear Receptor	vertebrates	10.165	0.491	199	122	8018	16734	678	0.0159	19733	0.0153	3.134	60.81
Nkx3-2	MA0122.1	Helix-Turn-Helix	Homeo	vertebrates	8.542	0.463	206	115	9328	15424	1006	0.0266	29576	0.0257	3.102	48.045
RUNX1	MA0002.2	Ig-fold	Runt	vertebrates	10.401	0.502	175	146	7705	17047	645	0.0208	18993	0.0202	2.601	39.601
RREB1	MA0073.1	Zinc-coordinating	BetaBetaAlpha-zinc finger	vertebrates	22.278	0.623	22	299	662	24090	27	0.00158	733	0.00142	2.581	9.43
ESR2	MA0258.1	Zinc-coordinating	Hormone-nuclear Receptor	vertebrates	13.618	0.546	29	292	812	23940	32	0.00169	872	0.00152	2.577	13.404
PBX1	MA0070.1	Helix-Turn-Helix	Homeo	vertebrates	14.641	0.31	50	271	1541	23211	72	0.00254	2014	0.00234	2.396	19.429
Arnt::Ahr	MA0006.1	Zipper-Type	Helix-Loop-Helix	vertebrates	9.532	0.715	200	121	8416	16336	832	0.0146	24449	0.0142	2.32	55.327
Nr2e3	MA0164.1	Zinc-coordinating	Hormone-nuclear Receptor	vertebrates	12.028	0.373	79	242	2587	22165	134	0.00275	3793	0.00257	2.134	28.087
Stat3	MA0144.1	Ig-fold	Stat	vertebrates	13.601	0.505	126	195	4989	19763	280	0.00822	8166	0.00789	2.13	32.806
Hand1::Tcfe2a	MA0092.1	Zipper-Type	Helix-Loop-Helix	vertebrates	10.144	0.507	189	132	7350	17402	601	0.0176	17771	0.0172	2.065	60.484
SRF	MA0083.1	Other Alpha-Helix	MADS	vertebrates	17.965	0.466	13	308	337	24415	14	0.000493	362	0.00042	2.043	7.369
STAT1	MA0137.2	Ig-fold	Stat	vertebrates	13.119	0.452	77	244	2757	21995	127	0.00559	3687	0.00535	1.95	23.07
CEBPA	MA0102.2	Zipper-Type	Leucine Zipper	vertebrates	8.712	0.358	170	151	6745	18007	587	0.0155	17424	0.0152	1.651	49.139
E2F1	MA0024.1	Winged Helix-Turn-Helix	E2F	vertebrates	13.838	0.625	130	191	4471	20281	251	0.00589	7376	0.0057	1.457	45.851
SOX9	MA0077.1	Other Alpha-Helix	High Mobility Group	vertebrates	9.079	0.358	158	163	5930	18822	452	0.0119	13429	0.0117	1.386	49.941
Arnt	MA0004.1	Zipper-Type	Helix-Loop-Helix	vertebrates	10.992	0.642	115	206	3935	20817	209	0.00368	6116	0.00355	1.294	39.772
Pou5f1	MA0142.1	Helix-Turn-Helix	Homeo	vertebrates	14.808	0.308	43	278	1289	23463	56	0.00246	1627	0.00236	1.261	17.529
NR2F1	MA0017.1	Zinc-coordinating	Hormone-nuclear Receptor	vertebrates	15.924	0.478	46	275	1460	23292	58	0.00238	1685	0.00228	1.241	17.05
RORA_2	MA0072.1	Zinc-coordinating	Hormone-nuclear Receptor	vertebrates	17.425	0.369	46	275	1354	23398	55	0.00226	1602	0.00217	1.136	19.261
MZF1_1-4	MA0056.1	Zinc-coordinating	BetaBetaAlpha-zinc finger	vertebrates	8.586	0.725	235	86	11659	13093	2438	0.0429	73413	0.0426	1.021	47.16
SPI1	MA0080.2	Winged Helix-Turn-Helix	Ets	vertebrates	9.64	0.435	208	113	9839	14913	1059	0.0218	31849	0.0215	0.824	42.999
MIZF	MA0131.1	Zinc-coordinating	BetaBetaAlpha-zinc finger	vertebrates	13.197	0.61	32	289	995	23757	38	0.00112	1107	0.00107	0.781	12.524
Sox2	MA0143.1	Other Alpha-Helix	High Mobility Group	vertebrates	12.951	0.361	37	284	1062	23690	43	0.00189	1270	0.00184	0.683	16.226
ELF5	MA0136.1	Winged Helix-Turn-Helix	Ets	vertebrates	8.693	0.429	219	102	10523	14229	1283	0.0339	38717	0.0337	0.666	45.173
EWSR1-FLI1	MA0149.1	Winged Helix-Turn-Helix	Ets	vertebrates	32.871	0.554	3	318	83	24669	3	0.000158	84	0.000146	0.525	2.32
HLF	MA0043.1	Zipper-Type	Leucine Zipper	vertebrates	11.147	0.394	75	246	2456	22296	115	0.00405	3449	0.004	0.445	26.558
MEF2A	MA0052.1	Other Alpha-Helix	MADS	vertebrates	15.709	0.179	92	229	3145	21607	169	0.00496	5076	0.00491	0.434	30.707
FEV	MA0156.1	Winged Helix-Turn-Helix	Ets	vertebrates	12.121	0.442	205	116	9421	15331	910	0.0214	27543	0.0213	0.266	45.655
NFIL3	MA0025.1	Zipper-Type	Leucine Zipper	vertebrates	14.139	0.265	85	236	2900	21852	160	0.00516	4832	0.00514	0.214	28.218
NF-kappaB	MA0061.1	Ig-fold	Rel	vertebrates	13.345	0.621	116	205	4339	20413	226	0.00663	6853	0.00662	0.052	33.607
AP1	MA0099.2	Zipper-Type	Leucine Zipper	vertebrates	9.193	0.405	206	115	9900	14852	1174	0.0241	35803	0.0242	-0.409	40.193
Sox17	MA0078.1	Other Alpha-Helix	High Mobility Group	vertebrates	10.502	0.384	181	140	7823	16929	698	0.0184	21338	0.0186	-0.551	43.868
Egr1	MA0162.1	Zinc-coordinating	BetaBetaAlpha-zinc finger	vertebrates	14.456	0.739	102	219	3848	20904	195	0.00629	6011	0.00639	-0.714	28.311
HNF4A	MA0114.1	Zinc-coordinating	Hormone-nuclear Receptor	vertebrates	9.617	0.522	75	246	2853	21899	122	0.00465	3781	0.00475	-0.831	19.771
ZNF354C	MA0130.1	Zinc-coordinating	BetaBetaAlpha-zinc finger	vertebrates	8.958	0.615	241	80	12052	12700	2282	0.0402	69947	0.0406	-1.136	48.607
Pax6	MA0069.1	Helix-Turn-Helix	Homeo	vertebrates	13.798	0.432	12	309	401	24351	13	0.000534	431	0.000583	-1.223	4.915
NFKB1	MA0105.1	Ig-fold	Rel	vertebrates	15.627	0.758	56	265	1916	22836	79	0.00255	2517	0.00268	-1.438	18.119
SP1	MA0079.2	Zinc-coordinating	BetaBetaAlpha-zinc finger	vertebrates	11.129	0.82	196	125	8737	16015	1136	0.0333	34969	0.0338	-1.494	46.003
NR3C1	MA0113.1	Zinc-coordinating	Hormone-nuclear Receptor	vertebrates	14.749	0.432	28	293	894	23858	31	0.00164	1003	0.00174	-1.523	10.636
NFE2L2	MA0150.1	Zipper-Type	Leucine Zipper	vertebrates	14.394	0.486	68	253	2349	22403	95	0.00307	3024	0.00321	-1.545	21.696
PLAG1	MA0163.1	Zinc-coordinating	BetaBetaAlpha-zinc finger	vertebrates	19.352	0.798	24	297	921	23831	31	0.00127	1014	0.00137	-1.576	6.721
RORA_1	MA0071.1	Zinc-coordinating	Hormone-nuclear Receptor	vertebrates	13.19	0.424	117	204	3910	20842	189	0.00555	5960	0.00576	-1.662	42.438
TP53	MA0106.1	Zinc-coordinating	Loop-Sheet-Helix	vertebrates	26.239	0.603	0	321	3	24749	0	0	3	5.8e-06	-1.761	0
Myb	MA0100.1	Helix-Turn-Helix	Myb	vertebrates	9.883	0.591	195	126	8388	16364	709	0.0166	22034	0.017	-1.775	50.148
ELK1	MA0028.1	Winged Helix-Turn-Helix	Ets	vertebrates	8.812	0.568	207	114	8557	16195	687	0.0202	21316	0.0206	-1.821	61.301
Spz1	MA0111.1	Other	Other	vertebrates	11.907	0.538	87	234	3059	21693	134	0.00433	4270	0.00454	-1.872	27.323
RXRA::VDR	MA0074.1	Zinc-coordinating	Hormone-nuclear Receptor	vertebrates	20.451	0.527	4	317	155	24597	4	0.000176	155	0.000225	-1.951	1.913
TEAD1	MA0090.1	Helix-Turn-Helix	Homeo	vertebrates	15.678	0.507	69	252	2274	22478	91	0.0032	2945	0.00342	-2.127	24.034
INSM1	MA0155.1	Zinc-coordinating	BetaBetaAlpha-zinc finger	vertebrates	14.862	0.667	105	216	4154	20598	214	0.00754	6799	0.00789	-2.317	26.326
Esrrb	MA0141.1	Zinc-coordinating	Hormone-nuclear Receptor	vertebrates	12.806	0.524	139	182	5093	19659	273	0.00961	8644	0.01	-2.421	44.118
USF1	MA0093.1	Zipper-Type	Helix-Loop-Helix	vertebrates	11.29	0.643	123	198	5012	19740	260	0.00534	8356	0.00565	-2.444	29.727
HNF1B	MA0153.1	Helix-Turn-Helix	Homeo	vertebrates	16.821	0.222	45	276	1562	23190	63	0.00222	2101	0.00244	-2.601	14.244
HIF1A::ARNT	MA0259.1	Zipper-Type	Helix-Loop-Helix	vertebrates	9.74	0.657	174	147	6871	17881	511	0.012	16176	0.0125	-2.691	51.431
MYC::MAX	MA0059.1	Zipper-Type	Helix-Loop-Helix	vertebrates	14.237	0.602	43	278	1529	23223	52	0.00168	1774	0.00189	-2.811	13.035
MAX	MA0058.1	Zipper-Type	Helix-Loop-Helix	vertebrates	12.685	0.571	111	210	4055	20697	182	0.00534	5929	0.00573	-3.024	33.487
PPARG::RXRA	MA0065.2	Zinc-coordinating	Hormone-nuclear Receptor	vertebrates	11.663	0.547	59	262	2787	21965	116	0.00511	3797	0.0055	-3.156	8.962
PPARG	MA0066.1	Zinc-coordinating	Hormone-nuclear Receptor	vertebrates	20.365	0.523	0	321	16	24736	0	0	16	3.09e-05	-3.4	0
REST	MA0138.2	Zinc-coordinating	BetaBetaAlpha-zinc finger	vertebrates	23.134	0.596	2	319	108	24644	2	0.000123	110	0.000223	-3.965	0.886
TLX1::NFIC	MA0119.1	Helix-Turn-Helix::Other	Homeo::Nuclear Factor I-CCAAT-binding	vertebrates	19.665	0.598	9	312	406	24346	10	0.000411	425	0.000575	-4.035	2.438
NR1H2::RXRA	MA0115.1	Zinc-coordinating	Hormone-nuclear Receptor	vertebrates	27.878	0.445	0	321	36	24716	0	0	37	6.08e-05	-4.662	0
ZEB1	MA0103.1	Zinc-coordinating	BetaBetaAlpha-zinc finger	vertebrates	8.305	0.557	242	79	12001	12751	1882	0.0331	59719	0.0346	-4.775	50.464
Myc	MA0147.1	Zipper-Type	Helix-Loop-Helix	vertebrates	11.157	0.686	123	198	4652	20100	226	0.00663	7604	0.00735	-4.912	35.276
CTCF	MA0139.1	Zinc-coordinating	BetaBetaAlpha-zinc finger	vertebrates	17.205	0.645	38	283	1414	23338	44	0.00245	1587	0.00291	-5.008	10.637
Ar	MA0007.1	Zinc-coordinating	Hormone-nuclear Receptor	vertebrates	15.703	0.498	4	317	202	24550	4	0.000258	208	0.000442	-5.15	1.305
YY1	MA0095.1	Zinc-coordinating	BetaBetaAlpha-zinc finger	vertebrates	8.101	0.51	217	104	11152	13600	1609	0.0283	51662	0.03	-5.582	35.239
Myf	MA0055.1	Zipper-Type	Helix-Loop-Helix	vertebrates	15.914	0.609	149	172	5694	19058	312	0.011	10455	0.0121	-6.082	44.292
Pax4	MA0068.1	Helix-Turn-Helix	Homeo	vertebrates	11.004	0.441	0	321	36	24716	0	0	37	0.000107	-6.129	0
Mycn	MA0104.2	Zipper-Type	Helix-Loop-Helix	vertebrates	11.104	0.699	119	202	4852	19900	233	0.00684	8120	0.00785	-6.694	28.487
CREB1	MA0018.2	Zipper-Type	Leucine Zipper	vertebrates	10.139	0.523	112	209	4874	19878	206	0.00484	7372	0.0057	-6.71	22.378
EBF1	MA0154.1	Zipper-Type	Helix-Loop-Helix	vertebrates	11.564	0.648	157	164	6423	18329	397	0.0116	13443	0.013	-6.928	40.733
Zfp423	MA0116.1	Zinc-coordinating	BetaBetaAlpha-zinc finger	vertebrates	17.925	0.679	70	251	2719	22033	97	0.00427	3640	0.00528	-8.128	17.565
NHLH1	MA0048.1	Zipper-Type	Helix-Loop-Helix	vertebrates	14.132	0.674	81	240	2916	21836	105	0.0037	4019	0.00466	-8.272	24.102
Tcfcp2l1	MA0145.1	Other	CP2	vertebrates	11.65	0.609	151	170	6037	18715	345	0.0142	11837	0.016	-8.576	40.738
NFYA	MA0060.1	Other Alpha-Helix	NFY CCAAT-binding	vertebrates	12.925	0.523	82	239	3015	21737	115	0.0054	4267	0.0066	-8.655	23.391
Pax5	MA0014.1	Helix-Turn-Helix	Homeo	vertebrates	12.432	0.575	9	312	565	24187	9	0.000528	588	0.00114	-10.566	1.153
znf143	MA0088.1	Zinc-coordinating	BetaBetaAlpha-zinc finger	vertebrates	17.541	0.53	10	311	623	24129	10	0.000587	656	0.00127	-11.197	1.224
ELK4	MA0076.1	Winged Helix-Turn-Helix	Ets	vertebrates	14.123	0.583	69	252	3095	21657	88	0.00232	3996	0.00348	-11.438	12.108
Klf4	MA0039.2	Zinc-coordinating	BetaBetaAlpha-zinc finger	vertebrates	12.618	0.771	212	109	9525	15227	1101	0.0323	37437	0.0362	-12.113	51.742
GABPA	MA0062.2	Winged Helix-Turn-Helix	Ets	vertebrates	13.335	0.647	116	205	5451	19301	206	0.00665	9090	0.00966	-17.995	18.669
Zfx	MA0146.1	Zinc-coordinating	BetaBetaAlpha-zinc finger	vertebrates	13.077	0.749	138	183	6334	18418	356	0.0146	14091	0.0191	-18.961	25.018

## Sheet: d
Number of genes submitted for analysis:	437
Number of genes included in analysis:	320
Number of genes missing from analysis:	117
Number of unique oPOSSUM genes in analysis:	321
JASPAR collection(s):	PBM
Minimum profile specificity:	8 bits
Conservation cutoff:	0.6
Matrix score threshold:	0.85
Upstream sequence length:	2000
Downstream sequence length:	2000
Results returned:	All results sorted by Z-score
Target Genes
Analyzed:	ABCB4 ABHD6 ACE2 ADAMTS3 AFAP1L2 AFF3 AGPAT4 AK3 AK7 ALDH1A2 ANGPTL2 ANTXR2 ANXA2 ANXA2P1 ANXA2P3 ANXA6 AOC3 APCDD1 ARHGAP10 ARHGAP24 ARHGEF25 ARL4D ARNT2 ARSI ASGR1 ATOH8 ATP6AP1L B3GALTL BAALC BACE1 BAMBI BCL11B BCORL1 BMI1 BMP1 BMP4 BMP6 BMP7 BNIP3 BTG2 BVES C10orf11 C2orf40 C5 C6orf25 C8orf48 C9orf3 CASP7 CCNO CD44 CD6 CD8B CD97 CDADC1 CDH10 CDH11 CDK6 CEP112 CHRNA3 CHSY3 CITED1 CLCN5 CLIC6 C…
Omitted:	AP5B1 ARPC4-TTLL3 BAHCC1 BDNF-AS C15orf65 C18orf65 CBX3P2 CCDC170 DKFZP434L187 DMTN ELMSAN1 ERICH2 ERICH3 EVA1A FLJ42351 FLJ46906 FOXD1 FZD10-AS1 GATA2-AS1 GATA3-AS1 GDNF-AS1 HAGLROS HOTAIRM1 HOXB-AS1 HOXD-AS2 HYMAI ID2-AS1 KIAA1211L KIAA1456 KIAA1549L LEF1-AS1 LINC00476 LINC00524 LINC00867 LINC00963 LINC01021 LINC01140 LINC01204 LINC01252 lnc-AC114947.1.1-2 lnc-AKIRIN1-1 lnc-BHLHE41-2 lnc-CD99L2…
Results - click column headers to sort by that column
TF	JASPAR ID	Class	Family	Tax group	IC	GC Content	Target gene hits	Target gene non-hits	Background gene hits	Background gene non-hits	Target TFBS hits	Target TFBS nucleotide rate	Background TFBS hits	Background TFBS nucleotide rate	Z-score	Fisher score
Sox14_1	PB0064.1	Other Alpha-Helix	High Mobility Group	vertebrates	10.838	0.223	84	237	2117	22635	153	0.00718	3338	0.00516	16.459	45.081
Lef1_1	PB0040.1	Other Alpha-Helix	High Mobility Group	vertebrates	14.209	0.411	61	260	1269	23483	77	0.00384	1502	0.00247	16.142	40.591
Zfp740_1	PB0100.1	Zinc-coordinating	BetaBetaAlpha-zinc finger	vertebrates	11.183	0.684	107	214	3714	21038	280	0.0131	6776	0.0105	15.289	35.503
Tcf7l2_1	PB0084.1	Other Alpha-Helix	High Mobility Group	vertebrates	13.47	0.394	74	247	1635	23117	99	0.00494	2083	0.00342	15.142	46.408
Foxj3_1	PB0017.1	Winged Helix-Turn-Helix	Forkhead	vertebrates	13.311	0.33	94	227	2462	22290	154	0.00768	3605	0.00592	13.374	48.474
Foxk1_1	PB0018.1	Winged Helix-Turn-Helix	Forkhead	vertebrates	15.268	0.3	57	264	1332	23420	76	0.00379	1623	0.00267	12.715	32.957
Zfp281_1	PB0097.1	Zinc-coordinating	BetaBetaAlpha-zinc finger	vertebrates	13.323	0.75	96	225	3024	21728	209	0.0092	5100	0.00739	12.297	37.336
Tcf7_1	PB0083.1	Other Alpha-Helix	High Mobility Group	vertebrates	11.861	0.362	67	254	1601	23151	91	0.00454	2061	0.00339	11.575	37.905
Tcf3_1	PB0082.1	Other Alpha-Helix	High Mobility Group	vertebrates	12.235	0.362	64	257	1583	23169	89	0.00444	2020	0.00332	11.363	34.54
Foxl1_1	PB0019.1	Winged Helix-Turn-Helix	Forkhead	vertebrates	15.496	0.256	72	249	1857	22895	109	0.00544	2546	0.00418	11.333	36.966
IRC900814_1	PB0032.1	Unknown		vertebrates	13.7	0.389	16	305	244	24508	16	0.000751	255	0.000394	10.451	15.086
Arid3a_1	PB0001.1	Helix-Turn-Helix	Arid	vertebrates	9.183	0.293	70	251	1712	23040	101	0.00504	2387	0.00392	10.416	38.526
Lef1_2	PB0144.1	Other Alpha-Helix	High Mobility Group	vertebrates	11.433	0.37	40	281	1130	23622	62	0.00291	1359	0.0021	10.3	17.897
Irf5_1	PB0035.1	Winged Helix-Turn-Helix	IRF	vertebrates	13.735	0.422	46	275	1020	23732	54	0.00238	1168	0.00169	9.686	28.281
Myb_1	PB0045.1	Helix-Turn-Helix	Myb	vertebrates	11.52	0.42	34	287	692	24060	37	0.00185	765	0.00126	9.678	23.178
Tcf7l2_2	PB0188.1	Other Alpha-Helix	High Mobility Group	vertebrates	10.667	0.385	65	256	1861	22891	103	0.00484	2479	0.00383	9.457	28.511
Sox30_2	PB0174.1	Other Alpha-Helix	High Mobility Group	vertebrates	9.987	0.307	15	306	258	24494	16	0.000751	272	0.000421	9.371	12.814
Foxa2_1	PB0015.1	Winged Helix-Turn-Helix	Forkhead	vertebrates	13.564	0.289	101	220	2785	21967	172	0.00858	4395	0.00722	9.362	48.873
Mybl1_1	PB0046.1	Helix-Turn-Helix	Myb	vertebrates	11.946	0.419	31	290	630	24122	33	0.00165	687	0.00113	8.971	21.246
Irf3_1	PB0033.1	Winged Helix-Turn-Helix	IRF	vertebrates	10.136	0.436	113	208	3503	21249	209	0.00859	5404	0.00731	8.721	46.409
Foxj1_1	PB0016.1	Winged Helix-Turn-Helix	Forkhead	vertebrates	10.807	0.325	130	191	4034	20718	286	0.0134	7653	0.0118	8.596	55.02
Sox11_2	PB0165.1	Other Alpha-Helix	High Mobility Group	vertebrates	9.692	0.311	118	203	3462	21290	249	0.0102	6547	0.00886	8.533	53.445
Sox21_1	PB0069.1	Other Alpha-Helix	High Mobility Group	vertebrates	9.847	0.206	84	237	2348	22404	154	0.00723	3945	0.0061	8.462	38.919
Sox4_2	PB0175.1	Other Alpha-Helix	High Mobility Group	vertebrates	9.898	0.357	70	251	1748	23004	98	0.00489	2464	0.00405	7.713	37.481
Tcf1_2	PB0185.1	Helix-Turn-Helix	Homeo	vertebrates	8.678	0.451	85	236	2491	22261	132	0.00542	3367	0.00456	7.504	36.669
Mafk_2	PB0146.1	Zipper-Type	Leucine Zipper	vertebrates	10.551	0.383	50	271	1400	23352	74	0.00326	1814	0.00263	7.136	22.563
Sox1_1	PB0068.1	Other Alpha-Helix	High Mobility Group	vertebrates	8.892	0.293	71	250	2071	22681	123	0.00578	3202	0.00495	6.837	30.399
Isgf3g_1	PB0037.1	Winged Helix-Turn-Helix	IRF	vertebrates	13.937	0.355	32	289	737	24015	37	0.00163	849	0.00123	6.599	18.983
Zfp691_2	PB0203.1	Zinc-coordinating	BetaBetaAlpha-zinc finger	vertebrates	10.555	0.514	39	282	891	23861	40	0.002	949	0.00156	6.432	23.187
Eomes_1	PB0013.1	Beta-Hairpin-Ribbon	T	vertebrates	13.796	0.439	33	288	856	23896	41	0.00205	977	0.00161	6.396	16.803
Irf4_1	PB0034.1	Winged Helix-Turn-Helix	IRF	vertebrates	13.024	0.435	28	293	631	24121	31	0.00136	709	0.00103	6.107	17.175
Sox17_1	PB0066.1	Other Alpha-Helix	High Mobility Group	vertebrates	10.747	0.261	89	232	2904	21848	187	0.00823	5067	0.00735	6.044	32.23
Zfp105_1	PB0093.1	Zinc-coordinating	BetaBetaAlpha-zinc finger	vertebrates	9.047	0.274	129	192	4622	20130	367	0.0162	10293	0.0149	5.927	41.926
Gata5_2	PB0126.1	Zinc-coordinating	GATA	vertebrates	9.967	0.419	30	291	805	23947	37	0.00185	894	0.00147	5.723	14.679
Egr1_2	PB0114.1	Zinc-coordinating	BetaBetaAlpha-zinc finger	vertebrates	9.494	0.567	111	210	3689	21063	210	0.00986	5784	0.00894	5.669	40.233
Osr1_2	PB0154.1	Zinc-coordinating	BetaBetaAlpha-zinc finger	vertebrates	8.366	0.472	80	241	2453	22299	122	0.00573	3272	0.00506	5.487	31.889
Gcm1_1	PB0024.1	Zinc-coordinating	Glial Cells Missing (GCM)	vertebrates	12.246	0.557	66	255	1735	23017	80	0.00376	2084	0.00322	5.48	32.832
Gcm1_2	PB0128.1	Zinc-coordinating	Glial Cells Missing (GCM)	vertebrates	12.513	0.561	35	286	942	23810	43	0.00215	1071	0.00176	5.348	16.89
Sox5_1	PB0072.1	Other Alpha-Helix	High Mobility Group	vertebrates	12.02	0.293	86	235	2613	22139	155	0.00728	4228	0.00654	5.346	35.05
Foxj3_2	PB0121.1	Winged Helix-Turn-Helix	Forkhead	vertebrates	9.883	0.404	103	218	3183	21569	183	0.00913	5059	0.00831	5.245	41.821
Nkx3-1_1	PB0048.1	Helix-Turn-Helix	Homeo	vertebrates	13.158	0.414	41	280	996	23756	46	0.00229	1164	0.00191	5.088	22.557
Zbtb12_2	PB0194.1	Zinc-coordinating	BetaBetaAlpha-zinc finger	vertebrates	11.819	0.418	25	296	614	24138	29	0.00128	692	0.001	5.012	13.937
Zfp187_1	PB0096.1	Zinc-coordinating	BetaBetaAlpha-zinc finger	vertebrates	16.785	0.277	19	302	460	24292	22	0.000904	503	0.000681	4.964	11.081
Zbtb7b_1	PB0092.1	Zinc-coordinating	BetaBetaAlpha-zinc finger	vertebrates	11.597	0.584	36	285	1101	23651	52	0.00229	1326	0.00192	4.866	14.341
Osr2_2	PB0155.1	Zinc-coordinating	BetaBetaAlpha-zinc finger	vertebrates	8.515	0.453	83	238	2477	22275	123	0.00578	3355	0.00519	4.758	34.701
Sox4_1	PB0071.1	Other Alpha-Helix	High Mobility Group	vertebrates	12.897	0.384	115	206	3501	21251	202	0.0101	5672	0.00932	4.595	48.837
Sox7_1	PB0073.1	Other Alpha-Helix	High Mobility Group	vertebrates	12.515	0.332	49	272	1287	23465	63	0.00407	1694	0.0036	4.52	24.238
Tcf1_1	PB0081.1	Helix-Turn-Helix	Homeo	vertebrates	10.839	0.378	29	292	800	23952	36	0.0018	911	0.0015	4.495	13.69
Ehf_2	PB0115.1	Winged Helix-Turn-Helix	Ets	vertebrates	10.342	0.405	35	286	941	23811	42	0.00197	1074	0.00166	4.44	16.915
Zfp281_2	PB0201.1	Zinc-coordinating	BetaBetaAlpha-zinc finger	vertebrates	12.52	0.53	30	291	853	23899	37	0.00185	954	0.00157	4.086	13.526
Irf6_1	PB0036.1	Winged Helix-Turn-Helix	IRF	vertebrates	12.38	0.45	25	296	733	24019	32	0.0016	820	0.00135	3.941	10.965
Six6_1	PB0059.1	Helix-Turn-Helix	Homeo	vertebrates	13.993	0.412	19	302	525	24227	22	0.0011	558	0.000917	3.457	9.368
Foxk1_2	PB0122.1	Winged Helix-Turn-Helix	Forkhead	vertebrates	9.944	0.364	81	240	2403	22349	124	0.00546	3475	0.00504	3.454	34.109
Sox11_1	PB0061.1	Other Alpha-Helix	High Mobility Group	vertebrates	12.827	0.371	115	206	3500	21252	202	0.0101	5797	0.00952	3.312	48.86
Hoxa3_1	PB0031.1	Helix-Turn-Helix	Homeo	vertebrates	12.19	0.334	81	240	2399	22353	130	0.00534	3666	0.00496	3.149	34.199
Sox13_1	PB0063.1	Other Alpha-Helix	High Mobility Group	vertebrates	11.521	0.276	66	255	1847	22905	96	0.00451	2691	0.00416	3.125	29.988
Bcl6b_1	PB0006.1	Zinc-coordinating	BetaBetaAlpha-zinc finger	vertebrates	11.796	0.389	33	288	877	23875	37	0.00174	988	0.00153	3.108	16.26
Sox8_1	PB0074.1	Other Alpha-Helix	High Mobility Group	vertebrates	10.166	0.296	73	248	2229	22523	121	0.00604	3439	0.00565	2.994	29.094
Sry_1	PB0079.1	Other Alpha-Helix	High Mobility Group	vertebrates	13.28	0.216	63	258	1723	23029	91	0.00427	2555	0.00395	2.979	29.553
Bhlhb2_1	PB0007.1	Zipper-Type	Helix-Loop-Helix	vertebrates	13.741	0.503	11	310	268	24484	11	0.00071	277	0.000589	2.88	6.902
Srf_1	PB0078.1	Other Alpha-Helix	MADS	vertebrates	11.127	0.358	56	265	1579	23173	72	0.00296	1999	0.0027	2.829	25.028
Sox12_1	PB0062.1	Other Alpha-Helix	High Mobility Group	vertebrates	11.382	0.276	107	214	3479	21273	217	0.00891	6260	0.00847	2.824	40.067
Atf1_2	PB0108.1	Zipper-Type	Leucine Zipper	vertebrates	8.196	0.445	28	293	844	23908	35	0.00144	940	0.00127	2.695	11.644
Gmeb1_1	PB0027.1	Other Alpha-Helix	Sand	vertebrates	8.363	0.521	63	258	2080	22672	89	0.00444	2521	0.00414	2.694	21.795
Sox12_2	PB0166.1	Other Alpha-Helix	High Mobility Group	vertebrates	8.654	0.407	48	273	1735	23017	78	0.00366	2199	0.0034	2.61	14.021
Gata6_1	PB0023.1	Zinc-coordinating	GATA	vertebrates	11.611	0.36	64	257	1927	22825	92	0.00459	2619	0.0043	2.542	25.918
Bhlhb2_2	PB0111.1	Zipper-Type	Helix-Loop-Helix	vertebrates	15.59	0.534	1	320	18	24734	1	6.75e-05	18	4e-05	2.401	1.527
Sox21_2	PB0173.1	Other Alpha-Helix	High Mobility Group	vertebrates	8.939	0.426	82	239	2600	22152	129	0.00644	3728	0.00613	2.31	30.957
Elf3_1	PB0012.1	Winged Helix-Turn-Helix	Ets	vertebrates	10.26	0.411	169	152	6537	18215	456	0.0174	13445	0.0169	2.272	51.564
Zfp410_1	PB0098.1	Zinc-coordinating	BetaBetaAlpha-zinc finger	vertebrates	14.92	0.461	38	283	1069	23683	43	0.00215	1204	0.00198	2.174	17.145
Arid5a_1	PB0002.1	Helix-Turn-Helix	Arid	vertebrates	10.369	0.277	102	219	3197	21555	202	0.0083	5904	0.00799	2.025	40.376
Nr2f2_1	PB0049.1	Zinc-coordinating	Hormone-nuclear Receptor	vertebrates	13.082	0.472	80	241	2324	22428	102	0.00479	2950	0.00456	1.956	34.784
Glis2_1	PB0025.1	Zinc-coordinating	BetaBetaAlpha-zinc finger	vertebrates	12.227	0.609	37	284	1131	23621	47	0.00221	1330	0.00206	1.915	14.726
IRC900814_2	PB0136.1	Unknown		vertebrates	12.953	0.395	4	317	122	24630	5	0.000235	123	0.00019	1.824	2.54
Zic3_2	PB0207.1	Zinc-coordinating	BetaBetaAlpha-zinc finger	vertebrates	11.916	0.561	102	219	3585	21167	177	0.00779	5201	0.00754	1.684	32.758
Sox18_1	PB0067.1	Other Alpha-Helix	High Mobility Group	vertebrates	9.972	0.306	98	223	3309	21443	207	0.00972	6106	0.00944	1.663	33.771
Sox30_1	PB0070.1	Other Alpha-Helix	High Mobility Group	vertebrates	10.746	0.358	92	229	2691	22061	140	0.00657	4104	0.00635	1.658	40.174
Tbp_1	PB0080.1	Beta-sheet	TATA-binding	vertebrates	10.112	0.197	125	196	4489	20263	371	0.0174	11034	0.0171	1.6	40.108
Sox15_1	PB0065.1	Other Alpha-Helix	High Mobility Group	vertebrates	10.622	0.321	73	248	2215	22537	110	0.00549	3258	0.00535	1.065	29.396
Sox8_2	PB0178.1	Other Alpha-Helix	High Mobility Group	vertebrates	8.49	0.389	60	261	1807	22945	81	0.00333	2385	0.00323	1.021	24.239
Myb_2	PB0149.1	Helix-Turn-Helix	Myb	vertebrates	12.659	0.532	41	280	1192	23560	46	0.00216	1346	0.00208	0.985	17.555
Tcfap2b_2	PB0190.1	Zipper-Type	Helix-Loop-Helix	vertebrates	9.708	0.601	69	252	2372	22380	100	0.0044	2967	0.0043	0.883	22.234
Mafk_1	PB0042.1	Zipper-Type	Leucine Zipper	vertebrates	12.441	0.352	31	290	956	23796	39	0.00172	1154	0.00167	0.603	12.326
Sp100_1	PB0075.1	Other Alpha-Helix	Sand	vertebrates	9.547	0.371	22	299	723	24029	27	0.00111	796	0.00108	0.547	8.225
Zscan4_1	PB0104.1	Zinc-coordinating	BetaBetaAlpha-zinc finger	vertebrates	14.382	0.447	15	306	459	24293	17	0.000848	500	0.000822	0.511	6.666
Mybl1_2	PB0150.1	Helix-Turn-Helix	Myb	vertebrates	12.31	0.558	29	292	858	23894	31	0.00136	920	0.00133	0.469	12.365
Smad3_1	PB0060.1	Zinc-coordinating	MH1	vertebrates	11.019	0.504	67	254	2362	22390	103	0.00514	3097	0.00509	0.397	20.543
Hnf4a_2	PB0134.1	Zinc-coordinating	Hormone-nuclear Receptor	vertebrates	14.456	0.426	42	279	1227	23525	48	0.00225	1438	0.00222	0.354	17.836
Esrra_1	PB0014.1	Zinc-coordinating	Hormone-nuclear Receptor	vertebrates	13.246	0.479	50	271	1507	23245	60	0.00299	1813	0.00298	0.138	20.144
Hnf4a_1	PB0030.1	Zinc-coordinating	Hormone-nuclear Receptor	vertebrates	12.622	0.54	52	269	1764	22988	70	0.00349	2126	0.00349	-0.024	17.101
Hoxa3_2	PB0135.1	Helix-Turn-Helix	Homeo	vertebrates	8.46	0.355	67	254	2134	22618	105	0.00431	3190	0.00432	-0.036	24.749
Sox14_2	PB0168.1	Other Alpha-Helix	High Mobility Group	vertebrates	9.712	0.449	91	230	3314	21438	160	0.00704	4870	0.00706	-0.131	26.771
Rara_1	PB0053.1	Zinc-coordinating	Hormone-nuclear Receptor	vertebrates	13.636	0.472	41	280	1400	23352	54	0.00254	1646	0.00255	-0.132	13.44
Mtf1_1	PB0044.1	Zinc-coordinating	BetaBetaAlpha-zinc finger	vertebrates	14.255	0.563	13	308	411	24341	14	0.000657	431	0.000666	-0.24	5.672
Eomes_2	PB0117.1	Beta-Hairpin-Ribbon	E2F T	vertebrates	11.425	0.581	45	276	1466	23286	54	0.00254	1656	0.00256	-0.31	15.963
Zic2_2	PB0206.1	Zinc-coordinating	BetaBetaAlpha-zinc finger	vertebrates	11.874	0.585	112	209	4077	20675	200	0.0088	6112	0.00886	-0.366	34.099
Zfp691_1	PB0099.1	Zinc-coordinating	BetaBetaAlpha-zinc finger	vertebrates	15.332	0.515	21	300	658	24094	23	0.00115	713	0.00117	-0.436	8.523
Zfp105_2	PB0197.1	Zinc-coordinating	BetaBetaAlpha-zinc finger	vertebrates	8.714	0.403	17	304	525	24227	18	0.000898	567	0.000932	-0.672	7.291
Gm397_2	PB0130.1	Zinc-coordinating	BetaBetaAlpha-zinc finger	vertebrates	14.072	0.574	37	284	1269	23483	50	0.00235	1555	0.0024	-0.697	12.116
Zfp161_2	PB0199.1	Zinc-coordinating	BetaBetaAlpha-zinc finger	vertebrates	11.384	0.704	44	277	1285	23467	49	0.00201	1532	0.00207	-0.787	18.668
Zic1_1	PB0101.1	Zinc-coordinating	BetaBetaAlpha-zinc finger	vertebrates	10.425	0.79	20	301	741	24011	26	0.00107	824	0.00111	-0.844	6.188
Egr1_1	PB0010.1	Zinc-coordinating	BetaBetaAlpha-zinc finger	vertebrates	14.325	0.745	91	230	3049	21703	142	0.00583	4395	0.00595	-0.869	31.491
Tcfap2c_1	PB0087.1	Zipper-Type	Helix-Loop-Helix	vertebrates	11.286	0.638	114	207	4178	20574	213	0.00938	6569	0.00952	-0.895	34.35
Mafb_2	PB0145.1	Zipper-Type	Leucine Zipper	vertebrates	8.337	0.339	49	272	1652	23100	72	0.00317	2249	0.00326	-0.949	16.316
Zic1_2	PB0205.1	Zinc-coordinating	BetaBetaAlpha-zinc finger	vertebrates	12.195	0.578	87	234	2918	21834	125	0.0055	3880	0.00562	-0.97	29.891
Foxl1_2	PB0123.1	Winged Helix-Turn-Helix	Forkhead	vertebrates	9.478	0.299	82	239	2806	21946	152	0.00714	4708	0.00728	-0.996	26.974
Spdef_2	PB0181.1	Winged Helix-Turn-Helix	Ets	vertebrates	9.766	0.413	27	294	835	23917	30	0.00141	954	0.00148	-1.036	10.832
Sox1_2	PB0172.1	Other Alpha-Helix	High Mobility Group	vertebrates	8.545	0.364	24	297	887	23865	33	0.00145	1052	0.00153	-1.107	7.219
Irf5_2	PB0139.1	Winged Helix-Turn-Helix	IRF	vertebrates	10.192	0.469	22	299	892	23860	31	0.00136	995	0.00144	-1.221	5.614
Six6_2	PB0163.1	Helix-Turn-Helix	Homeo	vertebrates	10.401	0.387	17	304	562	24190	19	0.000948	617	0.00101	-1.236	6.575
Hbp1_2	PB0132.1	Other Alpha-Helix	High Mobility Group	vertebrates	9.489	0.455	39	282	1452	23300	54	0.00269	1712	0.00281	-1.328	10.881
Gm397_1	PB0026.1	Zinc-coordinating	BetaBetaAlpha-zinc finger	vertebrates	14.725	0.457	17	304	558	24194	19	0.000948	622	0.00102	-1.381	6.648
Zbtb7b_2	PB0196.1	Zinc-coordinating	BetaBetaAlpha-zinc finger	vertebrates	12.457	0.552	40	281	1274	23478	45	0.00224	1439	0.00236	-1.453	14.823
E2F2_1	PB0008.1	Winged Helix-Turn-Helix	E2F	vertebrates	11.557	0.647	33	288	1186	23566	42	0.00185	1362	0.00197	-1.673	10.018
Zic3_1	PB0103.1	Zinc-coordinating	BetaBetaAlpha-zinc finger	vertebrates	10.141	0.758	13	308	485	24267	15	0.00066	514	0.000745	-1.848	4.383
Tcfe2a_2	PB0193.1	Zipper-Type	Helix-Loop-Helix	vertebrates	11.656	0.543	62	259	1957	22795	75	0.00374	2398	0.00394	-1.863	23.192
Esrra_2	PB0118.1	Zinc-coordinating	Hormone-nuclear Receptor	vertebrates	13.22	0.566	62	259	2164	22588	84	0.00419	2690	0.00442	-2.03	19.338
Mafb_1	PB0041.1	Zipper-Type	Leucine Zipper	vertebrates	14.589	0.41	16	305	619	24133	20	0.000998	679	0.00112	-2.087	4.804
Sfpi1_1	PB0058.1	Winged Helix-Turn-Helix	Ets	vertebrates	10.848	0.467	171	150	7309	17443	506	0.0208	15754	0.0213	-2.141	41.363
Hic1_1	PB0029.1	Zinc-coordinating	BetaBetaAlpha-zinc finger	vertebrates	13.508	0.553	35	286	1156	23596	40	0.00188	1332	0.00206	-2.358	12.302
Bbx_1	PB0005.1	Other Alpha-Helix	High Mobility Group	vertebrates	10.611	0.29	33	288	1010	23742	37	0.00163	1264	0.00183	-2.802	13.211
Hbp1_1	PB0028.1	Other Alpha-Helix	High Mobility Group	vertebrates	13.384	0.34	59	262	1901	22851	78	0.00366	2575	0.00398	-2.977	21.278
Osr1_1	PB0050.1	Zinc-coordinating	BetaBetaAlpha-zinc finger	vertebrates	13.59	0.476	41	280	1340	23412	47	0.00221	1590	0.00246	-2.988	14.523
Rfxdc2_2	PB0160.1	Winged Helix-Turn-Helix	RFX	vertebrates	10.174	0.505	25	296	877	23875	27	0.00135	952	0.00156	-3.23	8.214
Gata5_1	PB0022.1	Zinc-coordinating	GATA	vertebrates	12.957	0.371	28	293	907	23845	30	0.0015	1061	0.00174	-3.472	10.388
Tcfap2e_1	PB0088.1	Zipper-Type	Helix-Loop-Helix	vertebrates	11.613	0.658	111	210	4241	20511	208	0.00916	6731	0.00976	-3.586	30.429
Osr2_1	PB0051.1	Zinc-coordinating	BetaBetaAlpha-zinc finger	vertebrates	14.08	0.489	33	288	1185	23567	39	0.00183	1366	0.00211	-3.594	10.034
Plagl1_2	PB0156.1	Zinc-coordinating	BetaBetaAlpha-zinc finger	vertebrates	14.175	0.606	7	314	281	24471	7	0.000349	294	0.000483	-3.595	2.548
Nkx3-1_2	PB0152.1	Helix-Turn-Helix	Homeo	vertebrates	9.039	0.473	45	276	1601	23151	56	0.00279	1923	0.00316	-3.821	13.594
Klf7_2	PB0143.1	Zinc-coordinating	BetaBetaAlpha-zinc finger	vertebrates	12.586	0.546	23	298	877	23875	26	0.0013	946	0.00155	-3.834	6.571
Max_2	PB0147.1	Zipper-Type	Helix-Loop-Helix	vertebrates	9.229	0.596	35	286	1247	23505	39	0.0016	1401	0.0019	-3.958	10.737
Zfp128_1	PB0094.1	Zinc-coordinating	BetaBetaAlpha-zinc finger	vertebrates	13.623	0.538	3	318	155	24597	3	0.00015	158	0.00026	-4.037	1.11
Zscan4_2	PB0208.1	Zinc-coordinating	BetaBetaAlpha-zinc finger	vertebrates	11.987	0.46	73	248	2606	22146	112	0.00526	3739	0.00578	-4.04	21.926
Rara_2	PB0157.1	Zinc-coordinating	Hormone-nuclear Receptor	vertebrates	10.006	0.579	34	287	1211	23541	38	0.00178	1360	0.0021	-4.082	10.465
Rfx4_2	PB0159.1	Winged Helix-Turn-Helix	RFX	vertebrates	12.084	0.485	49	272	1717	23035	58	0.00255	2021	0.00293	-4.086	15.188
Hic1_2	PB0133.1	Zinc-coordinating	BetaBetaAlpha-zinc finger	vertebrates	10.227	0.559	70	251	2650	22102	106	0.00498	3572	0.00552	-4.318	18.581
E2F3_2	PB0113.1	Winged Helix-Turn-Helix	E2F	vertebrates	11.545	0.617	42	279	1632	23120	55	0.00274	1940	0.00319	-4.61	10.662
E2F3_1	PB0009.1	Winged Helix-Turn-Helix	E2F	vertebrates	12.924	0.648	34	287	1295	23457	41	0.0018	1504	0.00218	-4.72	9.185
Gata6_2	PB0127.1	Zinc-coordinating	GATA	vertebrates	9.898	0.575	0	321	42	24710	0	0	42	6.9e-05	-4.953	0
Zfp740_2	PB0204.1	Zinc-coordinating	BetaBetaAlpha-zinc finger	vertebrates	10.798	0.609	7	314	317	24435	7	0.000349	333	0.000547	-4.977	2.088
Rfx3_2	PB0158.1	Winged Helix-Turn-Helix	RFX	vertebrates	12.01	0.518	5	316	273	24479	6	0.000405	279	0.00062	-5.081	1.256
Zbtb12_1	PB0090.1	Zinc-coordinating	BetaBetaAlpha-zinc finger	vertebrates	16.072	0.447	6	315	286	24466	6	0.000299	302	0.000496	-5.199	1.754
E2F2_2	PB0112.1	Winged Helix-Turn-Helix	E2F	vertebrates	10.656	0.6	43	278	1776	22976	59	0.00294	2115	0.00347	-5.289	9.512
Max_1	PB0043.1	Zipper-Type	Helix-Loop-Helix	vertebrates	12.263	0.577	26	295	998	23754	28	0.00131	1092	0.00169	-5.338	7.179
Myf6_1	PB0047.1	Zipper-Type	Helix-Loop-Helix	vertebrates	10.909	0.53	60	261	2160	22592	74	0.00347	2622	0.00405	-5.343	17.607
Ascl2_1	PB0003.1	Zipper-Type	Helix-Loop-Helix	vertebrates	11.217	0.575	70	251	2512	22240	93	0.00464	3239	0.00532	-5.486	20.761
Zic2_1	PB0102.1	Zinc-coordinating	BetaBetaAlpha-zinc finger	vertebrates	10.246	0.755	8	313	448	24304	10	0.00044	475	0.000689	-5.561	1.463
Tcfap2a_1	PB0085.1	Zipper-Type	Helix-Loop-Helix	vertebrates	10.802	0.642	136	185	5426	19326	295	0.013	9757	0.0141	-5.741	35.559
Smad3_2	PB0164.1	Zinc-coordinating	MH1	vertebrates	9.786	0.643	61	260	2144	22608	76	0.00379	2706	0.00445	-5.757	18.767
Rxra_1	PB0057.1	Zinc-coordinating	Hormone-nuclear Receptor	vertebrates	12.246	0.539	66	255	2514	22238	89	0.00444	3152	0.00518	-6.021	17.255
Rfx3_1	PB0054.1	Winged Helix-Turn-Helix	RFX	vertebrates	15.575	0.479	7	314	334	24418	7	0.000472	341	0.000758	-6.088	1.901
Ehf_1	PB0011.1	Winged Helix-Turn-Helix	Ets	vertebrates	11.443	0.505	96	225	3706	21046	144	0.00634	5039	0.00731	-6.636	25.097
Zfp161_1	PB0095.1	Zinc-coordinating	BetaBetaAlpha-zinc finger	vertebrates	11.881	0.686	22	299	1058	23694	31	0.00146	1269	0.00196	-6.705	3.805
Gata3_2	PB0125.1	Zinc-coordinating	GATA	vertebrates	9.717	0.412	5	316	284	24468	5	0.000323	296	0.000629	-7.17	1.165
Atf1_1	PB0004.1	Zipper-Type	Leucine Zipper	vertebrates	14.656	0.491	14	307	651	24101	14	0.000657	684	0.00106	-7.217	3.027
Jundm2_1	PB0038.1	Zipper-Type	Leucine Zipper	vertebrates	15.185	0.496	12	309	589	24163	12	0.000563	619	0.000957	-7.461	2.439
Tcfap2b_1	PB0086.1	Zipper-Type	Helix-Loop-Helix	vertebrates	12.042	0.67	73	248	2958	21794	109	0.00448	4014	0.00543	-7.583	16.648
Tcfe2a_1	PB0089.1	Zipper-Type	Helix-Loop-Helix	vertebrates	12.011	0.554	67	254	2509	22243	87	0.00434	3215	0.00528	-7.599	18.173
Spdef_1	PB0077.1	Winged Helix-Turn-Helix	Ets	vertebrates	11.95	0.515	18	303	817	23935	18	0.000845	876	0.00135	-8.11	3.79
Zfp187_2	PB0200.1	Zinc-coordinating	BetaBetaAlpha-zinc finger	vertebrates	11.365	0.565	46	275	1860	22892	56	0.00263	2255	0.00349	-8.509	10.625
Rfxdc2_1	PB0056.1	Winged Helix-Turn-Helix	RFX	vertebrates	13.472	0.546	37	284	1595	23157	44	0.00194	1856	0.00269	-8.512	7.524
Gata3_1	PB0021.1	Zinc-coordinating	GATA	vertebrates	14.609	0.356	5	316	319	24433	5	0.000323	339	0.000721	-8.689	0.915
Jundm2_2	PB0142.1	Zipper-Type	Leucine Zipper	vertebrates	13.627	0.452	42	279	1835	22917	54	0.00254	2208	0.00341	-8.811	8.133
Plagl1_1	PB0052.1	Zinc-coordinating	BetaBetaAlpha-zinc finger	vertebrates	11.422	0.735	64	257	2746	22006	103	0.00484	3890	0.00602	-8.914	12.642
Klf7_1	PB0039.1	Zinc-coordinating	BetaBetaAlpha-zinc finger	vertebrates	13.657	0.654	120	201	4897	19855	239	0.0112	8376	0.013	-8.944	28.723
Nr2f2_2	PB0153.1	Zinc-coordinating	Hormone-nuclear Receptor	vertebrates	12.814	0.629	43	278	1787	22965	52	0.00244	2149	0.00332	-8.958	9.376
Gabpa_1	PB0020.1	Winged Helix-Turn-Helix	Ets	vertebrates	14.561	0.504	20	301	1074	23678	24	0.0012	1170	0.00192	-9.682	2.646
Zbtb3_1	PB0091.1	Zinc-coordinating	BetaBetaAlpha-zinc finger	vertebrates	12.795	0.557	54	267	2285	22467	70	0.00349	2899	0.00476	-10.789	11.095
Rfx4_1	PB0055.1	Winged Helix-Turn-Helix	RFX	vertebrates	14.862	0.533	26	295	1410	23342	31	0.00136	1638	0.00237	-12.132	3.035
Sp4_1	PB0076.1	Zinc-coordinating	BetaBetaAlpha-zinc finger	vertebrates	14.39	0.691	105	216	4563	20189	202	0.0101	7838	0.0129	-14.51	20.808
Sp4_2	PB0180.1	Zinc-coordinating	BetaBetaAlpha-zinc finger	vertebrates	11.247	0.591	20	301	1235	23517	20	0.00088	1396	0.00202	-14.872	1.683

## Sheet: e
Number of genes submitted for analysis:	1976
Number of genes included in analysis:	1842
Number of genes missing from analysis:	134
Number of unique oPOSSUM genes in analysis:	1842
JASPAR collection(s):	CORE
Taxonomic supergroup(s):	vertebrates
Minimum profile specificity:	8 bits
Conservation cutoff:	0.6
Matrix score threshold:	0.85
Upstream sequence length:	2000
Downstream sequence length:	2000
Results returned:	All results sorted by Z-score
Target Genes
Analyzed:	A1BG AATK ABAT ABCA3 ABCB9 ABCC6 ABCC6P1 ABCG4 ABHD14A ABHD14B ABI3BP ABLIM2 ABO ABR ABTB1 ACAN ACP5 ACPP ACSF2 ACSS1 ACTA2 ACVRL1 ACYP2 ADAM12 ADAM15 ADAM8 ADAMTS10 ADAMTS16 ADAMTS18 ADAMTS5 ADAMTS6 ADAMTS9 ADAMTSL3 ADAMTSL5 ADAP2 ADARB1 ADCK2 ADCY4 ADCY6 ADCY7 ADCY9 ADCYAP1 ADHFE1 ADRA1B ADRA2A AEBP1 AES AFAP1 AFF2 AGMO AGRN AGT AGTR1 AGTR2 AHNAK AHR AHRR AIF1 AK1 AKAP13 AKAP4 AKR1B10 AKR1B15 A…
Omitted:	ACKR3 AK9 ANXA2R APTR ASIC1 AZIN2 BRINP3 C8orf87 CASC9 CCDC146 CCDC176 CCDC178 CCDC183 CCDC184 CCPG1 CFAP43 CFAP53 CFAP70 CIART COLCA2 COPG2IT1 CPED1 CPQ CREBRF DCAF8L2 DNM3OS EFCC1 FAM183B FAM206A FAM208A FAM210B FAM214A FAM228B FAR2P1 FAXDC2 FLJ10038 FLJ27354 FLJ36777 FLJ46836 FRRS1L GOLGA8O GOLGA8R GPER1 GS1-259H13.2 GSAP HECTD4 HID1 IDNK IGIP INAFM1 ITGB3 KC6 KCNJ18 KMT2C KRT17P5 LAMB2P1 LDLR…
Results - click column headers to sort by that column
TF	JASPAR ID	Class	Family	Tax group	IC	GC Content	Target gene hits	Target gene non-hits	Background gene hits	Background gene non-hits	Target TFBS hits	Target TFBS nucleotide rate	Background TFBS hits	Background TFBS nucleotide rate	Z-score	Fisher score
HOXA5	MA0158.1	Helix-Turn-Helix	Homeo	vertebrates	8.759	0.315	1139	703	11190	13562	10041	0.0541	63485	0.0491	28.188	98.602
SRY	MA0084.1	Other Alpha-Helix	High Mobility Group	vertebrates	9.193	0.238	920	922	8273	16479	5108	0.031	31354	0.0273	27.527	102.011
ARID3A	MA0151.1	Helix-Turn-Helix	Arid	vertebrates	9.896	0.062	973	869	9358	15394	7983	0.0322	49196	0.0285	27.234	82.354
Nkx2-5	MA0063.1	Helix-Turn-Helix	Homeo	vertebrates	8.27	0.218	1064	778	10265	14487	9349	0.0441	58955	0.0399	26.006	95.001
FOXA1	MA0148.1	Winged Helix-Turn-Helix	Forkhead	vertebrates	12.533	0.332	836	1006	7091	17661	3269	0.0242	20020	0.0213	24.709	110.321
Pdx1	MA0132.1	Helix-Turn-Helix	Homeo	vertebrates	9.04	0.194	952	890	8991	15761	6969	0.0282	43180	0.025	24.278	86.763
NFATC2	MA0152.1	Ig-fold	Rel	vertebrates	9.859	0.346	986	856	8858	15894	4988	0.0235	30714	0.0208	23.313	114.777
Foxd3	MA0041.1	Winged Helix-Turn-Helix	Forkhead	vertebrates	12.945	0.223	650	1192	5557	19195	2390	0.0193	14555	0.0169	22.976	75.387
Foxa2	MA0047.2	Winged Helix-Turn-Helix	Forkhead	vertebrates	13.268	0.315	703	1139	5789	18963	2247	0.0182	13660	0.0158	22.559	95.716
FOXI1	MA0042.1	Winged Helix-Turn-Helix	Forkhead	vertebrates	13.183	0.263	718	1124	5862	18890	2442	0.0197	15073	0.0175	20.905	101.415
Foxq1	MA0040.1	Winged Helix-Turn-Helix	Forkhead	vertebrates	14.07	0.202	450	1392	3491	21261	1122	0.00831	6507	0.00692	20.46	66.463
Sox5	MA0087.1	Other Alpha-Helix	High Mobility Group	vertebrates	10.831	0.199	783	1059	6922	17830	3502	0.0165	21476	0.0145	20.116	85.594
FOXO3	MA0157.1	Winged Helix-Turn-Helix	Forkhead	vertebrates	11.734	0.298	850	992	7316	17436	3503	0.0189	21688	0.0168	19.92	107.181
Gfi	MA0038.1	Zinc-coordinating	BetaBetaAlpha-zinc finger	vertebrates	9.47	0.391	839	1003	7594	17158	3320	0.0224	20847	0.0201	19.119	85.99
Nobox	MA0125.1	Helix-Turn-Helix	Homeo	vertebrates	9.573	0.26	824	1018	7462	17290	3904	0.021	24528	0.019	18.431	83.51
CEBPA	MA0102.2	Zipper-Type	Leucine Zipper	vertebrates	8.712	0.358	772	1070	6745	18007	2805	0.017	17424	0.0152	18.361	87.864
TBP	MA0108.2	Beta-sheet	TATA-binding	vertebrates	10.086	0.377	616	1226	5207	19545	1708	0.0172	10670	0.0155	17.584	73.283
Prrx2	MA0075.1	Helix-Turn-Helix	Homeo	vertebrates	9.063	0.027	912	930	8610	16142	5968	0.0201	37640	0.0182	17.338	81.015
HNF1B	MA0153.1	Helix-Turn-Helix	Homeo	vertebrates	16.821	0.222	251	1591	1562	23190	388	0.00313	2101	0.00244	17.248	61.211
Tal1::Gata1	MA0140.1	Zipper-Type	Helix-Loop-Helix	vertebrates	11.297	0.451	344	1498	2508	22244	581	0.00704	3455	0.00601	16.244	58.689
FOXD1	MA0031.1	Winged Helix-Turn-Helix	Forkhead	vertebrates	11.926	0.275	791	1051	6932	17820	3110	0.0168	19604	0.0152	15.893	89.926
Gata1	MA0035.2	Zinc-coordinating	GATA	vertebrates	10.878	0.373	881	961	7887	16865	3527	0.0261	22813	0.0243	14.796	97.041
Sox2	MA0143.1	Other Alpha-Helix	High Mobility Group	vertebrates	12.951	0.361	166	1676	1062	23690	225	0.00227	1270	0.00184	12.248	37.79
FOXF2	MA0030.1	Winged Helix-Turn-Helix	Forkhead	vertebrates	14.824	0.334	250	1592	1670	23082	368	0.00347	2171	0.00294	11.955	52.035
SOX9	MA0077.1	Other Alpha-Helix	High Mobility Group	vertebrates	9.079	0.358	693	1149	5930	18822	2101	0.0127	13429	0.0117	11.906	81.85
TAL1::TCF3	MA0091.1	Zipper-Type	Helix-Loop-Helix	vertebrates	14.07	0.453	448	1394	3348	21404	797	0.00644	4942	0.00573	11.418	73.822
Lhx3	MA0135.1	Helix-Turn-Helix	Homeo	vertebrates	16.354	0.131	321	1521	2362	22390	620	0.00543	3825	0.00481	10.934	53.059
Hand1::Tcfe2a	MA0092.1	Zipper-Type	Helix-Loop-Helix	vertebrates	10.144	0.507	865	977	7350	17402	2712	0.0183	17771	0.0172	10.165	115.387
NKX3-1	MA0124.1	Helix-Turn-Helix	Homeo	vertebrates	11.127	0.179	736	1106	6497	18255	2990	0.0141	19442	0.0132	10.035	78.839
NFIL3	MA0025.1	Zipper-Type	Leucine Zipper	vertebrates	14.139	0.265	371	1471	2900	21852	773	0.00572	4832	0.00514	10.016	52.122
SPIB	MA0081.1	Winged Helix-Turn-Helix	Ets	vertebrates	9.06	0.466	1207	635	11661	13091	8530	0.0402	57115	0.0386	9.869	121.053
Sox17	MA0078.1	Other Alpha-Helix	High Mobility Group	vertebrates	10.502	0.384	870	972	7823	16929	3242	0.0196	21338	0.0186	9.789	93.444
IRF1	MA0050.1	Winged Helix-Turn-Helix	IRF	vertebrates	16.008	0.383	331	1511	2641	22111	612	0.00494	3836	0.00445	9.07	43.094
Ar	MA0007.1	Zinc-coordinating	Hormone-nuclear Receptor	vertebrates	15.703	0.498	37	1805	202	24550	40	0.000592	208	0.000442	8.688	12.555
MEF2A	MA0052.1	Other Alpha-Helix	MADS	vertebrates	15.709	0.179	409	1433	3145	21607	791	0.00533	5076	0.00491	7.316	61.155
Pax6	MA0069.1	Helix-Turn-Helix	Homeo	vertebrates	13.798	0.432	65	1777	401	24351	76	0.000716	431	0.000583	6.707	16.705
Evi1	MA0029.1	Zinc-coordinating	BetaBetaAlpha-zinc finger	vertebrates	17.909	0.28	95	1747	603	24149	114	0.00107	679	0.000919	6.254	22.392
TEAD1	MA0090.1	Helix-Turn-Helix	Homeo	vertebrates	15.678	0.507	323	1519	2274	22478	459	0.00371	2945	0.00342	6.111	60.09
HNF1A	MA0046.1	Helix-Turn-Helix	Homeo	vertebrates	15.548	0.259	172	1670	1196	23556	234	0.00221	1469	0.00199	5.956	32.267
IRF2	MA0051.1	Winged Helix-Turn-Helix	IRF	vertebrates	21.134	0.412	51	1791	299	24453	54	0.000654	312	0.000543	5.825	14.774
RREB1	MA0073.1	Zinc-coordinating	BetaBetaAlpha-zinc finger	vertebrates	22.278	0.623	104	1738	662	24090	118	0.00159	733	0.00142	5.564	24.246
HLF	MA0043.1	Zipper-Type	Leucine Zipper	vertebrates	11.147	0.394	320	1522	2456	22296	529	0.00427	3449	0.004	5.282	46.851
MZF1_5-13	MA0057.1	Zinc-coordinating	BetaBetaAlpha-zinc finger	vertebrates	9.4	0.588	980	862	8564	16188	4283	0.0288	29193	0.0282	4.576	126.767
RUNX1	MA0002.2	Ig-fold	Runt	vertebrates	10.401	0.502	906	936	7705	17047	2797	0.0207	18993	0.0202	4.526	123.547
Pou5f1	MA0142.1	Helix-Turn-Helix	Homeo	vertebrates	14.808	0.308	172	1670	1289	23463	251	0.00253	1627	0.00236	4.418	26.511
Ddit3::Cebpa	MA0019.1	Zipper-Type	Leucine Zipper	vertebrates	11.652	0.483	304	1538	2409	22343	504	0.00407	3320	0.00385	4.353	40.19
PBX1	MA0070.1	Helix-Turn-Helix	Homeo	vertebrates	14.641	0.31	211	1631	1541	23211	310	0.0025	2014	0.00234	4.253	34.896
NR3C1	MA0113.1	Zinc-coordinating	Hormone-nuclear Receptor	vertebrates	14.749	0.432	126	1716	894	23858	155	0.00188	1003	0.00174	3.89	22.673
Nkx3-2	MA0122.1	Helix-Turn-Helix	Homeo	vertebrates	8.542	0.463	1013	829	9328	15424	4327	0.0262	29576	0.0257	3.795	108.256
REL	MA0101.1	Ig-fold	Rel	vertebrates	10.515	0.559	687	1155	5660	19092	1538	0.0104	10418	0.0101	3.49	92.629
T	MA0009.1	Beta-Hairpin-Ribbon	T	vertebrates	17.863	0.452	89	1753	607	24145	104	0.00077	658	0.0007	3.243	18
RELA	MA0107.1	Ig-fold	Rel	vertebrates	14.757	0.567	467	1375	3484	21268	736	0.00496	4944	0.00478	3.123	77.876
NFKB1	MA0105.1	Ig-fold	Rel	vertebrates	15.627	0.758	279	1563	1916	22836	378	0.0028	2517	0.00268	2.908	54.654
Nr2e3	MA0164.1	Zinc-coordinating	Hormone-nuclear Receptor	vertebrates	12.028	0.373	333	1509	2587	22165	570	0.00269	3793	0.00257	2.889	47.159
AP1	MA0099.2	Zipper-Type	Leucine Zipper	vertebrates	9.193	0.405	1049	793	9900	14852	5216	0.0246	35803	0.0242	2.856	103.009
ESR1	MA0112.2	Zinc-coordinating	Hormone-nuclear Receptor	vertebrates	13.563	0.594	20	1822	120	24632	20	0.000269	121	0.000234	2.796	6.439
Stat3	MA0144.1	Ig-fold	Stat	vertebrates	13.601	0.505	631	1211	4989	19763	1193	0.00803	8166	0.00789	1.922	94.786
TLX1::NFIC	MA0119.1	Helix-Turn-Helix::Other	Homeo::Nuclear Factor I-CCAAT-binding	vertebrates	19.665	0.598	61	1781	406	24346	65	0.000613	425	0.000575	1.896	13.506
ELF5	MA0136.1	Winged Helix-Turn-Helix	Ets	vertebrates	8.693	0.429	1086	756	10523	14229	5598	0.0339	38717	0.0337	1.644	96.554
PPARG::RXRA	MA0065.2	Zinc-coordinating	Hormone-nuclear Receptor	vertebrates	11.663	0.547	384	1458	2787	21965	554	0.00559	3797	0.0055	1.483	67.136
STAT1	MA0137.2	Ig-fold	Stat	vertebrates	13.119	0.452	353	1489	2757	21995	538	0.00543	3687	0.00535	1.469	49.456
INSM1	MA0155.1	Zinc-coordinating	BetaBetaAlpha-zinc finger	vertebrates	14.862	0.667	552	1290	4154	20598	986	0.00797	6799	0.00789	1.11	92.893
Arnt::Ahr	MA0006.1	Zipper-Type	Helix-Loop-Helix	vertebrates	9.532	0.715	944	898	8416	16336	3535	0.0143	24449	0.0142	1.053	110.169
NF-kappaB	MA0061.1	Ig-fold	Rel	vertebrates	13.345	0.621	559	1283	4339	20413	994	0.00669	6853	0.00662	1.033	86.088
PLAG1	MA0163.1	Zinc-coordinating	BetaBetaAlpha-zinc finger	vertebrates	19.352	0.798	127	1715	921	23831	147	0.00139	1014	0.00137	0.436	21.608
SPI1	MA0080.2	Winged Helix-Turn-Helix	Ets	vertebrates	9.64	0.435	1066	776	9839	14913	4566	0.0215	31849	0.0215	-0.235	117.329
RORA_2	MA0072.1	Zinc-coordinating	Hormone-nuclear Receptor	vertebrates	17.425	0.369	180	1662	1354	23398	229	0.00216	1602	0.00217	-0.247	27.437
NR1H2::RXRA	MA0115.1	Zinc-coordinating	Hormone-nuclear Receptor	vertebrates	27.878	0.445	5	1837	36	24716	5	5.72e-05	37	6.08e-05	-0.61	1.886
YY1	MA0095.1	Zinc-coordinating	BetaBetaAlpha-zinc finger	vertebrates	8.101	0.51	1128	714	11152	13600	7385	0.0298	51662	0.03	-0.898	93.511
PPARG	MA0066.1	Zinc-coordinating	Hormone-nuclear Receptor	vertebrates	20.365	0.523	2	1840	16	24736	2	2.69e-05	16	3.09e-05	-0.95	1.029
FEV	MA0156.1	Winged Helix-Turn-Helix	Ets	vertebrates	12.121	0.442	1023	819	9421	15331	3927	0.0212	27543	0.0213	-1.22	110.082
ESR2	MA0258.1	Zinc-coordinating	Hormone-nuclear Receptor	vertebrates	13.618	0.546	108	1734	812	23940	121	0.00147	872	0.00152	-1.595	16.872
NR2F1	MA0017.1	Zinc-coordinating	Hormone-nuclear Receptor	vertebrates	15.924	0.478	194	1648	1460	23292	234	0.00221	1685	0.00228	-1.906	29.517
REST	MA0138.2	Zinc-coordinating	BetaBetaAlpha-zinc finger	vertebrates	23.134	0.596	13	1829	108	24644	14	0.000198	110	0.000223	-2.092	2.577
EWSR1-FLI1	MA0149.1	Winged Helix-Turn-Helix	Ets	vertebrates	32.871	0.554	9	1833	83	24669	10	0.000121	84	0.000146	-2.549	1.681
TP53	MA0106.1	Zinc-coordinating	Loop-Sheet-Helix	vertebrates	26.239	0.603	0	1842	3	24749	0	0	3	5.8e-06	-3.105	0
SRF	MA0083.1	Other Alpha-Helix	MADS	vertebrates	17.965	0.466	42	1800	337	24415	45	0.000364	362	0.00042	-3.368	6.318
EBF1	MA0154.1	Zipper-Type	Helix-Loop-Helix	vertebrates	11.564	0.648	775	1067	6423	18329	1883	0.0127	13443	0.013	-3.389	107.221
MZF1_1-4	MA0056.1	Zinc-coordinating	BetaBetaAlpha-zinc finger	vertebrates	8.586	0.725	1232	610	11659	13093	10388	0.042	73413	0.0426	-3.668	139.583
NR4A2	MA0160.1	Zinc-coordinating	Hormone-nuclear Receptor	vertebrates	10.165	0.491	899	943	8018	16734	2757	0.0148	19733	0.0153	-4.054	101.713
Myb	MA0100.1	Helix-Turn-Helix	Myb	vertebrates	9.883	0.591	951	891	8388	16364	3082	0.0166	22034	0.017	-4.109	116.376
Spz1	MA0111.1	Other	Other	vertebrates	11.907	0.538	386	1456	3059	21693	582	0.00431	4270	0.00454	-4.162	52.184
RORA_1	MA0071.1	Zinc-coordinating	Hormone-nuclear Receptor	vertebrates	13.19	0.424	458	1384	3910	20842	814	0.00548	5960	0.00576	-4.51	49.131
NHLH1	MA0048.1	Zipper-Type	Helix-Loop-Helix	vertebrates	14.132	0.674	362	1480	2916	21836	544	0.0044	4019	0.00466	-4.765	46.086
Zfp423	MA0116.1	Zinc-coordinating	BetaBetaAlpha-zinc finger	vertebrates	17.925	0.679	347	1495	2719	22033	493	0.00498	3640	0.00528	-5.02	48.044
CTCF	MA0139.1	Zinc-coordinating	BetaBetaAlpha-zinc finger	vertebrates	17.205	0.645	182	1660	1414	23338	210	0.00269	1587	0.00291	-5.159	25.261
CREB1	MA0018.2	Zipper-Type	Leucine Zipper	vertebrates	10.139	0.523	576	1266	4874	19878	997	0.00537	7372	0.0057	-5.345	67.019
RXR::RAR_DR5	MA0159.1	Zinc-coordinating	Hormone-nuclear Receptor	vertebrates	16.004	0.535	57	1785	475	24277	62	0.00071	509	0.000836	-5.354	7.237
NFE2L2	MA0150.1	Zipper-Type	Leucine Zipper	vertebrates	14.394	0.486	282	1560	2349	22403	400	0.00296	3024	0.00321	-5.443	31.452
Pax4	MA0068.1	Helix-Turn-Helix	Homeo	vertebrates	11.004	0.441	3	1839	36	24716	3	6.06e-05	37	0.000107	-5.533	0.668
SP1	MA0079.2	Zinc-coordinating	BetaBetaAlpha-zinc finger	vertebrates	11.129	0.82	1036	806	8737	16015	4896	0.033	34969	0.0338	-5.622	158.567
HNF4A	MA0114.1	Zinc-coordinating	Hormone-nuclear Receptor	vertebrates	9.617	0.522	343	1499	2853	21899	506	0.00443	3781	0.00475	-5.708	38.962
USF1	MA0093.1	Zipper-Type	Helix-Loop-Helix	vertebrates	11.29	0.643	602	1240	5012	19740	1125	0.0053	8356	0.00565	-5.712	75.125
RXRA::VDR	MA0074.1	Zinc-coordinating	Hormone-nuclear Receptor	vertebrates	20.451	0.527	15	1827	155	24597	15	0.000151	155	0.000225	-5.981	1.608
Esrrb	MA0141.1	Zinc-coordinating	Hormone-nuclear Receptor	vertebrates	12.806	0.524	590	1252	5093	19659	1175	0.00949	8644	0.01	-6.511	64.123
Pax5	MA0014.1	Helix-Turn-Helix	Homeo	vertebrates	12.432	0.575	71	1771	565	24187	71	0.000956	588	0.00114	-6.542	9.926
E2F1	MA0024.1	Winged Helix-Turn-Helix	E2F	vertebrates	13.838	0.625	534	1308	4471	20281	983	0.00529	7376	0.0057	-6.614	63.386
Myf	MA0055.1	Zipper-Type	Helix-Loop-Helix	vertebrates	15.914	0.609	673	1169	5694	19058	1425	0.0115	10455	0.0121	-6.823	82.039
MAX	MA0058.1	Zipper-Type	Helix-Loop-Helix	vertebrates	12.685	0.571	483	1359	4055	20697	784	0.00528	5929	0.00573	-7.3	55.611
MIZF	MA0131.1	Zinc-coordinating	BetaBetaAlpha-zinc finger	vertebrates	13.197	0.61	111	1731	995	23757	126	0.000848	1107	0.00107	-8.272	9.894
Arnt	MA0004.1	Zipper-Type	Helix-Loop-Helix	vertebrates	10.992	0.642	457	1385	3935	20817	769	0.00311	6116	0.00355	-9.029	47.451
Klf4	MA0039.2	Zinc-coordinating	BetaBetaAlpha-zinc finger	vertebrates	12.618	0.771	1116	726	9525	15227	5124	0.0345	37437	0.0362	-10.988	173.601
ZNF354C	MA0130.1	Zinc-coordinating	BetaBetaAlpha-zinc finger	vertebrates	8.958	0.615	1270	572	12052	12700	9585	0.0387	69947	0.0406	-11.377	147.363
HIF1A::ARNT	MA0259.1	Zipper-Type	Helix-Loop-Helix	vertebrates	9.74	0.657	769	1073	6871	17881	2126	0.0115	16176	0.0125	-11.583	79.857
Egr1	MA0162.1	Zinc-coordinating	BetaBetaAlpha-zinc finger	vertebrates	14.456	0.739	444	1398	3848	20904	760	0.00563	6011	0.00639	-11.657	44.756
MYC::MAX	MA0059.1	Zipper-Type	Helix-Loop-Helix	vertebrates	14.237	0.602	167	1675	1529	23223	197	0.00146	1774	0.00189	-12.004	13.114
znf143	MA0088.1	Zinc-coordinating	BetaBetaAlpha-zinc finger	vertebrates	17.541	0.53	60	1782	623	24129	66	0.000889	656	0.00127	-13.001	3.362
Tcfcp2l1	MA0145.1	Other	CP2	vertebrates	11.65	0.609	691	1151	6037	18715	1555	0.0147	11837	0.016	-13.197	75.302
ZEB1	MA0103.1	Zinc-coordinating	BetaBetaAlpha-zinc finger	vertebrates	8.305	0.557	1241	601	12001	12751	8069	0.0326	59719	0.0346	-13.562	127.952
ELK4	MA0076.1	Winged Helix-Turn-Helix	Ets	vertebrates	14.123	0.583	341	1501	3095	21657	445	0.0027	3996	0.00348	-16.146	27.642
Mycn	MA0104.2	Zipper-Type	Helix-Loop-Helix	vertebrates	11.104	0.699	563	1279	4852	19900	987	0.00665	8120	0.00785	-16.614	60.828
Myc	MA0147.1	Zipper-Type	Helix-Loop-Helix	vertebrates	11.157	0.686	543	1299	4652	20100	916	0.00617	7604	0.00735	-16.869	59.478
NFYA	MA0060.1	Other Alpha-Helix	NFY CCAAT-binding	vertebrates	12.925	0.523	327	1515	3015	21737	496	0.00534	4267	0.0066	-18.9	24.687
ELK1	MA0028.1	Winged Helix-Turn-Helix	Ets	vertebrates	8.812	0.568	914	928	8557	16195	2691	0.0181	21316	0.0206	-21.312	84.569
Zfx	MA0146.1	Zinc-coordinating	BetaBetaAlpha-zinc finger	vertebrates	13.077	0.749	719	1123	6334	18418	1759	0.0166	14091	0.0191	-22.157	76.942
GABPA	MA0062.2	Winged Helix-Turn-Helix	Ets	vertebrates	13.335	0.647	583	1259	5451	19301	1014	0.00751	9090	0.00966	-26.839	45.045

## Sheet: f
Number of genes submitted for analysis:	851
Number of genes included in analysis:	627
Number of genes missing from analysis:	224
Number of unique oPOSSUM genes in analysis:	628
JASPAR collection(s):	CORE
Taxonomic supergroup(s):	vertebrates
Minimum profile specificity:	8 bits
Conservation cutoff:	0.6
Matrix score threshold:	0.85
Upstream sequence length:	2000
Downstream sequence length:	2000
Results returned:	All results sorted by Z-score
Target Genes
Analyzed:	A2M ABCC9 ABHD15 ABLIM3 ABRA ACADL ACTA1 ACTC1 ACTN2 ACTRT1 ACVR2A ADAMTS14 ADAMTS17 ADAMTS2 ADPRHL1 AFAP1L1 AGAP2 AHNAK2 AKNAD1 AKR1C1 AKT2 AMPD1 AMY1C ANK1 ANKRD44 ANTXR2 APOBEC2 AQP3 ARHGAP24 ARHGAP5 ARHGEF37 ARID5B ARPP21 ASB4 ASB5 ASPN ATP1B4 ATP2A1 ATP2A2 ATP8B4 B3GNT3 BBOX1 BCAS1 BCL2A1 BCL6 BEGAIN BEST3 BGN BHLHE22 BHLHE41 BICC1 BIN1 BOLL BTC BTG3 C10orf71 C10orf99 C11orf96 C12orf42 C15or…
Omitted:	LINC01550 LOC643733 lnc-SNX24-1 KLHL40 LOC100506700 LOC100130950 LINC01564 lnc-ZNF507-4 ANKRD65 LOC100505811 LBX1-AS1 LINC00473 LOC101927943 LINC01119 SRP14-AS1 XLOC_l2_002254 lnc-TULP4-1 UBE2QL1 lnc-SOX6-1 lnc-MAFF-1 LINC-PINT lnc-FOXD4L6-3 lnc-SNX11-2 LOC101928880 LINC01105 XLOC_l2_000018 lnc-SUPT3H-1 LOC101928894 LOC101929470 LOC440896 LOC145837 MTURN PCAT6 LOC100505685 LINC00882 LOC653160 lnc…
Results - click column headers to sort by that column
TF	JASPAR ID	Class	Family	Tax group	IC	GC Content	Target gene hits	Target gene non-hits	Background gene hits	Background gene non-hits	Target TFBS hits	Target TFBS nucleotide rate	Background TFBS hits	Background TFBS nucleotide rate	Z-score	Fisher score
Klf4	MA0039.2	Zinc-coordinating	BetaBetaAlpha-zinc finger	vertebrates	12.618	0.771	406	222	9525	15227	2095	0.0407	37437	0.0362	17.415	88.368
SRF	MA0083.1	Other Alpha-Helix	MADS	vertebrates	17.965	0.466	32	596	337	24415	39	0.00091	362	0.00042	17.114	20.744
MEF2A	MA0052.1	Other Alpha-Helix	MADS	vertebrates	15.709	0.179	194	434	3145	21607	338	0.00657	5076	0.00491	17.066	71.624
MZF1_1-4	MA0056.1	Zinc-coordinating	BetaBetaAlpha-zinc finger	vertebrates	8.586	0.725	472	156	11659	13093	4038	0.0471	73413	0.0426	16.043	103.125
SP1	MA0079.2	Zinc-coordinating	BetaBetaAlpha-zinc finger	vertebrates	11.129	0.82	389	239	8737	16015	1927	0.0375	34969	0.0338	14.504	92.517
MZF1_5-13	MA0057.1	Zinc-coordinating	BetaBetaAlpha-zinc finger	vertebrates	9.4	0.588	366	262	8564	16188	1607	0.0312	29193	0.0282	13.069	74.084
INSM1	MA0155.1	Zinc-coordinating	BetaBetaAlpha-zinc finger	vertebrates	14.862	0.667	212	416	4154	20598	405	0.00945	6799	0.00789	12.645	54.535
Myf	MA0055.1	Zipper-Type	Helix-Loop-Helix	vertebrates	15.914	0.609	283	345	5694	19058	602	0.014	10455	0.0121	12.542	74.676
Tcfcp2l1	MA0145.1	Other	CP2	vertebrates	11.65	0.609	287	341	6037	18715	663	0.018	11837	0.016	11.556	68.363
TLX1::NFIC	MA0119.1	Helix-Turn-Helix::Other	Homeo::Nuclear Factor I-CCAAT-binding	vertebrates	19.665	0.598	34	594	406	24346	35	0.000952	425	0.000575	11.259	18.978
RREB1	MA0073.1	Zinc-coordinating	BetaBetaAlpha-zinc finger	vertebrates	22.278	0.623	44	584	662	24090	51	0.00198	733	0.00142	10.766	17.543
NFKB1	MA0105.1	Ig-fold	Rel	vertebrates	15.627	0.758	105	523	1916	22836	160	0.00342	2517	0.00268	10.327	29.04
Myc	MA0147.1	Zipper-Type	Helix-Loop-Helix	vertebrates	11.157	0.686	232	396	4652	20100	436	0.00847	7604	0.00735	9.437	57.85
EBF1	MA0154.1	Zipper-Type	Helix-Loop-Helix	vertebrates	11.564	0.648	298	330	6423	18329	743	0.0144	13443	0.013	9.166	67.746
NR3C1	MA0113.1	Zinc-coordinating	Hormone-nuclear Receptor	vertebrates	14.749	0.432	49	579	894	23858	65	0.00227	1003	0.00174	9.076	13.859
Zfp423	MA0116.1	Zinc-coordinating	BetaBetaAlpha-zinc finger	vertebrates	17.925	0.679	146	482	2719	22033	212	0.00618	3640	0.00528	8.935	39.565
Pax4	MA0068.1	Helix-Turn-Helix	Homeo	vertebrates	11.004	0.441	4	624	36	24716	4	0.000233	37	0.000107	8.655	4.088
Mycn	MA0104.2	Zipper-Type	Helix-Loop-Helix	vertebrates	11.104	0.699	232	396	4852	19900	455	0.00884	8120	0.00785	8.082	52.203
Egr1	MA0162.1	Zinc-coordinating	BetaBetaAlpha-zinc finger	vertebrates	14.456	0.739	186	442	3848	20904	339	0.00725	6011	0.00639	7.705	40.931
PPARG::RXRA	MA0065.2	Zinc-coordinating	Hormone-nuclear Receptor	vertebrates	11.663	0.547	143	485	2787	21965	216	0.0063	3797	0.0055	7.673	34.997
NHLH1	MA0048.1	Zipper-Type	Helix-Loop-Helix	vertebrates	14.132	0.674	151	477	2916	21836	230	0.00536	4019	0.00466	7.393	37.945
TBP	MA0108.2	Beta-sheet	TATA-binding	vertebrates	10.086	0.377	260	368	5207	19545	574	0.0167	10670	0.0155	7.348	67.282
ESR1	MA0112.2	Zinc-coordinating	Hormone-nuclear Receptor	vertebrates	13.563	0.594	10	618	120	24632	10	0.000389	121	0.000234	7.217	6.504
Arnt::Ahr	MA0006.1	Zipper-Type	Helix-Loop-Helix	vertebrates	9.532	0.715	352	276	8416	16336	1317	0.0154	24449	0.0142	7.154	64.961
PLAG1	MA0163.1	Zinc-coordinating	BetaBetaAlpha-zinc finger	vertebrates	19.352	0.798	55	573	921	23831	64	0.00174	1014	0.00137	7.139	18.1
Myb	MA0100.1	Helix-Turn-Helix	Myb	vertebrates	9.883	0.591	372	256	8388	16364	1174	0.0183	22034	0.017	6.742	84.72
USF1	MA0093.1	Zipper-Type	Helix-Loop-Helix	vertebrates	11.29	0.643	249	379	5012	19740	465	0.00633	8356	0.00565	6.43	62.8
Esrrb	MA0141.1	Zinc-coordinating	Hormone-nuclear Receptor	vertebrates	12.806	0.524	246	382	5093	19659	468	0.0109	8644	0.01	6.399	57.743
ESR2	MA0258.1	Zinc-coordinating	Hormone-nuclear Receptor	vertebrates	13.618	0.546	46	582	812	23940	53	0.00185	872	0.00152	6.196	13.931
HIF1A::ARNT	MA0259.1	Zipper-Type	Helix-Loop-Helix	vertebrates	9.74	0.657	284	344	6871	17881	866	0.0135	16176	0.0125	6.175	45.035
Zfx	MA0146.1	Zinc-coordinating	BetaBetaAlpha-zinc finger	vertebrates	13.077	0.749	283	345	6334	18418	744	0.0202	14091	0.0191	6.171	56.811
PPARG	MA0066.1	Zinc-coordinating	Hormone-nuclear Receptor	vertebrates	20.365	0.523	2	626	16	24736	2	7.77e-05	16	3.09e-05	5.913	2.631
Spz1	MA0111.1	Other	Other	vertebrates	11.907	0.538	154	474	3059	21693	238	0.00509	4270	0.00454	5.843	36.363
TAL1::TCF3	MA0091.1	Zipper-Type	Helix-Loop-Helix	vertebrates	14.07	0.453	167	461	3348	21404	271	0.00632	4942	0.00573	5.585	38.992
IRF1	MA0050.1	Winged Helix-Turn-Helix	IRF	vertebrates	16.008	0.383	124	504	2641	22111	212	0.00494	3836	0.00445	5.329	24.208
MAX	MA0058.1	Zipper-Type	Helix-Loop-Helix	vertebrates	12.685	0.571	194	434	4055	20697	323	0.00628	5929	0.00573	5.192	41.93
Hand1::Tcfe2a	MA0092.1	Zipper-Type	Helix-Loop-Helix	vertebrates	10.144	0.507	325	303	7350	17402	931	0.0181	17771	0.0172	5.068	67.588
NR4A2	MA0160.1	Zinc-coordinating	Hormone-nuclear Receptor	vertebrates	10.165	0.491	352	276	8018	16734	1036	0.0161	19733	0.0153	4.972	75.115
REST	MA0138.2	Zinc-coordinating	BetaBetaAlpha-zinc finger	vertebrates	23.134	0.596	8	620	108	24644	8	0.000327	110	0.000223	4.911	4.795
Pax5	MA0014.1	Helix-Turn-Helix	Homeo	vertebrates	12.432	0.575	34	594	565	24187	35	0.00136	588	0.00114	4.746	11.815
FOXI1	MA0042.1	Winged Helix-Turn-Helix	Forkhead	vertebrates	13.183	0.263	254	374	5862	18890	786	0.0183	15073	0.0175	4.647	44.792
NF-kappaB	MA0061.1	Ig-fold	Rel	vertebrates	13.345	0.621	207	421	4339	20413	367	0.00713	6853	0.00662	4.496	45.022
Stat3	MA0144.1	Ig-fold	Stat	vertebrates	13.601	0.505	225	403	4989	19763	434	0.00843	8166	0.00789	4.391	42.98
ZNF354C	MA0130.1	Zinc-coordinating	BetaBetaAlpha-zinc finger	vertebrates	8.958	0.615	463	165	12052	12700	3568	0.0416	69947	0.0406	3.798	82.597
REL	MA0101.1	Ig-fold	Rel	vertebrates	10.515	0.559	262	366	5660	19092	545	0.0106	10418	0.0101	3.754	56.285
RELA	MA0107.1	Ig-fold	Rel	vertebrates	14.757	0.567	163	465	3484	21268	264	0.00513	4944	0.00478	3.658	32.329
NFATC2	MA0152.1	Ig-fold	Rel	vertebrates	9.859	0.346	367	261	8858	15894	1573	0.0214	30714	0.0208	3.118	67.616
AP1	MA0099.2	Zipper-Type	Leucine Zipper	vertebrates	9.193	0.405	407	221	9900	14852	1828	0.0249	35803	0.0242	3.016	79.461
CREB1	MA0018.2	Zipper-Type	Leucine Zipper	vertebrates	10.139	0.523	236	392	4874	19878	386	0.006	7372	0.0057	2.865	55.059
IRF2	MA0051.1	Winged Helix-Turn-Helix	IRF	vertebrates	21.134	0.412	18	610	299	24453	18	0.00063	312	0.000543	2.647	6.896
TEAD1	MA0090.1	Helix-Turn-Helix	Homeo	vertebrates	15.678	0.507	129	499	2274	22478	155	0.00361	2945	0.00342	2.44	38.681
Gata1	MA0035.2	Zinc-coordinating	GATA	vertebrates	10.878	0.373	326	302	7887	16865	1158	0.0248	22813	0.0243	2.343	55.307
RUNX1	MA0002.2	Ig-fold	Runt	vertebrates	10.401	0.502	320	308	7705	17047	965	0.0206	18993	0.0202	2.231	54.578
HNF4A	MA0114.1	Zinc-coordinating	Hormone-nuclear Receptor	vertebrates	9.617	0.522	145	483	2853	21899	196	0.00495	3781	0.00475	2.092	34.771
MYC::MAX	MA0059.1	Zipper-Type	Helix-Loop-Helix	vertebrates	14.237	0.602	81	547	1529	23223	94	0.00201	1774	0.00189	2.028	20.828
Foxd3	MA0041.1	Winged Helix-Turn-Helix	Forkhead	vertebrates	12.945	0.223	238	390	5557	19195	739	0.0172	14555	0.0169	1.969	39.682
E2F1	MA0024.1	Winged Helix-Turn-Helix	E2F	vertebrates	13.838	0.625	193	435	4471	20281	380	0.00591	7376	0.0057	1.946	31.335
Arnt	MA0004.1	Zipper-Type	Helix-Loop-Helix	vertebrates	10.992	0.642	173	455	3935	20817	318	0.00371	6116	0.00355	1.939	29.119
CTCF	MA0139.1	Zinc-coordinating	BetaBetaAlpha-zinc finger	vertebrates	17.205	0.645	68	560	1414	23338	82	0.00303	1587	0.00291	1.501	14.159
Foxa2	MA0047.2	Winged Helix-Turn-Helix	Forkhead	vertebrates	13.268	0.315	256	372	5789	18963	689	0.0161	13660	0.0158	1.296	48.069
Pax6	MA0069.1	Helix-Turn-Helix	Homeo	vertebrates	13.798	0.432	19	609	401	24351	23	0.000626	431	0.000583	1.238	4.711
Gfi	MA0038.1	Zinc-coordinating	BetaBetaAlpha-zinc finger	vertebrates	9.47	0.391	312	316	7594	17158	1048	0.0204	20847	0.0201	1.118	50.682
Sox17	MA0078.1	Other Alpha-Helix	High Mobility Group	vertebrates	10.502	0.384	330	298	7823	16929	1067	0.0187	21338	0.0186	0.543	60.152
RORA_1	MA0071.1	Zinc-coordinating	Hormone-nuclear Receptor	vertebrates	13.19	0.424	171	457	3910	20842	297	0.00577	5960	0.00576	0.105	28.292
SPIB	MA0081.1	Winged Helix-Turn-Helix	Ets	vertebrates	9.06	0.466	448	180	11661	13091	2841	0.0387	57115	0.0386	0.035	76.676
FOXO3	MA0157.1	Winged Helix-Turn-Helix	Forkhead	vertebrates	11.734	0.298	310	318	7316	17436	1078	0.0168	21688	0.0168	-0.049	55.427
FOXA1	MA0148.1	Winged Helix-Turn-Helix	Forkhead	vertebrates	12.533	0.332	304	324	7091	17661	995	0.0213	20020	0.0213	-0.064	55.81
NFE2L2	MA0150.1	Zipper-Type	Leucine Zipper	vertebrates	14.394	0.486	113	515	2349	22403	150	0.00321	3024	0.00321	-0.115	23.361
Lhx3	MA0135.1	Helix-Turn-Helix	Homeo	vertebrates	16.354	0.131	106	522	2362	22390	189	0.00478	3825	0.00481	-0.327	18.246
Sox5	MA0087.1	Other Alpha-Helix	High Mobility Group	vertebrates	10.831	0.199	288	340	6922	17830	1064	0.0145	21476	0.0145	-0.329	46.947
Pou5f1	MA0142.1	Helix-Turn-Helix	Homeo	vertebrates	14.808	0.308	62	566	1289	23463	80	0.00233	1627	0.00236	-0.406	12.999
Evi1	MA0029.1	Zinc-coordinating	BetaBetaAlpha-zinc finger	vertebrates	17.909	0.28	32	596	603	24149	33	0.000898	679	0.000919	-0.516	8.936
Prrx2	MA0075.1	Helix-Turn-Helix	Homeo	vertebrates	9.063	0.027	344	284	8610	16142	1857	0.018	37640	0.0182	-0.776	53.724
HNF1B	MA0153.1	Helix-Turn-Helix	Homeo	vertebrates	16.821	0.222	72	556	1562	23190	102	0.00238	2101	0.00244	-0.855	13.452
HOXA5	MA0158.1	Helix-Turn-Helix	Homeo	vertebrates	8.759	0.315	425	203	11190	13562	3140	0.0488	63485	0.0491	-0.881	65.625
MIZF	MA0131.1	Zinc-coordinating	BetaBetaAlpha-zinc finger	vertebrates	13.197	0.61	47	581	995	23757	53	0.00103	1107	0.00107	-0.895	9.713
ZEB1	MA0103.1	Zinc-coordinating	BetaBetaAlpha-zinc finger	vertebrates	8.305	0.557	471	157	12001	12751	2950	0.0344	59719	0.0346	-0.906	92.686
STAT1	MA0137.2	Ig-fold	Stat	vertebrates	13.119	0.452	124	504	2757	21995	180	0.00525	3687	0.00535	-0.97	21.574
CEBPA	MA0102.2	Zipper-Type	Leucine Zipper	vertebrates	8.712	0.358	285	343	6745	18007	857	0.015	17424	0.0152	-0.978	48.589
RXRA::VDR	MA0074.1	Zinc-coordinating	Hormone-nuclear Receptor	vertebrates	20.451	0.527	7	621	155	24597	7	0.000204	155	0.000225	-1.034	2.223
Pdx1	MA0132.1	Helix-Turn-Helix	Homeo	vertebrates	9.04	0.194	358	270	8991	15761	2121	0.0247	43180	0.025	-1.411	56.73
FEV	MA0156.1	Winged Helix-Turn-Helix	Ets	vertebrates	12.121	0.442	356	272	9421	15331	1347	0.0209	27543	0.0213	-1.756	46.173
TP53	MA0106.1	Zinc-coordinating	Loop-Sheet-Helix	vertebrates	26.239	0.603	0	628	3	24749	0	0	3	5.8e-06	-2.017	0
FOXF2	MA0030.1	Winged Helix-Turn-Helix	Forkhead	vertebrates	14.824	0.334	80	548	1670	23082	102	0.00278	2171	0.00294	-2.162	16.372
SOX9	MA0077.1	Other Alpha-Helix	High Mobility Group	vertebrates	9.079	0.358	248	380	5930	18822	647	0.0113	13429	0.0117	-2.436	38.849
Nkx3-2	MA0122.1	Helix-Turn-Helix	Homeo	vertebrates	8.542	0.463	375	253	9328	15424	1440	0.0252	29576	0.0257	-2.442	63.542
Ddit3::Cebpa	MA0019.1	Zipper-Type	Leucine Zipper	vertebrates	11.652	0.483	97	531	2409	22343	156	0.00364	3320	0.00385	-2.469	12.043
Foxq1	MA0040.1	Winged Helix-Turn-Helix	Forkhead	vertebrates	14.07	0.202	149	479	3491	21261	310	0.00663	6507	0.00692	-2.521	22.533
NR1H2::RXRA	MA0115.1	Zinc-coordinating	Hormone-nuclear Receptor	vertebrates	27.878	0.445	1	627	36	24716	1	3.3e-05	37	6.08e-05	-2.643	0.503
T	MA0009.1	Beta-Hairpin-Ribbon	T	vertebrates	17.863	0.452	27	601	607	24145	28	0.000599	658	0.0007	-2.765	5.352
znf143	MA0088.1	Zinc-coordinating	BetaBetaAlpha-zinc finger	vertebrates	17.541	0.53	27	601	623	24129	29	0.00113	656	0.00127	-2.857	5.031
Tal1::Gata1	MA0140.1	Zipper-Type	Helix-Loop-Helix	vertebrates	11.297	0.451	114	514	2508	22244	163	0.0057	3455	0.00601	-2.87	20.351
ELK1	MA0028.1	Winged Helix-Turn-Helix	Ets	vertebrates	8.812	0.568	352	276	8557	16195	1029	0.02	21316	0.0206	-3.048	61.586
FOXD1	MA0031.1	Winged Helix-Turn-Helix	Forkhead	vertebrates	11.926	0.275	287	341	6932	17820	941	0.0146	19604	0.0152	-3.098	45.968
RORA_2	MA0072.1	Zinc-coordinating	Hormone-nuclear Receptor	vertebrates	17.425	0.369	56	572	1354	23398	72	0.00196	1602	0.00217	-3.232	7.97
HLF	MA0043.1	Zipper-Type	Leucine Zipper	vertebrates	11.147	0.394	112	516	2456	22296	159	0.00371	3449	0.004	-3.327	20.161
Nr2e3	MA0164.1	Zinc-coordinating	Hormone-nuclear Receptor	vertebrates	12.028	0.373	105	523	2587	22165	171	0.00233	3793	0.00257	-3.412	13.353
NKX3-1	MA0124.1	Helix-Turn-Helix	Homeo	vertebrates	11.127	0.179	278	350	6497	18255	927	0.0126	19442	0.0132	-3.417	48.784
Nkx2-5	MA0063.1	Helix-Turn-Helix	Homeo	vertebrates	8.27	0.218	386	242	10265	14487	2862	0.0389	58955	0.0399	-3.481	52.281
HNF1A	MA0046.1	Helix-Turn-Helix	Homeo	vertebrates	15.548	0.259	51	577	1196	23556	65	0.00177	1469	0.00199	-3.544	8.029
SPI1	MA0080.2	Winged Helix-Turn-Helix	Ets	vertebrates	9.64	0.435	373	255	9839	14913	1531	0.0208	31849	0.0215	-3.553	50.741
RXR::RAR_DR5	MA0159.1	Zinc-coordinating	Hormone-nuclear Receptor	vertebrates	16.004	0.535	21	607	475	24277	21	0.000694	509	0.000836	-3.559	4.376
YY1	MA0095.1	Zinc-coordinating	BetaBetaAlpha-zinc finger	vertebrates	8.101	0.51	425	203	11152	13600	2493	0.0291	51662	0.03	-3.736	66.484
ARID3A	MA0151.1	Helix-Turn-Helix	Arid	vertebrates	9.896	0.062	366	262	9358	15394	2372	0.0277	49196	0.0285	-3.744	55.256
Nobox	MA0125.1	Helix-Turn-Helix	Homeo	vertebrates	9.573	0.26	302	326	7462	17290	1170	0.0182	24528	0.019	-4.072	45.873
NFIL3	MA0025.1	Zipper-Type	Leucine Zipper	vertebrates	14.139	0.265	131	497	2900	21852	220	0.0047	4832	0.00514	-4.362	23.139
EWSR1-FLI1	MA0149.1	Winged Helix-Turn-Helix	Ets	vertebrates	32.871	0.554	2	626	83	24669	2	7e-05	84	0.000146	-4.577	0.47
ELK4	MA0076.1	Winged Helix-Turn-Helix	Ets	vertebrates	14.123	0.583	135	493	3095	21657	177	0.0031	3996	0.00348	-4.641	21.623
ELF5	MA0136.1	Winged Helix-Turn-Helix	Ets	vertebrates	8.693	0.429	383	245	10523	14229	1850	0.0324	38717	0.0337	-5.243	44.917
SRY	MA0084.1	Other Alpha-Helix	High Mobility Group	vertebrates	9.193	0.238	325	303	8273	16479	1488	0.026	31354	0.0273	-5.488	46.163
NR2F1	MA0017.1	Zinc-coordinating	Hormone-nuclear Receptor	vertebrates	15.924	0.478	60	568	1460	23292	69	0.00188	1685	0.00228	-6.068	8.297
NFYA	MA0060.1	Other Alpha-Helix	NFY CCAAT-binding	vertebrates	12.925	0.523	135	493	3015	21737	186	0.00578	4267	0.0066	-7.224	23.315
Sox2	MA0143.1	Other Alpha-Helix	High Mobility Group	vertebrates	12.951	0.361	41	587	1062	23690	48	0.0014	1270	0.00184	-7.409	5.024
GABPA	MA0062.2	Winged Helix-Turn-Helix	Ets	vertebrates	13.335	0.647	216	412	5451	19301	398	0.00851	9090	0.00966	-8.477	27.052
Ar	MA0007.1	Zinc-coordinating	Hormone-nuclear Receptor	vertebrates	15.703	0.498	4	624	202	24550	4	0.000171	208	0.000442	-9.287	0.284
PBX1	MA0070.1	Helix-Turn-Helix	Homeo	vertebrates	14.641	0.31	46	582	1541	23211	68	0.00159	2014	0.00234	-11.157	1.901

## Sheet: g
Number of genes submitted for analysis:	301
Number of genes included in analysis:	238
Number of genes missing from analysis:	63
Number of unique oPOSSUM genes in analysis:	238
JASPAR collection(s):	CORE
Taxonomic supergroup(s):	vertebrates
Minimum profile specificity:	8 bits
Conservation cutoff:	0.6
Matrix score threshold:	0.85
Upstream sequence length:	2000
Downstream sequence length:	2000
Results returned:	All results sorted by Z-score
Target Genes
Analyzed:	ACOX2 ACSM2B ACSM3 ACTG2 ADAM3A ADAMTS17 ADAMTSL3 AGR2 ALOX15B ANGPTL1 ANKS1B APOC3 APOL6 ARHGDIB ART4 ASCL2 ASPA ATP12A BATF BCHE BHMT C14orf105 C14orf180 C1QA C1QB C1QC C1QTNF1 C2orf88 C4orf26 CARD6 CASR CCDC68 CCL14 CCL21 CCL3 CCL4L2 CCR1 CD14 CD163 CD53 CD93 CDH12 CDH7 CEACAM1 CFI CHRM2 CLDN19 CLDN2 CLEC3A CLRN3 CNTN3 CNTN6 COL4A1 CRYGC CSF1R CSMD3 CUBN CWH43 CYBB DAB2 DACT2 DDC DEFB1 DGKB DH…
Omitted:	DPP10-AS1 LINC00305 lnc-ARL6-1 LOC143666 CPED1 lnc-SMOC2-1 IPO5P1 PRR34-AS1 LINC00867 LKAAEAR1 lnc-IL23A-2 NR2F1-AS1 LINC00963 MAGI2-AS3 PECAM1 LINC01229 lnc-THRSP-1 LOC100132735 LOC284578 LINC00282 PTPRD-AS2 XLOC_l2_011361 lnc-OSR1-1 lnc-HAND2-2 CERS3-AS1 lnc-KPNA4-1 PIEZO2 LOC101928034 LOC101926963 LOC284080 UBXN10-AS1 lnc-CHRNA3-1 LOC102546299 lnc-GABRA2-1 RAMP2-AS1 SEC16B XLOC_l2_002276 LOC10…
Results - click column headers to sort by that column
TF	JASPAR ID	Class	Family	Tax group	IC	GC Content	Target gene hits	Target gene non-hits	Background gene hits	Background gene non-hits	Target TFBS hits	Target TFBS nucleotide rate	Background TFBS hits	Background TFBS nucleotide rate	Z-score	Fisher score
ARID3A	MA0151.1	Helix-Turn-Helix	Arid	vertebrates	9.896	0.062	129	109	9358	15394	823	0.0395	49196	0.0285	23.345	15.243
Pdx1	MA0132.1	Helix-Turn-Helix	Homeo	vertebrates	9.04	0.194	127	111	8991	15761	719	0.0345	43180	0.025	21.466	16.427
Prrx2	MA0075.1	Helix-Turn-Helix	Homeo	vertebrates	9.063	0.027	120	118	8610	16142	630	0.0252	37640	0.0182	18.573	14.319
HOXA5	MA0158.1	Helix-Turn-Helix	Homeo	vertebrates	8.759	0.315	140	98	11190	13562	942	0.0603	63485	0.0491	18.38	10.894
Nkx2-5	MA0063.1	Helix-Turn-Helix	Homeo	vertebrates	8.27	0.218	129	109	10265	14487	890	0.0499	58955	0.0399	18.027	9.809
Nobox	MA0125.1	Helix-Turn-Helix	Homeo	vertebrates	9.573	0.26	105	133	7462	17290	395	0.0253	24528	0.019	16.394	12.39
SRY	MA0084.1	Other Alpha-Helix	High Mobility Group	vertebrates	9.193	0.238	122	116	8273	16479	479	0.0345	31354	0.0273	15.694	18.165
HNF1B	MA0153.1	Helix-Turn-Helix	Homeo	vertebrates	16.821	0.222	31	207	1562	23190	48	0.00461	2101	0.00244	15.557	8.99
Gata1	MA0035.2	Zinc-coordinating	GATA	vertebrates	10.878	0.373	114	124	7887	16865	351	0.0309	22813	0.0243	15.278	15.333
Foxd3	MA0041.1	Winged Helix-Turn-Helix	Forkhead	vertebrates	12.945	0.223	86	152	5557	19195	232	0.0223	14555	0.0169	14.818	13.528
Sox5	MA0087.1	Other Alpha-Helix	High Mobility Group	vertebrates	10.831	0.199	104	134	6922	17830	347	0.0194	21476	0.0145	14.505	15.539
Tal1::Gata1	MA0140.1	Zipper-Type	Helix-Loop-Helix	vertebrates	11.297	0.451	43	195	2508	22244	63	0.00908	3455	0.00601	14.006	8.791
Gfi	MA0038.1	Zinc-coordinating	BetaBetaAlpha-zinc finger	vertebrates	9.47	0.391	105	133	7594	17158	314	0.0251	20847	0.0201	12.535	11.548
FOXA1	MA0148.1	Winged Helix-Turn-Helix	Forkhead	vertebrates	12.533	0.332	92	146	7091	17661	296	0.0261	20020	0.0213	11.696	7.423
NR2F1	MA0017.1	Zinc-coordinating	Hormone-nuclear Receptor	vertebrates	15.924	0.478	31	207	1460	23292	34	0.00381	1685	0.00228	11.312	10.206
Foxa2	MA0047.2	Winged Helix-Turn-Helix	Forkhead	vertebrates	13.268	0.315	79	159	5789	18963	206	0.0198	13660	0.0158	11.157	7.826
NR3C1	MA0113.1	Zinc-coordinating	Hormone-nuclear Receptor	vertebrates	14.749	0.432	17	221	894	23858	21	0.00303	1003	0.00174	10.814	5.016
Pou5f1	MA0142.1	Helix-Turn-Helix	Homeo	vertebrates	14.808	0.308	23	215	1289	23463	32	0.00384	1627	0.00236	10.781	5.61
RORA_2	MA0072.1	Zinc-coordinating	Hormone-nuclear Receptor	vertebrates	17.425	0.369	24	214	1354	23398	32	0.00359	1602	0.00217	10.75	5.724
FOXO3	MA0157.1	Winged Helix-Turn-Helix	Forkhead	vertebrates	11.734	0.298	106	132	7316	17436	321	0.0206	21688	0.0168	10.415	14.018
NFATC2	MA0152.1	Ig-fold	Rel	vertebrates	9.859	0.346	123	115	8858	15894	444	0.0249	30714	0.0208	10.149	14.622
HNF4A	MA0114.1	Zinc-coordinating	Hormone-nuclear Receptor	vertebrates	9.617	0.522	46	192	2853	21899	64	0.00666	3781	0.00475	9.795	7.976
CEBPA	MA0102.2	Zipper-Type	Leucine Zipper	vertebrates	8.712	0.358	98	140	6745	18007	257	0.0185	17424	0.0152	9.707	12.803
NR1H2::RXRA	MA0115.1	Zinc-coordinating	Hormone-nuclear Receptor	vertebrates	27.878	0.445	2	236	36	24716	2	0.000272	37	6.08e-05	9.401	2.981
Hand1::Tcfe2a	MA0092.1	Zipper-Type	Helix-Loop-Helix	vertebrates	10.144	0.507	91	147	7350	17402	253	0.0203	17771	0.0172	8.36	5.792
FOXD1	MA0031.1	Winged Helix-Turn-Helix	Forkhead	vertebrates	11.926	0.275	101	137	6932	17820	280	0.0179	19604	0.0152	8.011	13.437
CTCF	MA0139.1	Zinc-coordinating	BetaBetaAlpha-zinc finger	vertebrates	17.205	0.645	22	216	1414	23338	27	0.00411	1587	0.00291	7.791	3.948
Lhx3	MA0135.1	Helix-Turn-Helix	Homeo	vertebrates	16.354	0.131	42	196	2362	22390	60	0.00624	3825	0.00481	7.329	9.388
SPIB	MA0081.1	Winged Helix-Turn-Helix	Ets	vertebrates	9.06	0.466	152	86	11661	13091	758	0.0425	57115	0.0386	7.022	15.6
FEV	MA0156.1	Winged Helix-Turn-Helix	Ets	vertebrates	12.121	0.442	117	121	9421	15331	377	0.0241	27543	0.0213	6.96	7.99
HNF1A	MA0046.1	Helix-Turn-Helix	Homeo	vertebrates	15.548	0.259	22	216	1196	23556	25	0.0028	1469	0.00199	6.428	5.766
FOXI1	MA0042.1	Winged Helix-Turn-Helix	Forkhead	vertebrates	13.183	0.263	80	158	5862	18890	205	0.0197	15073	0.0175	5.951	7.934
TBP	MA0108.2	Beta-sheet	TATA-binding	vertebrates	10.086	0.377	71	167	5207	19545	146	0.0175	10670	0.0155	5.895	6.977
SOX9	MA0077.1	Other Alpha-Helix	High Mobility Group	vertebrates	9.079	0.358	86	152	5930	18822	187	0.0135	13429	0.0117	5.879	10.866
TEAD1	MA0090.1	Helix-Turn-Helix	Homeo	vertebrates	15.678	0.507	33	205	2274	22478	45	0.00432	2945	0.00342	5.471	4.42
ELF5	MA0136.1	Winged Helix-Turn-Helix	Ets	vertebrates	8.693	0.429	134	104	10523	14229	504	0.0363	38717	0.0337	5.15	11.165
NKX3-1	MA0124.1	Helix-Turn-Helix	Homeo	vertebrates	11.127	0.179	85	153	6497	18255	264	0.0148	19442	0.0132	5.075	7.063
AP1	MA0099.2	Zipper-Type	Leucine Zipper	vertebrates	9.193	0.405	117	121	9900	14852	471	0.0264	35803	0.0242	4.98	5.913
FOXF2	MA0030.1	Winged Helix-Turn-Helix	Forkhead	vertebrates	14.824	0.334	26	212	1670	23082	33	0.0037	2171	0.00294	4.942	4.483
Ddit3::Cebpa	MA0019.1	Zipper-Type	Leucine Zipper	vertebrates	11.652	0.483	37	201	2409	22343	49	0.00471	3320	0.00385	4.865	5.738
Pax4	MA0068.1	Helix-Turn-Helix	Homeo	vertebrates	11.004	0.441	1	237	36	24716	1	0.00024	37	0.000107	4.398	1.209
Foxq1	MA0040.1	Winged Helix-Turn-Helix	Forkhead	vertebrates	14.07	0.202	48	190	3491	21261	90	0.00792	6507	0.00692	4.277	5.007
RORA_1	MA0071.1	Zinc-coordinating	Hormone-nuclear Receptor	vertebrates	13.19	0.424	56	182	3910	20842	83	0.00664	5960	0.00576	4.109	6.651
Sox17	MA0078.1	Other Alpha-Helix	High Mobility Group	vertebrates	10.502	0.384	96	142	7823	16929	278	0.02	21338	0.0186	3.833	5.854
TAL1::TCF3	MA0091.1	Zipper-Type	Helix-Loop-Helix	vertebrates	14.07	0.453	50	188	3348	21404	68	0.00653	4942	0.00573	3.728	6.877
Evi1	MA0029.1	Zinc-coordinating	BetaBetaAlpha-zinc finger	vertebrates	17.909	0.28	10	228	603	24149	11	0.00123	679	0.000919	3.617	2.662
PBX1	MA0070.1	Helix-Turn-Helix	Homeo	vertebrates	14.641	0.31	25	213	1541	23211	29	0.00279	2014	0.00234	3.265	4.825
RXRA::VDR	MA0074.1	Zinc-coordinating	Hormone-nuclear Receptor	vertebrates	20.451	0.527	3	235	155	24597	3	0.00036	155	0.000225	3.101	1.654
SPI1	MA0080.2	Winged Helix-Turn-Helix	Ets	vertebrates	9.64	0.435	124	114	9839	14913	407	0.0228	31849	0.0215	3.055	9.396
RXR::RAR_DR5	MA0159.1	Zinc-coordinating	Hormone-nuclear Receptor	vertebrates	16.004	0.535	7	231	475	24277	8	0.00109	509	0.000836	3.037	1.726
RELA	MA0107.1	Ig-fold	Rel	vertebrates	14.757	0.567	50	188	3484	21268	67	0.00536	4944	0.00478	2.978	6.036
Pax6	MA0069.1	Helix-Turn-Helix	Homeo	vertebrates	13.798	0.432	6	232	401	24351	7	0.000784	431	0.000583	2.889	1.642
NFIL3	MA0025.1	Zipper-Type	Leucine Zipper	vertebrates	14.139	0.265	41	197	2900	21852	65	0.00572	4832	0.00514	2.88	4.837
REST	MA0138.2	Zinc-coordinating	BetaBetaAlpha-zinc finger	vertebrates	23.134	0.596	2	236	108	24644	2	0.000336	110	0.000223	2.577	1.266
Nr2e3	MA0164.1	Zinc-coordinating	Hormone-nuclear Receptor	vertebrates	12.028	0.373	39	199	2587	22165	51	0.00286	3793	0.00257	2.009	5.682
RUNX1	MA0002.2	Ig-fold	Runt	vertebrates	10.401	0.502	105	133	7705	17047	238	0.021	18993	0.0202	1.912	10.87
REL	MA0101.1	Ig-fold	Rel	vertebrates	10.515	0.559	72	166	5660	19092	132	0.0106	10418	0.0101	1.748	5.226
RREB1	MA0073.1	Zinc-coordinating	BetaBetaAlpha-zinc finger	vertebrates	22.278	0.623	10	228	662	24090	10	0.0016	733	0.00142	1.692	2.205
Sox2	MA0143.1	Other Alpha-Helix	High Mobility Group	vertebrates	12.951	0.361	12	226	1062	23690	17	0.00204	1270	0.00184	1.617	1.118
Nkx3-2	MA0122.1	Helix-Turn-Helix	Homeo	vertebrates	8.542	0.463	113	125	9328	15424	366	0.0264	29576	0.0257	1.424	6.607
Esrrb	MA0141.1	Zinc-coordinating	Hormone-nuclear Receptor	vertebrates	12.806	0.524	68	170	5093	19659	108	0.0104	8644	0.01	1.225	6.131
YY1	MA0095.1	Zinc-coordinating	BetaBetaAlpha-zinc finger	vertebrates	8.101	0.51	135	103	11152	13600	634	0.0305	51662	0.03	1.012	8.458
NR4A2	MA0160.1	Zinc-coordinating	Hormone-nuclear Receptor	vertebrates	10.165	0.491	103	135	8018	16734	243	0.0156	19733	0.0153	0.866	8.093
Spz1	MA0111.1	Other	Other	vertebrates	11.907	0.538	42	196	3059	21693	53	0.00467	4270	0.00454	0.648	4.458
IRF2	MA0051.1	Winged Helix-Turn-Helix	IRF	vertebrates	21.134	0.412	4	234	299	24453	4	0.000576	312	0.000543	0.449	1.118
Tcfcp2l1	MA0145.1	Other	CP2	vertebrates	11.65	0.609	78	160	6037	18715	143	0.016	11837	0.016	0.015	6.087
T	MA0009.1	Beta-Hairpin-Ribbon	T	vertebrates	17.863	0.452	8	230	607	24145	8	0.000704	658	0.0007	0.012	1.453
EWSR1-FLI1	MA0149.1	Winged Helix-Turn-Helix	Ets	vertebrates	32.871	0.554	1	237	83	24669	1	0.000144	84	0.000146	-0.177	0.592
PPARG::RXRA	MA0065.2	Zinc-coordinating	Hormone-nuclear Receptor	vertebrates	11.663	0.547	39	199	2787	21965	45	0.0054	3797	0.0055	-0.503	4.487
CREB1	MA0018.2	Zipper-Type	Leucine Zipper	vertebrates	10.139	0.523	58	180	4874	19878	87	0.00557	7372	0.0057	-0.622	3.1
SRF	MA0083.1	Other Alpha-Helix	MADS	vertebrates	17.965	0.466	4	234	337	24415	4	0.000384	362	0.00042	-0.683	0.895
ESR2	MA0258.1	Zinc-coordinating	Hormone-nuclear Receptor	vertebrates	13.618	0.546	10	228	812	23940	10	0.00144	872	0.00152	-0.728	1.35
HLF	MA0043.1	Zipper-Type	Leucine Zipper	vertebrates	11.147	0.394	28	210	2456	22296	40	0.00384	3449	0.004	-0.906	1.615
NF-kappaB	MA0061.1	Ig-fold	Rel	vertebrates	13.345	0.621	56	182	4339	20413	80	0.0064	6853	0.00662	-0.973	4.443
NFE2L2	MA0150.1	Zipper-Type	Leucine Zipper	vertebrates	14.394	0.486	29	209	2349	22403	34	0.00299	3024	0.00321	-1.405	2.304
TP53	MA0106.1	Zinc-coordinating	Loop-Sheet-Helix	vertebrates	26.239	0.603	0	238	3	24749	0	0	3	5.8e-06	-1.439	0
EBF1	MA0154.1	Zipper-Type	Helix-Loop-Helix	vertebrates	11.564	0.648	81	157	6423	18329	156	0.0125	13443	0.013	-1.588	5.632
MEF2A	MA0052.1	Other Alpha-Helix	MADS	vertebrates	15.709	0.179	33	205	3145	21607	57	0.00456	5076	0.00491	-1.756	1.126
Pax5	MA0014.1	Helix-Turn-Helix	Homeo	vertebrates	12.432	0.575	6	232	565	24187	6	0.000961	588	0.00114	-1.888	0.773
TLX1::NFIC	MA0119.1	Helix-Turn-Helix::Other	Homeo::Nuclear Factor I-CCAAT-binding	vertebrates	19.665	0.598	4	234	406	24346	4	0.000448	425	0.000575	-1.928	0.598
Myb	MA0100.1	Helix-Turn-Helix	Myb	vertebrates	9.883	0.591	94	144	8388	16364	255	0.0163	22034	0.017	-1.94	3.188
STAT1	MA0137.2	Ig-fold	Stat	vertebrates	13.119	0.452	38	200	2757	21995	41	0.00492	3687	0.00535	-2.066	4.173
PPARG	MA0066.1	Zinc-coordinating	Hormone-nuclear Receptor	vertebrates	20.365	0.523	0	238	16	24736	0	0	16	3.09e-05	-2.22	0
IRF1	MA0050.1	Winged Helix-Turn-Helix	IRF	vertebrates	16.008	0.383	33	205	2641	22111	42	0.00403	3836	0.00445	-2.222	2.618
NHLH1	MA0048.1	Zipper-Type	Helix-Loop-Helix	vertebrates	14.132	0.674	34	204	2916	21836	43	0.00413	4019	0.00466	-2.774	1.978
Arnt::Ahr	MA0006.1	Zipper-Type	Helix-Loop-Helix	vertebrates	9.532	0.715	98	140	8416	16336	275	0.0132	24449	0.0142	-2.911	4.354
ZEB1	MA0103.1	Zinc-coordinating	BetaBetaAlpha-zinc finger	vertebrates	8.305	0.557	134	104	12001	12751	688	0.033	59719	0.0346	-3.074	4.634
ELK4	MA0076.1	Winged Helix-Turn-Helix	Ets	vertebrates	14.123	0.583	36	202	3095	21657	40	0.00288	3996	0.00348	-3.592	2.019
Stat3	MA0144.1	Ig-fold	Stat	vertebrates	13.601	0.505	64	174	4989	19763	87	0.00696	8166	0.00789	-3.723	4.866
Myf	MA0055.1	Zipper-Type	Helix-Loop-Helix	vertebrates	15.914	0.609	65	173	5694	19058	114	0.011	10455	0.0121	-3.807	2.663
MIZF	MA0131.1	Zinc-coordinating	BetaBetaAlpha-zinc finger	vertebrates	13.197	0.61	9	229	995	23757	9	0.00072	1107	0.00107	-3.821	0.477
GABPA	MA0062.2	Winged Helix-Turn-Helix	Ets	vertebrates	13.335	0.647	59	179	5451	19301	97	0.00854	9090	0.00966	-4.071	1.763
ELK1	MA0028.1	Winged Helix-Turn-Helix	Ets	vertebrates	8.812	0.568	98	140	8557	16195	236	0.0189	21316	0.0206	-4.265	3.888
Ar	MA0007.1	Zinc-coordinating	Hormone-nuclear Receptor	vertebrates	15.703	0.498	1	237	202	24550	1	0.000176	208	0.000442	-4.541	0.153
E2F1	MA0024.1	Winged Helix-Turn-Helix	E2F	vertebrates	13.838	0.625	49	189	4471	20281	74	0.00474	7376	0.0057	-4.544	1.73
PLAG1	MA0163.1	Zinc-coordinating	BetaBetaAlpha-zinc finger	vertebrates	19.352	0.798	8	230	921	23831	8	0.000897	1014	0.00137	-4.578	0.411
Egr1	MA0162.1	Zinc-coordinating	BetaBetaAlpha-zinc finger	vertebrates	14.456	0.739	37	201	3848	20904	60	0.00528	6011	0.00639	-4.929	0.639
Zfp423	MA0116.1	Zinc-coordinating	BetaBetaAlpha-zinc finger	vertebrates	17.925	0.679	26	212	2719	22033	35	0.0042	3640	0.00528	-5.261	0.611
ESR1	MA0112.2	Zinc-coordinating	Hormone-nuclear Receptor	vertebrates	13.563	0.594	0	238	120	24632	0	0	121	0.000234	-5.499	0
USF1	MA0093.1	Zipper-Type	Helix-Loop-Helix	vertebrates	11.29	0.643	52	186	5012	19740	78	0.00437	8356	0.00565	-6.065	1.224
MAX	MA0058.1	Zipper-Type	Helix-Loop-Helix	vertebrates	12.685	0.571	45	193	4055	20697	55	0.0044	5929	0.00573	-6.235	1.782
NFKB1	MA0105.1	Ig-fold	Rel	vertebrates	15.627	0.758	19	219	1916	22836	20	0.00176	2517	0.00268	-6.286	0.735
ZNF354C	MA0130.1	Zinc-coordinating	BetaBetaAlpha-zinc finger	vertebrates	8.958	0.615	148	90	12052	12700	770	0.037	69947	0.0406	-6.42	10.761
MYC::MAX	MA0059.1	Zipper-Type	Helix-Loop-Helix	vertebrates	14.237	0.602	10	228	1529	23223	11	0.000969	1774	0.00189	-7.506	0.077
NFYA	MA0060.1	Other Alpha-Helix	NFY CCAAT-binding	vertebrates	12.925	0.523	35	203	3015	21737	38	0.00487	4267	0.0066	-7.576	1.968
Arnt	MA0004.1	Zipper-Type	Helix-Loop-Helix	vertebrates	10.992	0.642	33	205	3935	20817	47	0.00226	6116	0.00355	-7.689	0.19
Myc	MA0147.1	Zipper-Type	Helix-Loop-Helix	vertebrates	11.157	0.686	42	196	4652	20100	66	0.00528	7604	0.00735	-8.566	0.358
znf143	MA0088.1	Zinc-coordinating	BetaBetaAlpha-zinc finger	vertebrates	17.541	0.53	2	236	623	24129	2	0.00032	656	0.00127	-9.454	0.017
Mycn	MA0104.2	Zipper-Type	Helix-Loop-Helix	vertebrates	11.104	0.699	45	193	4852	19900	68	0.00544	8120	0.00785	-9.647	0.459
INSM1	MA0155.1	Zinc-coordinating	BetaBetaAlpha-zinc finger	vertebrates	14.862	0.667	41	197	4154	20598	56	0.00538	6799	0.00789	-10.03	0.788
MZF1_5-13	MA0057.1	Zinc-coordinating	BetaBetaAlpha-zinc finger	vertebrates	9.4	0.588	101	137	8564	16188	287	0.023	29193	0.0282	-11.195	4.889
MZF1_1-4	MA0056.1	Zinc-coordinating	BetaBetaAlpha-zinc finger	vertebrates	8.586	0.725	136	102	11659	13093	749	0.036	73413	0.0426	-11.557	6.678
HIF1A::ARNT	MA0259.1	Zipper-Type	Helix-Loop-Helix	vertebrates	9.74	0.657	64	174	6871	17881	137	0.00877	16176	0.0125	-11.887	0.445
Zfx	MA0146.1	Zinc-coordinating	BetaBetaAlpha-zinc finger	vertebrates	13.077	0.749	55	183	6334	18418	127	0.0142	14091	0.0191	-12.502	0.189
Klf4	MA0039.2	Zinc-coordinating	BetaBetaAlpha-zinc finger	vertebrates	12.618	0.771	102	136	9525	15227	333	0.0267	37437	0.0362	-18.037	2.353
SP1	MA0079.2	Zinc-coordinating	BetaBetaAlpha-zinc finger	vertebrates	11.129	0.82	96	142	8737	16015	307	0.0246	34969	0.0338	-18.045	2.788

## Sheet: h
Number of genes submitted for analysis:	409
Number of genes included in analysis:	274
Number of genes missing from analysis:	135
Number of unique oPOSSUM genes in analysis:	274
JASPAR collection(s):	CORE
Taxonomic supergroup(s):	vertebrates
Minimum profile specificity:	8 bits
Conservation cutoff:	0.6
Matrix score threshold:	0.85
Upstream sequence length:	2000
Downstream sequence length:	2000
Results returned:	All results sorted by Z-score
Target Genes
Analyzed:	ABTB2 ACBD7 ACOXL ACTL8 ADD2 AKAP1 AP1S3 AP4S1 ARHGAP23 ARHGAP4 ARHGEF10 ARHGEF16 ARVCF ATXN7L1 AURKC B3GAT1 C10orf35 C14orf1 C16orf89 C1GALT1 C1orf226 C5orf60 C6orf132 C6orf141 C6orf99 C9orf129 C9orf135 CAGE1 CALCR CALN1 CAMK2N2 CAMKV CAPN13 CARD11 CASP3 CCDC13 CCDC24 CD244 CEBPZ CHDH CHRNB2 CHST4 CKMT1A CLDN10 CLRN1 CNKSR2 CPNE9 CR2 CRYGD CSMD2 CUX2 CUZD1 CYB5RL CYP26A1 CYP2S1 CYP4X1 DERL3 DHRS…
Omitted:	ABCA9-AS1 ANKEF1 APELA B3GALT5-AS1 CHKB-AS1 COA7 DGCR11 DLG5-AS1 DRAXIN EPHA1-AS1 ESRG ETNPPL FAM222B FGF13-AS1 FLJ45513 FLVCR1-AS1 FOXN3-AS1 GUCY2EP HDAC11-AS1 HECTD2-AS1 HGH1 HYPK IPW JADE1 JAKMIP2-AS1 LINC00278 LINC00428 LINC00574 LINC00599 LINC00678 LINC01234 LINC01300 LINC01405 lnc-ARF5-5 lnc-BOD1-1 lnc-C1orf106-1 lnc-C4orf21-1 lnc-CLEC14A-2 lnc-CTD-2210P24.4.1-2 lnc-CTD-3080F16.3.1-1 lnc-CT…
Results - click column headers to sort by that column
TF	JASPAR ID	Class	Family	Tax group	IC	GC Content	Target gene hits	Target gene non-hits	Background gene hits	Background gene non-hits	Target TFBS hits	Target TFBS nucleotide rate	Background TFBS hits	Background TFBS nucleotide rate	Z-score	Fisher score
Pax4	MA0068.1	Helix-Turn-Helix	Homeo	vertebrates	11.004	0.441	3	271	36	24716	3	0.000621	37	0.000107	18.757	4.725
CTCF	MA0139.1	Zinc-coordinating	BetaBetaAlpha-zinc finger	vertebrates	17.205	0.645	30	244	1414	23338	38	0.00498	1587	0.00291	14.58	7.431
Klf4	MA0039.2	Zinc-coordinating	BetaBetaAlpha-zinc finger	vertebrates	12.618	0.771	147	127	9525	15227	625	0.0431	37437	0.0362	14.154	15.02
SP1	MA0079.2	Zinc-coordinating	BetaBetaAlpha-zinc finger	vertebrates	11.129	0.82	138	136	8737	16015	585	0.0404	34969	0.0338	13.837	15.134
Sox2	MA0143.1	Other Alpha-Helix	High Mobility Group	vertebrates	12.951	0.361	27	247	1062	23690	30	0.00311	1270	0.00184	11.195	9.563
Pou5f1	MA0142.1	Helix-Turn-Helix	Homeo	vertebrates	14.808	0.308	30	244	1289	23463	36	0.00373	1627	0.00236	10.706	8.954
MZF1_1-4	MA0056.1	Zinc-coordinating	BetaBetaAlpha-zinc finger	vertebrates	8.586	0.725	171	103	11659	13093	1161	0.0481	73413	0.0426	10.361	15.043
NFKB1	MA0105.1	Ig-fold	Rel	vertebrates	15.627	0.758	37	237	1916	22836	52	0.00395	2517	0.00268	9.342	7.168
ZNF354C	MA0130.1	Zinc-coordinating	BetaBetaAlpha-zinc finger	vertebrates	8.958	0.615	179	95	12052	12700	1089	0.0451	69947	0.0406	8.73	17.512
NFE2L2	MA0150.1	Zipper-Type	Leucine Zipper	vertebrates	14.394	0.486	46	228	2349	22403	59	0.00448	3024	0.00321	8.474	9.026
Tcfcp2l1	MA0145.1	Other	CP2	vertebrates	11.65	0.609	96	178	6037	18715	194	0.0187	11837	0.016	8.255	9.78
GABPA	MA0062.2	Winged Helix-Turn-Helix	Ets	vertebrates	13.335	0.647	87	187	5451	19301	150	0.0114	9090	0.00966	6.688	8.899
RELA	MA0107.1	Ig-fold	Rel	vertebrates	14.757	0.567	69	205	3484	21268	86	0.00593	4944	0.00478	6.364	13.854
ESR2	MA0258.1	Zinc-coordinating	Hormone-nuclear Receptor	vertebrates	13.618	0.546	15	259	812	23940	17	0.00211	872	0.00152	5.782	3.228
MZF1_5-13	MA0057.1	Zinc-coordinating	BetaBetaAlpha-zinc finger	vertebrates	9.4	0.588	125	149	8564	16188	445	0.0307	29193	0.0282	5.724	9.064
NF-kappaB	MA0061.1	Ig-fold	Rel	vertebrates	13.345	0.621	77	197	4339	20413	113	0.0078	6853	0.00662	5.496	11.368
ZEB1	MA0103.1	Zinc-coordinating	BetaBetaAlpha-zinc finger	vertebrates	8.305	0.557	173	101	12001	12751	896	0.0371	59719	0.0346	5.13	13.973
NFYA	MA0060.1	Other Alpha-Helix	NFY CCAAT-binding	vertebrates	12.925	0.523	46	228	3015	21737	69	0.00762	4267	0.0066	4.779	4.138
Myf	MA0055.1	Zipper-Type	Helix-Loop-Helix	vertebrates	15.914	0.609	87	187	5694	19058	163	0.0135	10455	0.0121	4.761	7.411
Tal1::Gata1	MA0140.1	Zipper-Type	Helix-Loop-Helix	vertebrates	11.297	0.451	37	237	2508	22244	56	0.00696	3455	0.00601	4.639	3.091
FOXO3	MA0157.1	Winged Helix-Turn-Helix	Forkhead	vertebrates	11.734	0.298	111	163	7316	17436	331	0.0183	21688	0.0168	4.449	9.455
ESR1	MA0112.2	Zinc-coordinating	Hormone-nuclear Receptor	vertebrates	13.563	0.594	3	271	120	24632	3	0.000414	121	0.000234	4.399	1.88
MIZF	MA0131.1	Zinc-coordinating	BetaBetaAlpha-zinc finger	vertebrates	13.197	0.61	18	256	995	23757	21	0.00145	1107	0.00107	4.376	3.485
REL	MA0101.1	Ig-fold	Rel	vertebrates	10.515	0.559	99	175	5660	19092	162	0.0112	10418	0.0101	4.22	14.388
HNF4A	MA0114.1	Zinc-coordinating	Hormone-nuclear Receptor	vertebrates	9.617	0.522	51	223	2853	21899	61	0.00547	3781	0.00475	3.976	7.738
SOX9	MA0077.1	Other Alpha-Helix	High Mobility Group	vertebrates	9.079	0.358	99	175	5930	18822	206	0.0128	13429	0.0117	3.93	12.23
Mycn	MA0104.2	Zipper-Type	Helix-Loop-Helix	vertebrates	11.104	0.699	75	199	4852	19900	126	0.00869	8120	0.00785	3.639	6.699
RORA_1	MA0071.1	Zinc-coordinating	Hormone-nuclear Receptor	vertebrates	13.19	0.424	58	216	3910	20842	94	0.00649	5960	0.00576	3.636	4.447
Arnt::Ahr	MA0006.1	Zipper-Type	Helix-Loop-Helix	vertebrates	9.532	0.715	126	148	8416	16336	369	0.0153	24449	0.0142	3.532	10.426
E2F1	MA0024.1	Winged Helix-Turn-Helix	E2F	vertebrates	13.838	0.625	71	203	4471	20281	116	0.0064	7376	0.0057	3.525	7.08
Esrrb	MA0141.1	Zinc-coordinating	Hormone-nuclear Receptor	vertebrates	12.806	0.524	80	194	5093	19659	132	0.0109	8644	0.01	3.447	7.638
NR4A2	MA0160.1	Zinc-coordinating	Hormone-nuclear Receptor	vertebrates	10.165	0.491	118	156	8018	16734	294	0.0162	19733	0.0153	3.011	8.788
SPIB	MA0081.1	Winged Helix-Turn-Helix	Ets	vertebrates	9.06	0.466	164	110	11661	13091	830	0.0401	57115	0.0386	2.862	10.975
PLAG1	MA0163.1	Zinc-coordinating	BetaBetaAlpha-zinc finger	vertebrates	19.352	0.798	17	257	921	23831	17	0.00164	1014	0.00137	2.745	3.51
MYC::MAX	MA0059.1	Zipper-Type	Helix-Loop-Helix	vertebrates	14.237	0.602	26	248	1529	23223	29	0.0022	1774	0.00189	2.736	3.854
HIF1A::ARNT	MA0259.1	Zipper-Type	Helix-Loop-Helix	vertebrates	9.74	0.657	100	174	6871	17881	241	0.0133	16176	0.0125	2.72	6.831
FOXD1	MA0031.1	Winged Helix-Turn-Helix	Forkhead	vertebrates	11.926	0.275	97	177	6932	17820	290	0.016	19604	0.0152	2.644	5.344
NR1H2::RXRA	MA0115.1	Zinc-coordinating	Hormone-nuclear Receptor	vertebrates	27.878	0.445	1	273	36	24716	1	0.000117	37	6.08e-05	2.591	1.094
PPARG::RXRA	MA0065.2	Zinc-coordinating	Hormone-nuclear Receptor	vertebrates	11.663	0.547	48	226	2787	21965	58	0.006	3797	0.0055	2.549	6.541
Stat3	MA0144.1	Ig-fold	Stat	vertebrates	13.601	0.505	78	196	4989	19763	122	0.00842	8166	0.00789	2.25	7.303
NR3C1	MA0113.1	Zinc-coordinating	Hormone-nuclear Receptor	vertebrates	14.749	0.432	14	260	894	23858	16	0.00199	1003	0.00174	2.18	2.071
Myb	MA0100.1	Helix-Turn-Helix	Myb	vertebrates	9.883	0.591	124	150	8388	16364	322	0.0178	22034	0.017	2.166	9.581
MAX	MA0058.1	Zipper-Type	Helix-Loop-Helix	vertebrates	12.685	0.571	60	214	4055	20697	89	0.00614	5929	0.00573	2.057	4.525
Zfx	MA0146.1	Zinc-coordinating	BetaBetaAlpha-zinc finger	vertebrates	13.077	0.749	103	171	6334	18418	205	0.0198	14091	0.0191	2.047	11.606
Myc	MA0147.1	Zipper-Type	Helix-Loop-Helix	vertebrates	11.157	0.686	69	205	4652	20100	113	0.0078	7604	0.00735	1.984	5.171
ELK1	MA0028.1	Winged Helix-Turn-Helix	Ets	vertebrates	8.812	0.568	125	149	8557	16195	309	0.0213	21316	0.0206	1.924	9.103
FOXF2	MA0030.1	Winged Helix-Turn-Helix	Forkhead	vertebrates	14.824	0.334	29	245	1670	23082	33	0.00319	2171	0.00294	1.738	4.434
REST	MA0138.2	Zinc-coordinating	BetaBetaAlpha-zinc finger	vertebrates	23.134	0.596	2	272	108	24644	2	0.00029	110	0.000223	1.608	1.08
TLX1::NFIC	MA0119.1	Helix-Turn-Helix::Other	Homeo::Nuclear Factor I-CCAAT-binding	vertebrates	19.665	0.598	7	267	406	24346	7	0.000676	425	0.000575	1.552	1.777
INSM1	MA0155.1	Zinc-coordinating	BetaBetaAlpha-zinc finger	vertebrates	14.862	0.667	61	213	4154	20598	99	0.0082	6799	0.00789	1.331	4.436
RREB1	MA0073.1	Zinc-coordinating	BetaBetaAlpha-zinc finger	vertebrates	22.278	0.623	9	265	662	24090	11	0.00152	733	0.00142	0.99	1.154
Sox17	MA0078.1	Other Alpha-Helix	High Mobility Group	vertebrates	10.502	0.384	118	156	7823	16929	304	0.0189	21338	0.0186	0.892	9.925
ELF5	MA0136.1	Winged Helix-Turn-Helix	Ets	vertebrates	8.693	0.429	152	122	10523	14229	549	0.0341	38717	0.0337	0.876	11.332
EBF1	MA0154.1	Zipper-Type	Helix-Loop-Helix	vertebrates	11.564	0.648	97	177	6423	18329	191	0.0132	13443	0.013	0.62	7.908
Arnt	MA0004.1	Zipper-Type	Helix-Loop-Helix	vertebrates	10.992	0.642	56	218	3935	20817	88	0.00364	6116	0.00355	0.599	3.58
NFIL3	MA0025.1	Zipper-Type	Leucine Zipper	vertebrates	14.139	0.265	44	230	2900	21852	69	0.00524	4832	0.00514	0.517	3.913
Spz1	MA0111.1	Other	Other	vertebrates	11.907	0.538	48	226	3059	21693	61	0.00463	4270	0.00454	0.494	4.764
MEF2A	MA0052.1	Other Alpha-Helix	MADS	vertebrates	15.709	0.179	46	228	3145	21607	72	0.00497	5076	0.00491	0.322	3.487
Nr2e3	MA0164.1	Zinc-coordinating	Hormone-nuclear Receptor	vertebrates	12.028	0.373	39	235	2587	22165	54	0.00261	3793	0.00257	0.293	3.489
ELK4	MA0076.1	Winged Helix-Turn-Helix	Ets	vertebrates	14.123	0.583	46	228	3095	21657	56	0.00348	3996	0.00348	-0.009	3.728
NFATC2	MA0152.1	Ig-fold	Rel	vertebrates	9.859	0.346	135	139	8858	15894	430	0.0208	30714	0.0208	-0.031	12.491
Foxa2	MA0047.2	Winged Helix-Turn-Helix	Forkhead	vertebrates	13.268	0.315	81	193	5789	18963	191	0.0158	13660	0.0158	-0.091	4.48
Pax6	MA0069.1	Helix-Turn-Helix	Homeo	vertebrates	13.798	0.432	6	268	401	24351	6	0.00058	431	0.000583	-0.11	1.244
AP1	MA0099.2	Zipper-Type	Leucine Zipper	vertebrates	9.193	0.405	142	132	9900	14852	500	0.0242	35803	0.0242	-0.181	9.823
Hand1::Tcfe2a	MA0092.1	Zipper-Type	Helix-Loop-Helix	vertebrates	10.144	0.507	115	159	7350	17402	248	0.0171	17771	0.0172	-0.191	11.344
RXR::RAR_DR5	MA0159.1	Zinc-coordinating	Hormone-nuclear Receptor	vertebrates	16.004	0.535	6	268	475	24277	7	0.000821	509	0.000836	-0.245	0.841
USF1	MA0093.1	Zipper-Type	Helix-Loop-Helix	vertebrates	11.29	0.643	71	203	5012	19740	116	0.0056	8356	0.00565	-0.27	4.251
znf143	MA0088.1	Zinc-coordinating	BetaBetaAlpha-zinc finger	vertebrates	17.541	0.53	9	265	623	24129	9	0.00124	656	0.00127	-0.314	1.355
CREB1	MA0018.2	Zipper-Type	Leucine Zipper	vertebrates	10.139	0.523	70	204	4874	19878	102	0.00563	7372	0.0057	-0.366	4.498
Pax5	MA0014.1	Helix-Turn-Helix	Homeo	vertebrates	12.432	0.575	8	266	565	24187	8	0.0011	588	0.00114	-0.406	1.229
Foxq1	MA0040.1	Winged Helix-Turn-Helix	Forkhead	vertebrates	14.07	0.202	50	224	3491	21261	90	0.00683	6507	0.00692	-0.412	3.383
Gata1	MA0035.2	Zinc-coordinating	GATA	vertebrates	10.878	0.373	110	164	7887	16865	317	0.0241	22813	0.0243	-0.48	6.007
HNF1A	MA0046.1	Helix-Turn-Helix	Homeo	vertebrates	15.548	0.259	18	256	1196	23556	20	0.00193	1469	0.00199	-0.504	2.124
RXRA::VDR	MA0074.1	Zinc-coordinating	Hormone-nuclear Receptor	vertebrates	20.451	0.527	2	272	155	24597	2	0.000207	155	0.000225	-0.537	0.665
Evi1	MA0029.1	Zinc-coordinating	BetaBetaAlpha-zinc finger	vertebrates	17.909	0.28	7	267	603	24149	9	0.000869	679	0.000919	-0.662	0.687
FOXA1	MA0148.1	Winged Helix-Turn-Helix	Forkhead	vertebrates	12.533	0.332	108	166	7091	17661	277	0.021	20020	0.0213	-0.689	9.311
SPI1	MA0080.2	Winged Helix-Turn-Helix	Ets	vertebrates	9.64	0.435	142	132	9839	14913	440	0.0213	31849	0.0215	-0.777	10.171
Ddit3::Cebpa	MA0019.1	Zipper-Type	Leucine Zipper	vertebrates	11.652	0.483	36	238	2409	22343	45	0.00373	3320	0.00385	-0.784	3.188
EWSR1-FLI1	MA0149.1	Winged Helix-Turn-Helix	Ets	vertebrates	32.871	0.554	1	273	83	24669	1	0.000124	84	0.000146	-0.799	0.504
IRF2	MA0051.1	Winged Helix-Turn-Helix	IRF	vertebrates	21.134	0.412	4	270	299	24453	4	0.000497	312	0.000543	-0.807	0.857
Prrx2	MA0075.1	Helix-Turn-Helix	Homeo	vertebrates	9.063	0.027	123	151	8610	16142	518	0.0179	37640	0.0182	-0.911	7.895
YY1	MA0095.1	Zinc-coordinating	BetaBetaAlpha-zinc finger	vertebrates	8.101	0.51	161	113	11152	13600	711	0.0294	51662	0.03	-1.169	12.409
Nobox	MA0125.1	Helix-Turn-Helix	Homeo	vertebrates	9.573	0.26	97	177	7462	17290	336	0.0185	24528	0.019	-1.17	3.326
Egr1	MA0162.1	Zinc-coordinating	BetaBetaAlpha-zinc finger	vertebrates	14.456	0.739	56	218	3848	20904	81	0.00615	6011	0.00639	-1.173	3.97
NR2F1	MA0017.1	Zinc-coordinating	Hormone-nuclear Receptor	vertebrates	15.924	0.478	20	254	1460	23292	22	0.00213	1685	0.00228	-1.261	1.635
IRF1	MA0050.1	Winged Helix-Turn-Helix	IRF	vertebrates	16.008	0.383	43	231	2641	22111	51	0.00422	3836	0.00445	-1.311	4.961
TBP	MA0108.2	Beta-sheet	TATA-binding	vertebrates	10.086	0.377	78	196	5207	19545	145	0.015	10670	0.0155	-1.428	6.071
TP53	MA0106.1	Zinc-coordinating	Loop-Sheet-Helix	vertebrates	26.239	0.603	0	274	3	24749	0	0	3	5.8e-06	-1.462	0
Gfi	MA0038.1	Zinc-coordinating	BetaBetaAlpha-zinc finger	vertebrates	9.47	0.391	112	162	7594	17158	284	0.0196	20847	0.0201	-1.501	8.331
HNF1B	MA0153.1	Helix-Turn-Helix	Homeo	vertebrates	16.821	0.222	23	251	1562	23190	27	0.00224	2101	0.00244	-1.578	2.274
STAT1	MA0137.2	Ig-fold	Stat	vertebrates	13.119	0.452	39	235	2757	21995	48	0.00497	3687	0.00535	-1.985	2.693
Zfp423	MA0116.1	Zinc-coordinating	BetaBetaAlpha-zinc finger	vertebrates	17.925	0.679	39	235	2719	22033	47	0.00486	3640	0.00528	-2.183	2.858
RUNX1	MA0002.2	Ig-fold	Runt	vertebrates	10.401	0.502	111	163	7705	17047	255	0.0194	18993	0.0202	-2.271	7.292
PPARG	MA0066.1	Zinc-coordinating	Hormone-nuclear Receptor	vertebrates	20.365	0.523	0	274	16	24736	0	0	16	3.09e-05	-2.353	0
Pdx1	MA0132.1	Helix-Turn-Helix	Homeo	vertebrates	9.04	0.194	126	148	8991	15761	581	0.0241	43180	0.025	-2.406	7.281
Sox5	MA0087.1	Other Alpha-Helix	High Mobility Group	vertebrates	10.831	0.199	108	166	6922	17830	285	0.0138	21476	0.0145	-2.437	10.368
T	MA0009.1	Beta-Hairpin-Ribbon	T	vertebrates	17.863	0.452	6	268	607	24145	7	0.000531	658	0.0007	-2.471	0.408
FOXI1	MA0042.1	Winged Helix-Turn-Helix	Forkhead	vertebrates	13.183	0.263	84	190	5862	18890	200	0.0166	15073	0.0175	-2.682	5.263
PBX1	MA0070.1	Helix-Turn-Helix	Homeo	vertebrates	14.641	0.31	23	251	1541	23211	24	0.00199	2014	0.00234	-2.775	2.381
TEAD1	MA0090.1	Helix-Turn-Helix	Homeo	vertebrates	15.678	0.507	31	243	2274	22478	36	0.00298	2945	0.00342	-2.857	1.999
FEV	MA0156.1	Winged Helix-Turn-Helix	Ets	vertebrates	12.121	0.442	129	145	9421	15331	366	0.0202	27543	0.0213	-2.885	6.488
Nkx2-5	MA0063.1	Helix-Turn-Helix	Homeo	vertebrates	8.27	0.218	145	129	10265	14487	795	0.0384	58955	0.0399	-2.892	9.265
ARID3A	MA0151.1	Helix-Turn-Helix	Arid	vertebrates	9.896	0.062	123	151	9358	15394	658	0.0272	49196	0.0285	-2.945	4.595
SRF	MA0083.1	Other Alpha-Helix	MADS	vertebrates	17.965	0.466	3	271	337	24415	3	0.000248	362	0.00042	-3.249	0.326
NHLH1	MA0048.1	Zipper-Type	Helix-Loop-Helix	vertebrates	14.132	0.674	40	234	2916	21836	49	0.00406	4019	0.00466	-3.393	2.383
RORA_2	MA0072.1	Zinc-coordinating	Hormone-nuclear Receptor	vertebrates	17.425	0.369	16	258	1354	23398	18	0.00174	1602	0.00217	-3.537	0.84
HOXA5	MA0158.1	Helix-Turn-Helix	Homeo	vertebrates	8.759	0.315	148	126	11190	13562	852	0.047	63485	0.0491	-3.62	6.107
CEBPA	MA0102.2	Zipper-Type	Leucine Zipper	vertebrates	8.712	0.358	95	179	6745	18007	224	0.0139	17424	0.0152	-3.888	5.426
Nkx3-2	MA0122.1	Helix-Turn-Helix	Homeo	vertebrates	8.542	0.463	130	144	9328	15424	388	0.0241	29576	0.0257	-3.926	7.33
SRY	MA0084.1	Other Alpha-Helix	High Mobility Group	vertebrates	9.193	0.238	118	156	8273	16479	412	0.0256	31354	0.0273	-3.947	7.43
Lhx3	MA0135.1	Helix-Turn-Helix	Homeo	vertebrates	16.354	0.131	27	247	2362	22390	45	0.00404	3825	0.00481	-4.252	0.775
NKX3-1	MA0124.1	Helix-Turn-Helix	Homeo	vertebrates	11.127	0.179	86	188	6497	18255	242	0.0117	19442	0.0132	-4.902	3.39
Ar	MA0007.1	Zinc-coordinating	Hormone-nuclear Receptor	vertebrates	15.703	0.498	1	273	202	24550	1	0.000152	208	0.000442	-5.321	0.112
HLF	MA0043.1	Zipper-Type	Leucine Zipper	vertebrates	11.147	0.394	25	249	2456	22296	35	0.0029	3449	0.004	-6.666	0.358
TAL1::TCF3	MA0091.1	Zipper-Type	Helix-Loop-Helix	vertebrates	14.07	0.453	35	239	3348	21404	46	0.00381	4942	0.00573	-9.712	0.404
Foxd3	MA0041.1	Winged Helix-Turn-Helix	Forkhead	vertebrates	12.945	0.223	64	210	5557	19195	160	0.0132	14555	0.0169	-10.741	0.959

## Sheet: i
Number of genes submitted for analysis:	358
Number of genes included in analysis:	261
Number of genes missing from analysis:	97
Number of unique oPOSSUM genes in analysis:	261
JASPAR collection(s):	CORE
Taxonomic supergroup(s):	vertebrates
Minimum profile specificity:	8 bits
Conservation cutoff:	0.6
Matrix score threshold:	0.85
Upstream sequence length:	2000
Downstream sequence length:	2000
Results returned:	All results sorted by Z-score
Target Genes
Analyzed:	ABHD5 AEN AFMID AMBP ANKHD1 ANKRD19P ANKRD33B ANKRD55 ARHGAP36 ARMCX1 ASTE1 ATF7 BCAT1 BEX5 BOLA2B C10orf76 C16orf93 C1orf94 C2orf80 C5orf58 C9orf64 CACNA2D3 CAPN13 CASP10 CCDC125 CCDC88C CCK CCL26 CCNC CCRN4L CD40 CDH23 CEND1 CER1 CGB7 CHST11 CKMT1A CLDN10 CLDN6 COMT CRYBA4 CRYGB CSMD2 CSN1S1 CTRL CTSC CYYR1 DDX11 DDX21 DDX51 DGCR5 DHX34 DLEC1 DNAJB5 DOK3 DPH2 DUSP6 EME2 ENHO ENPP1 EPT1 ERI1 ETF…
Omitted:	ABHD17B CAPN15 CLUH D21S2088E DDX11-AS1 DEPDC1-AS1 DGUOK-AS1 DLGAP1-AS2 DNAH17-AS1 FLJ43315 IFNLR1 IPW IRAK1BP1 JADE2 LINC00239 LINC00545 LINC00562 LINC00923 LINC00941 LINC01146 LINC01315 LINC01336 LINC01424 LINC01515 lnc-ADCY2-5 lnc-AL353698.1-1 lnc-C11orf36-2 lnc-C14orf118-1 lnc-CHMP4C-3 lnc-DHCR24-1 lnc-ENPP1-2 lnc-FBN1-1 lnc-FKBP2-1 lnc-INTS4-1 lnc-LRMP-2 lnc-MACC1-1 lnc-MAEA-2 lnc-MAGEB1-1 l…
Results - click column headers to sort by that column
TF	JASPAR ID	Class	Family	Tax group	IC	GC Content	Target gene hits	Target gene non-hits	Background gene hits	Background gene non-hits	Target TFBS hits	Target TFBS nucleotide rate	Background TFBS hits	Background TFBS nucleotide rate	Z-score	Fisher score
NHLH1	MA0048.1	Zipper-Type	Helix-Loop-Helix	vertebrates	14.132	0.674	56	205	2916	21836	78	0.00651	4019	0.00466	10.262	11.804
SP1	MA0079.2	Zinc-coordinating	BetaBetaAlpha-zinc finger	vertebrates	11.129	0.82	124	137	8737	16015	551	0.0383	34969	0.0338	9.463	10.217
Esrrb	MA0141.1	Zinc-coordinating	Hormone-nuclear Receptor	vertebrates	12.806	0.524	74	187	5093	19659	147	0.0123	8644	0.01	8.512	6.315
INSM1	MA0155.1	Zinc-coordinating	BetaBetaAlpha-zinc finger	vertebrates	14.862	0.667	73	188	4154	20598	115	0.00959	6799	0.00789	7.315	12.218
PPARG	MA0066.1	Zinc-coordinating	Hormone-nuclear Receptor	vertebrates	20.365	0.523	1	260	16	24736	1	0.000139	16	3.09e-05	7.137	1.812
MAX	MA0058.1	Zipper-Type	Helix-Loop-Helix	vertebrates	12.685	0.571	63	198	4055	20697	101	0.00702	5929	0.00573	6.474	7.04
NFE2L2	MA0150.1	Zipper-Type	Leucine Zipper	vertebrates	14.394	0.486	40	221	2349	22403	54	0.00413	3024	0.00321	6.107	6.27
Stat3	MA0144.1	Ig-fold	Stat	vertebrates	13.601	0.505	79	182	4989	19763	134	0.00932	8166	0.00789	6.09	9.481
MZF1_1-4	MA0056.1	Zinc-coordinating	BetaBetaAlpha-zinc finger	vertebrates	8.586	0.725	152	109	11659	13093	1097	0.0458	73413	0.0426	5.988	8.448
znf143	MA0088.1	Zinc-coordinating	BetaBetaAlpha-zinc finger	vertebrates	17.541	0.53	13	248	623	24129	13	0.00181	656	0.00127	5.714	4.091
ELK1	MA0028.1	Winged Helix-Turn-Helix	Ets	vertebrates	8.812	0.568	119	142	8557	16195	327	0.0227	21316	0.0206	5.688	8.718
Zfp423	MA0116.1	Zinc-coordinating	BetaBetaAlpha-zinc finger	vertebrates	17.925	0.679	44	217	2719	22033	61	0.00636	3640	0.00528	5.66	5.841
EBF1	MA0154.1	Zipper-Type	Helix-Loop-Helix	vertebrates	11.564	0.648	93	168	6423	18329	211	0.0147	13443	0.013	5.607	7.896
ZNF354C	MA0130.1	Zinc-coordinating	BetaBetaAlpha-zinc finger	vertebrates	8.958	0.615	160	101	12052	12700	1041	0.0434	69947	0.0406	5.501	10.378
Zfx	MA0146.1	Zinc-coordinating	BetaBetaAlpha-zinc finger	vertebrates	13.077	0.749	98	163	6334	18418	216	0.021	14091	0.0191	5.422	11.077
REST	MA0138.2	Zinc-coordinating	BetaBetaAlpha-zinc finger	vertebrates	23.134	0.596	3	258	108	24644	3	0.000438	110	0.000223	5.363	2.205
USF1	MA0093.1	Zipper-Type	Helix-Loop-Helix	vertebrates	11.29	0.643	78	183	5012	19740	137	0.00667	8356	0.00565	5.114	8.777
GABPA	MA0062.2	Winged Helix-Turn-Helix	Ets	vertebrates	13.335	0.647	81	180	5451	19301	143	0.0109	9090	0.00966	4.921	7.612
Egr1	MA0162.1	Zinc-coordinating	BetaBetaAlpha-zinc finger	vertebrates	14.456	0.739	65	196	3848	20904	97	0.00742	6011	0.00639	4.876	9.612
E2F1	MA0024.1	Winged Helix-Turn-Helix	E2F	vertebrates	13.838	0.625	57	204	4471	20281	120	0.00667	7376	0.0057	4.876	2.661
ESR2	MA0258.1	Zinc-coordinating	Hormone-nuclear Receptor	vertebrates	13.618	0.546	14	247	812	23940	16	0.002	872	0.00152	4.696	2.952
ELF5	MA0136.1	Winged Helix-Turn-Helix	Ets	vertebrates	8.693	0.429	151	110	10523	14229	573	0.0359	38717	0.0337	4.571	14.49
Pax6	MA0069.1	Helix-Turn-Helix	Homeo	vertebrates	13.798	0.432	9	252	401	24351	9	0.000876	431	0.000583	4.546	3.543
Myc	MA0147.1	Zipper-Type	Helix-Loop-Helix	vertebrates	11.157	0.686	73	188	4652	20100	120	0.00834	7604	0.00735	4.399	8.447
Arnt	MA0004.1	Zipper-Type	Helix-Loop-Helix	vertebrates	10.992	0.642	67	194	3935	20817	101	0.00421	6116	0.00355	4.231	10.159
Mycn	MA0104.2	Zipper-Type	Helix-Loop-Helix	vertebrates	11.104	0.699	71	190	4852	19900	127	0.00883	8120	0.00785	4.206	6.252
Klf4	MA0039.2	Zinc-coordinating	BetaBetaAlpha-zinc finger	vertebrates	12.618	0.771	131	130	9525	15227	550	0.0382	37437	0.0362	4.172	9.354
NF-kappaB	MA0061.1	Ig-fold	Rel	vertebrates	13.345	0.621	67	194	4339	20413	108	0.00751	6853	0.00662	4.124	7.306
HIF1A::ARNT	MA0259.1	Zipper-Type	Helix-Loop-Helix	vertebrates	9.74	0.657	101	160	6871	17881	246	0.0137	16176	0.0125	4.001	9.287
FOXF2	MA0030.1	Winged Helix-Turn-Helix	Forkhead	vertebrates	14.824	0.334	27	234	1670	23082	36	0.0035	2171	0.00294	3.946	3.952
MZF1_5-13	MA0057.1	Zinc-coordinating	BetaBetaAlpha-zinc finger	vertebrates	9.4	0.588	119	142	8564	16188	430	0.0299	29193	0.0282	3.845	8.681
Arnt::Ahr	MA0006.1	Zipper-Type	Helix-Loop-Helix	vertebrates	9.532	0.715	110	151	8416	16336	366	0.0153	24449	0.0142	3.487	5.544
REL	MA0101.1	Ig-fold	Rel	vertebrates	10.515	0.559	80	181	5660	19092	157	0.0109	10418	0.0101	3.204	6.027
Tcfcp2l1	MA0145.1	Other	CP2	vertebrates	11.65	0.609	90	171	6037	18715	175	0.017	11837	0.016	3.064	8.645
Sox2	MA0143.1	Other Alpha-Helix	High Mobility Group	vertebrates	12.951	0.361	18	243	1062	23690	21	0.00219	1270	0.00184	3.056	3.356
Ar	MA0007.1	Zinc-coordinating	Hormone-nuclear Receptor	vertebrates	15.703	0.498	4	257	202	24550	4	0.000612	208	0.000442	2.996	1.776
AP1	MA0099.2	Zipper-Type	Leucine Zipper	vertebrates	9.193	0.405	141	120	9900	14852	522	0.0254	35803	0.0242	2.91	12.518
RREB1	MA0073.1	Zinc-coordinating	BetaBetaAlpha-zinc finger	vertebrates	22.278	0.623	10	251	662	24090	12	0.00167	733	0.00142	2.504	1.791
SOX9	MA0077.1	Other Alpha-Helix	High Mobility Group	vertebrates	9.079	0.358	87	174	5930	18822	198	0.0124	13429	0.0117	2.489	7.78
NFATC2	MA0152.1	Ig-fold	Rel	vertebrates	9.859	0.346	118	143	8858	15894	443	0.0216	30714	0.0208	2.068	6.777
NFKB1	MA0105.1	Ig-fold	Rel	vertebrates	15.627	0.758	29	232	1916	22836	38	0.00291	2517	0.00268	1.665	3.407
TLX1::NFIC	MA0119.1	Helix-Turn-Helix::Other	Homeo::Nuclear Factor I-CCAAT-binding	vertebrates	19.665	0.598	7	254	406	24346	7	0.000681	425	0.000575	1.627	1.948
SRF	MA0083.1	Other Alpha-Helix	MADS	vertebrates	17.965	0.466	6	255	337	24415	6	0.000501	362	0.00042	1.431	1.893
RORA_1	MA0071.1	Zinc-coordinating	Hormone-nuclear Receptor	vertebrates	13.19	0.424	62	199	3910	20842	87	0.00605	5960	0.00576	1.429	7.454
ELK4	MA0076.1	Winged Helix-Turn-Helix	Ets	vertebrates	14.123	0.583	46	215	3095	21657	59	0.00369	3996	0.00348	1.37	4.531
RORA_2	MA0072.1	Zinc-coordinating	Hormone-nuclear Receptor	vertebrates	17.425	0.369	23	238	1354	23398	24	0.00234	1602	0.00217	1.346	4.014
Myf	MA0055.1	Zipper-Type	Helix-Loop-Helix	vertebrates	15.914	0.609	76	185	5694	19058	150	0.0125	10455	0.0121	1.337	4.307
NR3C1	MA0113.1	Zinc-coordinating	Hormone-nuclear Receptor	vertebrates	14.749	0.432	14	247	894	23858	15	0.00188	1003	0.00174	1.171	2.352
ZEB1	MA0103.1	Zinc-coordinating	BetaBetaAlpha-zinc finger	vertebrates	8.305	0.557	155	106	12001	12751	843	0.0352	59719	0.0346	1.105	8.175
ESR1	MA0112.2	Zinc-coordinating	Hormone-nuclear Receptor	vertebrates	13.563	0.594	2	259	120	24632	2	0.000278	121	0.000234	1.01	1.01
RELA	MA0107.1	Ig-fold	Rel	vertebrates	14.757	0.567	49	212	3484	21268	71	0.00494	4944	0.00478	0.851	3.828
CTCF	MA0139.1	Zinc-coordinating	BetaBetaAlpha-zinc finger	vertebrates	17.205	0.645	20	241	1414	23338	23	0.00304	1587	0.00291	0.849	2.163
NR4A2	MA0160.1	Zinc-coordinating	Hormone-nuclear Receptor	vertebrates	10.165	0.491	112	149	8018	16734	277	0.0154	19733	0.0153	0.453	8.261
CREB1	MA0018.2	Zipper-Type	Leucine Zipper	vertebrates	10.139	0.523	70	191	4874	19878	104	0.00578	7372	0.0057	0.409	5.691
Hand1::Tcfe2a	MA0092.1	Zipper-Type	Helix-Loop-Helix	vertebrates	10.144	0.507	102	159	7350	17402	249	0.0173	17771	0.0172	0.389	7.144
FOXO3	MA0157.1	Winged Helix-Turn-Helix	Forkhead	vertebrates	11.734	0.298	105	156	7316	17436	302	0.0168	21688	0.0168	0.075	8.723
PLAG1	MA0163.1	Zinc-coordinating	BetaBetaAlpha-zinc finger	vertebrates	19.352	0.798	11	250	921	23831	14	0.00136	1014	0.00137	-0.131	0.963
NFYA	MA0060.1	Other Alpha-Helix	NFY CCAAT-binding	vertebrates	12.925	0.523	38	223	3015	21737	59	0.00656	4267	0.0066	-0.18	1.95
SPIB	MA0081.1	Winged Helix-Turn-Helix	Ets	vertebrates	9.06	0.466	153	108	11661	13091	791	0.0385	57115	0.0386	-0.289	8.912
Sox17	MA0078.1	Other Alpha-Helix	High Mobility Group	vertebrates	10.502	0.384	96	165	7823	16929	295	0.0185	21338	0.0186	-0.294	3.126
TAL1::TCF3	MA0091.1	Zipper-Type	Helix-Loop-Helix	vertebrates	14.07	0.453	42	219	3348	21404	68	0.00567	4942	0.00573	-0.31	2.013
RXRA::VDR	MA0074.1	Zinc-coordinating	Hormone-nuclear Receptor	vertebrates	20.451	0.527	2	259	155	24597	2	0.000209	155	0.000225	-0.496	0.715
TEAD1	MA0090.1	Helix-Turn-Helix	Homeo	vertebrates	15.678	0.507	32	229	2274	22478	40	0.00334	2945	0.00342	-0.531	2.828
SPI1	MA0080.2	Winged Helix-Turn-Helix	Ets	vertebrates	9.64	0.435	139	122	9839	14913	438	0.0213	31849	0.0215	-0.61	11.759
STAT1	MA0137.2	Ig-fold	Stat	vertebrates	13.119	0.452	34	227	2757	21995	50	0.00521	3687	0.00535	-0.697	1.652
IRF2	MA0051.1	Winged Helix-Turn-Helix	IRF	vertebrates	21.134	0.412	3	258	299	24453	4	0.000501	312	0.000543	-0.743	0.49
YY1	MA0095.1	Zinc-coordinating	BetaBetaAlpha-zinc finger	vertebrates	8.101	0.51	155	106	11152	13600	710	0.0296	51662	0.03	-0.764	12.853
EWSR1-FLI1	MA0149.1	Winged Helix-Turn-Helix	Ets	vertebrates	32.871	0.554	1	260	83	24669	1	0.000125	84	0.000146	-0.767	0.534
MYC::MAX	MA0059.1	Zipper-Type	Helix-Loop-Helix	vertebrates	14.237	0.602	21	240	1529	23223	23	0.00176	1774	0.00189	-1.14	2.015
FEV	MA0156.1	Winged Helix-Turn-Helix	Ets	vertebrates	12.121	0.442	127	134	9421	15331	375	0.0209	27543	0.0213	-1.159	7.999
MIZF	MA0131.1	Zinc-coordinating	BetaBetaAlpha-zinc finger	vertebrates	13.197	0.61	13	248	995	23757	14	0.000973	1107	0.00107	-1.16	1.363
Nr2e3	MA0164.1	Zinc-coordinating	Hormone-nuclear Receptor	vertebrates	12.028	0.373	41	220	2587	22165	49	0.00238	3793	0.00257	-1.385	5.15
TP53	MA0106.1	Zinc-coordinating	Loop-Sheet-Helix	vertebrates	26.239	0.603	0	261	3	24749	0	0	3	5.8e-06	-1.461	0
FOXD1	MA0031.1	Winged Helix-Turn-Helix	Forkhead	vertebrates	11.926	0.275	96	165	6932	17820	264	0.0147	19604	0.0152	-1.48	6.602
PPARG::RXRA	MA0065.2	Zinc-coordinating	Hormone-nuclear Receptor	vertebrates	11.663	0.547	43	218	2787	21965	50	0.00521	3797	0.0055	-1.505	4.899
Sox5	MA0087.1	Other Alpha-Helix	High Mobility Group	vertebrates	10.831	0.199	94	167	6922	17830	287	0.014	21476	0.0145	-1.79	5.822
Tal1::Gata1	MA0140.1	Zipper-Type	Helix-Loop-Helix	vertebrates	11.297	0.451	35	226	2508	22244	45	0.00563	3455	0.00601	-1.876	2.907
PBX1	MA0070.1	Helix-Turn-Helix	Homeo	vertebrates	14.641	0.31	21	240	1541	23211	25	0.00209	2014	0.00234	-1.991	1.961
HLF	MA0043.1	Zipper-Type	Leucine Zipper	vertebrates	11.147	0.394	32	229	2456	22296	44	0.00367	3449	0.004	-1.998	2.07
Pou5f1	MA0142.1	Helix-Turn-Helix	Homeo	vertebrates	14.808	0.308	18	243	1289	23463	20	0.00209	1627	0.00236	-2.161	1.96
Spz1	MA0111.1	Other	Other	vertebrates	11.907	0.538	38	223	3059	21693	54	0.00413	4270	0.00454	-2.331	1.812
T	MA0009.1	Beta-Hairpin-Ribbon	T	vertebrates	17.863	0.452	7	254	607	24145	7	0.000535	658	0.0007	-2.405	0.777
IRF1	MA0050.1	Winged Helix-Turn-Helix	IRF	vertebrates	16.008	0.383	35	226	2641	22111	48	0.004	3836	0.00445	-2.551	2.349
SRY	MA0084.1	Other Alpha-Helix	High Mobility Group	vertebrates	9.193	0.238	106	155	8273	16479	418	0.0262	31354	0.0273	-2.608	4.678
NR2F1	MA0017.1	Zinc-coordinating	Hormone-nuclear Receptor	vertebrates	15.924	0.478	18	243	1460	23292	20	0.00195	1685	0.00228	-2.677	1.263
RUNX1	MA0002.2	Ig-fold	Runt	vertebrates	10.401	0.502	103	158	7705	17047	251	0.0192	18993	0.0202	-2.694	5.892
HNF4A	MA0114.1	Zinc-coordinating	Hormone-nuclear Receptor	vertebrates	9.617	0.522	38	223	2853	21899	47	0.00425	3781	0.00475	-2.79	2.527
NR1H2::RXRA	MA0115.1	Zinc-coordinating	Hormone-nuclear Receptor	vertebrates	27.878	0.445	0	261	36	24716	0	0	37	6.08e-05	-3.126	0
Ddit3::Cebpa	MA0019.1	Zipper-Type	Leucine Zipper	vertebrates	11.652	0.483	36	225	2409	22343	40	0.00334	3320	0.00385	-3.164	3.818
Gfi	MA0038.1	Zinc-coordinating	BetaBetaAlpha-zinc finger	vertebrates	9.47	0.391	94	167	7594	17158	272	0.0189	20847	0.0201	-3.348	3.269
Pax5	MA0014.1	Helix-Turn-Helix	Homeo	vertebrates	12.432	0.575	6	255	565	24187	6	0.000834	588	0.00114	-3.441	0.598
Myb	MA0100.1	Helix-Turn-Helix	Myb	vertebrates	9.883	0.591	114	147	8388	16364	285	0.0159	22034	0.017	-3.481	7.291
Nkx3-2	MA0122.1	Helix-Turn-Helix	Homeo	vertebrates	8.542	0.463	117	144	9328	15424	387	0.0242	29576	0.0257	-3.625	4.495
NKX3-1	MA0124.1	Helix-Turn-Helix	Homeo	vertebrates	11.127	0.179	99	162	6497	18255	247	0.012	19442	0.0132	-3.78	10.554
MEF2A	MA0052.1	Other Alpha-Helix	MADS	vertebrates	15.709	0.179	46	215	3145	21607	60	0.00417	5076	0.00491	-4.004	4.264
HNF1B	MA0153.1	Helix-Turn-Helix	Homeo	vertebrates	16.821	0.222	19	242	1562	23190	23	0.00192	2101	0.00244	-4.009	1.221
Pax4	MA0068.1	Helix-Turn-Helix	Homeo	vertebrates	11.004	0.441	0	261	36	24716	0	0	37	0.000107	-4.056	0
FOXI1	MA0042.1	Winged Helix-Turn-Helix	Forkhead	vertebrates	13.183	0.263	85	176	5862	18890	191	0.0159	15073	0.0175	-4.483	7.208
Foxq1	MA0040.1	Winged Helix-Turn-Helix	Forkhead	vertebrates	14.07	0.202	44	217	3491	21261	77	0.00589	6507	0.00692	-4.723	2.119
Nobox	MA0125.1	Helix-Turn-Helix	Homeo	vertebrates	9.573	0.26	93	168	7462	17290	310	0.0172	24528	0.019	-4.798	3.4
Pdx1	MA0132.1	Helix-Turn-Helix	Homeo	vertebrates	9.04	0.194	110	151	8991	15761	550	0.0229	43180	0.025	-5.095	3.476
CEBPA	MA0102.2	Zipper-Type	Leucine Zipper	vertebrates	8.712	0.358	80	181	6745	18007	216	0.0135	17424	0.0152	-5.101	2.086
Prrx2	MA0075.1	Helix-Turn-Helix	Homeo	vertebrates	9.063	0.027	109	152	8610	16142	471	0.0164	37640	0.0182	-5.162	4.442
HNF1A	MA0046.1	Helix-Turn-Helix	Homeo	vertebrates	15.548	0.259	13	248	1196	23556	14	0.00136	1469	0.00199	-5.351	0.701
Evi1	MA0029.1	Zinc-coordinating	BetaBetaAlpha-zinc finger	vertebrates	17.909	0.28	3	258	603	24149	5	0.000487	679	0.000919	-5.452	0.047
ARID3A	MA0151.1	Helix-Turn-Helix	Arid	vertebrates	9.896	0.062	124	137	9358	15394	623	0.026	49196	0.0285	-5.792	6.99
FOXA1	MA0148.1	Winged Helix-Turn-Helix	Forkhead	vertebrates	12.533	0.332	94	167	7091	17661	249	0.019	20020	0.0213	-5.896	5.089
Gata1	MA0035.2	Zinc-coordinating	GATA	vertebrates	10.878	0.373	102	159	7887	16865	284	0.0217	22813	0.0243	-6.253	4.77
RXR::RAR_DR5	MA0159.1	Zinc-coordinating	Hormone-nuclear Receptor	vertebrates	16.004	0.535	3	258	475	24277	3	0.000355	509	0.000836	-6.365	0.13
TBP	MA0108.2	Beta-sheet	TATA-binding	vertebrates	10.086	0.377	69	192	5207	19545	127	0.0132	10670	0.0155	-6.844	3.808
Lhx3	MA0135.1	Helix-Turn-Helix	Homeo	vertebrates	16.354	0.131	26	235	2362	22390	39	0.00353	3825	0.00481	-7.043	0.821
HOXA5	MA0158.1	Helix-Turn-Helix	Homeo	vertebrates	8.759	0.315	145	116	11190	13562	809	0.045	63485	0.0491	-7.182	7.526
NFIL3	MA0025.1	Zipper-Type	Leucine Zipper	vertebrates	14.139	0.265	33	228	2900	21852	48	0.00367	4832	0.00514	-7.796	1.052
Foxd3	MA0041.1	Winged Helix-Turn-Helix	Forkhead	vertebrates	12.945	0.223	78	183	5557	19195	169	0.0141	14555	0.0169	-8.196	5.689
Foxa2	MA0047.2	Winged Helix-Turn-Helix	Forkhead	vertebrates	13.268	0.315	72	189	5789	18963	157	0.0131	13660	0.0158	-8.344	2.714
Nkx2-5	MA0063.1	Helix-Turn-Helix	Homeo	vertebrates	8.27	0.218	129	132	10265	14487	713	0.0347	58955	0.0399	-10.054	5.128

[truncated: 13 more sheets: j, k, l, m, n, o, p, q, r, s, t, u, v]
