# Supplementary material for: Gene expression profiling of skeletal myogenesis in human embryonic stem cells reveals a potential cascade of transcription factors regulating stages of myogenesis, including quiescent/activated satellite cell-like gene expression
Source: PLoS One. 2019 Sep 27;14(9):e0222946. doi: 10.1371/journal.pone.0222946 (PMC6764674; doi:10.1371/journal.pone.0222946)
Supplement: S3 Table — (XLSX) [file pone.0222946.s003.xlsx]

## Sheet: S3 table
Pearson corr. with NODAL	Gene symbol	Agilent feature number	Agilent probe name	Day_0_rep1	Day_0_rep2	Day_0_rep3	Day_2_High_rep1	Day_2_High_rep2	Day_2_High_rep3	Day_2_Low_rep1	Day_2_Low_rep2	Day_2_Low_rep3	Day_2_Low_LDN_rep1	Day_2_Low_LDN_rep2	Day_2_Low_LDN_rep3	Day_8_rep1	Day_8_rep2	Day_8_rep3	Day_25_rep1	Day_25_rep2	Day_25_rep3	Day_40_rep1	Day_40_rep2	Day_40_rep3	Day_50_rep1	Day_50_rep2	Day_50_rep3
1	NODAL	11979	A_33_P3299776	8.501	8.991	9.512	10.666	8.18	10.466	5.977	2.451	7.135	5.875	8.588	8.902	3.791	3.834	5.05	5.468	4.661	5.37	3.977	4.846	5.058	1.733	2.906	2.998
0.854473	CER1	55875	A_23_P329798	3.518	4.669	3.974	7.104	2.825	5.585	1.829	1.752	1.85	2.357	5.583	4.691	1.649	1.794	1.862	1.557	1.786	1.667	1.536	2.19	1.627	1.471	1.973	1.799
0.847139	LOC339988	15784	A_33_P3429242	7.94	8.409	8.298	7.829	7.969	8.786	6.752	7.136	7.931	6	8.109	8.301	5.082	5.798	5.454	5.714	5.893	6.012	5.229	5.993	6.093	5.825	5.799	5.742
0.845821	LINC01336	26457	A_33_P3370434	5.029	4.403	4.981	5.711	5.235	5.8	5.044	3.369	4.887	3.92	5.043	5.289	1.489	1.516	2.885	1.474	1.452	1.472	1.466	1.557	1.485	1.532	1.828	1.513
0.83561	COX10	44605	A_23_P55123	7.965	7.999	8.197	8.256	8.082	8.386	7.994	7.565	7.884	7.793	7.568	8.031	7.073	6.888	7.887	6.757	6.922	6.976	6.732	6.903	6.883	6.339	6.577	6.753
0.834087	TRMU	5509	A_33_P3433156	9.37	9.526	9.553	9.055	8.963	9.244	8.43	8.712	8.916	8.623	8.892	8.825	7.614	7.638	8.481	7.644	7.491	7.608	7.518	7.681	7.459	7.326	7.337	7.084
0.833673	CAAP1	10953	A_33_P3220242	9.026	8.7	8.92	9.052	8.865	9.119	8.864	8.563	9.007	8.654	8.69	9.097	8.157	8.197	8.649	8.454	8.252	8.102	7.826	8.417	8.24	8.013	7.943	7.635
0.832596	LEMD3	38802	A_33_P3382709	10.212	10.121	10.352	10.03	9.957	10.077	9.848	9.565	9.887	9.812	9.759	10.095	9.375	9.76	9.653	9.548	9.643	9.709	9.251	9.714	9.81	9.636	9.353	9.389
0.832013	lnc-PANK3-9	9871	A_22_P00011447	10.203	9.555	10.357	6.766	6.073	7.885	5.26	4.529	5.988	6.116	7.024	7.197	1.813	2.06	2.587	5.798	2.163	1.884	1.657	2.647	2.375	1.516	3.268	2.539
0.831116	KCNK17	46397	A_24_P112032	4.89	4.764	4.555	5.638	5.529	6.278	4.737	2.953	5.467	5.488	6.434	6.364	3.648	2.037	2.269	1.773	2.925	2.526	1.878	2.739	3.046	1.58	2.84	2.193
0.829413	RMDN3	34295	A_23_P152087	11.395	11.32	11.424	11.304	11.355	11.319	11.319	11.111	11.185	11.292	11.209	11.359	10.884	11.011	11.056	11.136	11.02	10.998	11.057	11.218	11.085	10.901	11.074	10.869
0.828717	0	25913	A_22_P00016692	6.937	6.248	6.561	6.344	6.454	6.811	6.313	5.134	5.679	5.962	6.169	6.117	4.728	5.451	5.12	4.805	4.864	5.385	4.235	5.202	4.967	4.816	3.035	4.374
0.82822	GLIDR	50420	A_33_P3226439	9.591	9.566	9.2	9.404	9.555	9.296	8.744	8.867	8.845	9.134	9.055	9.091	8.036	8.525	7.709	8.576	8.567	8.369	8.108	8.048	8.298	7.236	7.967	7.671
0.82774	XLOC_l2_002441	41139	A_21_P0010995	8.827	9.065	9.058	7.803	6.894	8.347	6.765	6.945	7.341	6.454	7.499	7.871	5.087	4.662	4.98	4.906	4.295	4.62	4.858	4.396	4.151	4.499	4.485	4.183
0.827678	CRYGB	26694	A_23_P414842	6.512	6.536	6.807	5.748	5.164	5.757	5.011	4.201	6.167	4.115	5.642	6.046	1.734	1.559	1.749	1.557	1.516	1.53	1.513	1.704	1.536	1.474	2.042	1.568
0.827027	KATNB1	11488	A_23_P117980	8.986	9.112	9.08	9.601	9.46	9.579	8.477	8.539	9.058	8.923	9.427	9.117	8.203	7.74	8.472	7.681	7.592	7.712	8.053	7.912	7.891	7.453	8.288	8.187
0.824395	TRAF7	42912	A_24_P53150	10.873	10.924	10.955	11.164	11.105	11.122	10.761	10.687	11.088	10.903	11.21	11.104	10.503	10.57	10.781	10.695	10.496	10.546	10.299	10.262	10.447	10.406	10.668	10.413
0.82306	SURF4	24519	A_33_P3222783	9.199	9.359	9.922	9.944	9.662	9.725	9.076	9.305	9.324	9.587	9.287	9.214	8.498	8.321	8.771	8.843	8.363	8.627	8.442	8.367	8.75	8.214	8.535	8.35
0.822504	0	11766	A_22_P00002775	7.229	7.173	7.104	7.195	7.068	6.956	6.827	6.456	6.278	6.455	6.587	6.53	5.15	5.878	5.733	5.611	5.675	5.659	4.298	4.96	5.03	3.763	4.43	4.136
0.821826	MRM1	19809	A_23_P15603	9.532	9.786	9.725	9.369	9.034	9.335	8.837	8.777	8.94	8.766	9.028	8.999	6.921	7.422	8.705	7.588	7.125	7.327	7.215	6.975	7.165	6.54	6.785	7.431
0.821386	RCL1	56399	A_22_P00022232	11.296	11.29	11.382	11.347	11.086	11.081	10.672	10.43	10.921	11.026	10.557	10.886	10.203	9.927	9.976	10.011	9.547	9.781	9.751	9.389	9.978	9.814	9.614	9.156
0.820588	R3HCC1L	12264	A_23_P301336	7.21	7.51	7.524	7.934	7.594	7.923	7.489	7.291	7.334	7.292	7.459	7.536	6.807	7.158	6.7	6.537	6.623	6.735	6.184	6.557	6.344	5.908	6.032	6.17
0.820428	lnc-ZNF569-1	44339	A_22_P00018160	4.389	4.695	4.737	3.99	3.033	3.888	3.244	2.55	3.084	2.992	3.005	3.26	1.569	2.581	2.345	2.116	1.496	2.933	1.51	2.752	1.813	2.186	1.563	1.529
0.819875	NFASC	47746	A_33_P3406866	8.664	8.812	8.578	8.34	7.796	8.248	7.375	6.792	7.69	8.098	8.881	8.681	6.392	6.211	5.678	5.728	6.213	6.15	6.457	5.738	6.034	6.01	5.88	6.932
0.819189	SFXN5	7605	A_24_P63030	9.989	9.967	9.944	9.481	9.335	9.545	8.964	8.821	9.064	9.591	9.525	9.406	8.275	8.465	8.113	7.708	8.238	8.413	7.984	8.088	7.603	7.355	7.602	8.283
0.819186	LOC102724238	21004	A_21_P0013723	9.147	8.863	8.924	8.854	8.695	8.809	8.367	8.369	8.391	8.396	8.592	8.66	6.391	7.15	6.992	7.201	7.319	7.345	6.746	7.004	6.827	5.962	6.998	7.461
0.818916	RCL1	19594	A_23_P9152	11.598	11.478	11.587	11.574	11.36	11.357	10.871	10.744	11.122	11.454	11.026	11.158	10.488	10.461	10.264	10.277	10.077	9.997	10.021	9.979	10.249	10.149	9.831	9.375
0.817237	ZDHHC22	12343	A_24_P99175	4.716	5.346	5.311	4.673	4.121	5.153	4.213	3.212	4.513	4.456	5.093	4.927	1.688	2.656	1.924	1.594	1.727	1.623	2.198	2.198	2.356	1.705	2.249	2.979
0.816876	TDGF1	39616	A_23_P366376	13.958	13.741	14.11	9.96	9.239	10.288	8.435	6.73	8.798	7.26	8.908	8.388	6.509	5.918	7.126	4.778	5.666	5.438	4.015	4.329	3.888	3.891	1.415	2.492
0.816438	DLGAP1	30739	A_33_P3806524	4.648	3.52	4.854	3.132	3.665	3.827	2.948	1.458	3.43	2.523	3.698	3.578	1.405	1.411	3.873	1.405	1.917	1.403	1.397	1.409	1.4	1.648	1.497	1.415
0.816364	0	33838	A_21_P0012767	8.098	7.785	8.013	8.161	7.811	8.176	7.555	7.605	7.616	7.561	7.56	7.611	6.718	6.825	7.673	6.76	6.377	6.815	6.5	6.479	6.564	6.111	6.538	6.588
0.816126	PI4K2A	10218	A_24_P244162	9.424	9.42	9.405	9.681	9.442	9.513	9.098	9.074	9.03	9.383	9.359	9.275	8.464	8.478	8.391	8.186	8.278	8.423	8.145	8.044	8.14	8.198	8.191	8.188
0.816125	DUS2	44171	A_22_P00010689	8.501	8.639	8.741	8.006	7.771	8.238	7.688	7.56	7.778	7.678	7.821	7.802	7.128	7.17	7.946	7.158	6.891	7.303	7.04	6.843	7.042	6.852	6.795	6.995
0.81506	lnc-MMD-4	6739	A_22_P00019536	4.13	5.315	5.154	4.944	4.723	4.997	4.019	4.1	4.369	4.364	4.754	4.925	4.068	4.166	4.197	3.881	3.841	3.826	4	4.236	3.959	3.561	4.294	4.141
0.815014	TRMT61A	35658	A_23_P151497	10.046	10.305	10.55	9.47	9.403	9.77	8.997	9.268	9.462	8.895	9.79	9.574	7.28	8.174	8.274	7.678	7.542	7.875	7.55	7.253	7.747	7.586	7.221	7.316
0.814958	PARN	55859	A_32_P133244	10.698	10.671	10.78	10.489	10.264	10.396	10.106	10.276	10.223	10.255	10.3	10.277	9.588	9.685	9.235	9.501	9.417	9.391	9.17	9.399	9.303	8.654	9.103	8.9
0.814945	ALG1	60791	A_24_P565556	9.065	8.927	9.168	8.841	8.642	8.805	8.344	8.613	8.74	8.609	8.662	8.824	7.041	7.175	7.466	7.301	6.827	7.361	6.301	6.732	6.721	6.069	6.453	6.138
0.813717	KLHDC4	23442	A_33_P3307660	8.743	8.837	9.121	8.437	8.366	8.585	7.932	8.027	8.369	8.049	8.223	8.238	7.435	7.587	8.079	7.401	6.998	7.394	7.24	7.154	7.162	6.81	6.95	7.662
0.813334	0	60625	A_33_P3219210	5.007	4.539	4.473	5.443	5.05	5.55	4.294	4.038	4.537	4.299	4.619	5.082	2.958	3.956	4.638	3.179	4.011	3.16	1.527	3.359	2.888	1.813	2.112	2.593
0.81319	FAM86B1	5968	A_33_P3628675	7.05	6.701	6.859	7.082	6.677	7.163	6.765	6.636	6.903	6.374	6.416	6.686	5.755	5.487	5.907	5.476	5.583	5.72	4.977	5.513	5.044	4.57	5.103	4.932
0.813173	MRS2	39777	A_33_P3372281	9.365	8.971	9.607	9.459	8.87	9.36	9.257	8.79	8.95	8.725	8.734	8.948	8.039	7.582	7.831	7.582	8.127	7.868	7.42	7.436	7.106	6.898	6.898	6.919
0.812575	PVR	29508	A_24_P65616	8.085	7.976	8.224	8.803	8.591	8.815	8.051	7.999	8.019	8.163	8.332	8.216	6.603	6.53	6.984	7.264	7.035	7.504	7.297	7.127	7.299	7.092	7.231	6.835
0.811828	LOC101927841	21095	A_22_P00008143	4.845	5.209	5.301	4.342	3.938	4.668	4.158	3.003	3.996	3.465	4.176	3.78	2.668	2.691	2.794	2.34	2.56	1.949	1.425	1.466	3.105	2.764	1.559	1.439
0.811413	0	33026	A_22_P00013511	8.088	7.313	8.453	4.507	4.138	5.701	3.106	2.966	4.102	4.172	5.041	5.195	1.447	1.447	1.483	1.437	1.419	1.429	1.429	1.459	1.429	1.407	1.592	1.455
0.81108	XLOC_l2_013931	4292	A_21_P0013339	7.785	7.799	8.087	7.704	7.147	7.654	7.211	6.93	7.285	7.086	7.307	7.378	7.037	7.078	7.372	6.741	6.613	6.856	6.834	6.787	6.709	6.804	6.874	6.773
0.810969	DDX49	12675	A_23_P16573	10.395	10.647	10.43	10.567	10.251	10.411	9.737	10.089	10.122	10.003	10.297	10.066	9.38	9.903	9.943	10.049	9.716	10.103	9.757	9.76	9.534	9.501	9.703	9.908
0.810475	CHCHD4	24870	A_23_P428849	11.703	11.302	11.641	11.112	10.941	11.331	10.998	10.889	11.051	10.691	10.969	11.051	10.591	10.444	10.507	10.295	10.332	10.319	10.203	9.932	10.224	9.561	10.284	10.008
0.810025	SNHG11	9718	A_19_P00320792	8.175	8.16	8.449	8.531	8.627	8.67	8.059	8.241	8.124	8.176	8.392	8.179	7.295	7.28	7.216	7.292	7.268	7.25	7.162	7.253	7.243	7.084	7.055	7.22
0.809531	GCNT4	45200	A_23_P122077	5.575	4.603	4.804	4.472	5.153	5.922	3.924	3.113	5.143	4.507	6.477	5.743	3.021	2.25	1.554	2.209	2.326	2.227	1.442	2.696	1.472	2.652	1.5	1.512
0.80868	SHISA9	59311	A_32_P213091	9.104	9.436	9.464	7.815	7.526	8.001	7.036	6.074	6.848	8.41	8.038	8.222	3.458	4.085	5.08	1.721	4.579	3.892	3.725	4.703	3.546	2.822	2.667	3.996
0.808123	NAT10	41292	A_23_P87329	11.202	11.325	11.26	10.939	11.049	10.975	10.675	10.695	10.726	10.636	10.814	10.677	9.575	9.648	10.097	9.399	9.518	9.655	9.371	9.649	9.442	9.341	9.469	9.289
0.807952	ISLR2	41037	A_32_P379467	6.947	8.087	7.266	9.089	7.803	8.476	6.621	6.791	7.211	6.1	8.677	7.931	6.136	5.464	7.46	5.411	6.436	6.425	5.658	6.65	6.154	5.742	4.694	6.715
0.807721	PDCD11	7919	A_33_P3361182	8.846	9.023	9.27	9.018	8.738	8.829	8.481	8.505	8.603	8.415	8.449	8.486	7.507	7.519	8.313	7.23	6.867	7.522	6.998	7.092	7.535	6.92	6.729	6.949
0.807489	TUNAR	11168	A_21_P0011254	7.799	7.824	7.971	5.903	6.038	6.925	5.868	5.041	6.233	4.426	5.648	6.206	2.383	2.199	2.325	1.943	2.052	1.824	2.101	3.761	1.844	1.546	2.87	2.233
0.807287	RRP1	9422	A_23_P80136	9.752	9.81	9.771	9.702	9.465	9.536	8.369	9.186	9.32	9.255	9.141	9.265	7.841	8.115	8.365	7.713	7.335	7.749	7.119	7.007	7.37	7.018	6.852	6.582
0.807254	AATF	21867	A_23_P89460	11.817	11.809	11.647	11.757	11.521	11.527	11.41	11.275	11.231	11.232	11.437	11.336	10.453	10.535	10.792	10.393	10.368	10.31	10.475	10.188	10.244	10.261	10.277	10.358
0.806387	KCNK17	51981	A_23_P42128	4.992	5.339	4.827	6.326	6.098	6.664	5.51	4.089	6.228	5.641	7.053	6.933	2.008	2.159	2.264	2.062	2.003	2.503	2.141	2.862	1.84	1.665	3.015	2.27
0.80624	LOC102723817	27223	A_21_P0001634	7.087	6.511	6.573	5.158	4.807	6.25	4.435	3.454	4.854	2.291	4.731	5.099	3.151	2.003	2.026	1.836	1.849	1.776	1.77	2.429	1.761	1.555	3.119	2.9
0.806234	LINC01336	14175	A_22_P00001247	4.856	4.905	4.827	5.692	4.974	5.64	4.668	4.48	4.972	4.585	4.838	5.262	1.464	1.512	3.504	1.711	1.471	1.913	1.876	1.57	1.466	1.417	1.648	1.497
0.805874	PARL	2633	A_33_P3335451	13.214	13.003	13.141	13.131	12.975	13.121	12.705	12.846	12.979	12.906	12.859	13.02	12.427	12.325	12.364	12.094	12.238	12.113	11.958	11.898	11.997	11.876	11.621	11.954
0.805775	0	15579	A_22_P00015472	3.978	4.324	3.972	3.872	3.673	4.02	4.254	2.272	3.354	3.532	3.352	4.281	2.021	2.06	2.076	1.879	2.131	1.74	1.823	2.221	1.749	1.564	3.046	2.098
0.805305	CRYBA4	41914	A_23_P103034	5.643	5.782	4.887	7.002	6.17	7.202	5.228	3.76	4.72	4.046	5.435	4.867	1.444	2.364	5.133	2.38	2.747	1.91	2.858	1.495	2.547	2.717	3.127	2.762
0.805144	0	48704	A_22_P00017255	9.946	9.633	9.84	9.397	8.797	9.626	7.962	7.531	8.831	8.517	9.563	9.4	2.029	2.126	2.214	1.832	2.844	1.833	1.744	2.85	1.829	1.587	3.039	2.272
0.804785	WBSCR22	30539	A_33_P3414487	12.35	12.304	12.13	12.29	12.042	12.044	12.046	11.759	11.869	12.295	12.094	12.08	11.374	11.181	11.618	11.438	11.182	11.077	11.209	10.941	11.036	10.903	11	11.022
0.803898	LOC441124	41645	A_21_P0010590	5.937	6.259	5.986	6.504	5.938	6.795	5.033	5.686	6.359	5.907	6.586	6.402	4.112	4.931	5.011	4.631	4.319	4.464	4.561	4.345	4.427	5.023	4.15	4.081
0.803269	R3HCC1L	62954	A_33_P3228872	7.789	7.96	7.869	8.413	8.018	8.28	7.952	7.626	7.713	7.823	7.987	7.947	7.688	7.333	7.067	7.427	7.037	7.101	6.914	6.816	6.769	6.875	6.683	6.564
0.803263	MRPL4	6363	A_33_P3390477	13.803	13.841	13.924	13.52	13.445	13.54	13.064	13.197	13.386	13.128	13.501	13.427	13.042	13.093	13.542	12.942	12.857	12.917	12.762	12.772	12.64	12.742	12.573	12.636
0.803112	WARS	62638	A_23_P65651	11.501	11.503	11.409	11.349	10.889	11.27	10.602	10.824	10.867	10.833	11.251	11.174	9.535	9.778	10.709	9.838	9.188	9.066	9.975	9.371	9.873	8.964	9.512	9.692
0.802136	ALDH3A1	3822	A_23_P207213	3.317	3.304	4.288	3.939	3.22	4.763	2.718	2.658	1.967	2.917	3.228	3.426	1.66	1.829	1.891	1.57	1.797	2.144	1.547	3.581	1.659	1.476	2.258	1.839
0.802127	MRS2	27621	A_33_P3255814	10.223	9.817	10.42	10.238	9.848	10.25	9.995	9.654	9.902	9.36	9.574	9.854	9.18	8.614	8.498	8.793	9.758	8.901	8.561	8.79	8.412	7.619	7.833	7.703
0.801964	PARL	62099	A_24_P221883	10.432	10.277	10.592	10.209	10.114	10.455	10.313	9.891	10.095	10.037	9.864	9.949	9.744	9.338	9.628	9.345	9.44	9.584	9.201	9.446	9.33	9.145	9.142	9.471
0.801612	0	3857	A_22_P00018287	8.845	8.842	9.058	8.731	8.643	8.763	8.708	8.362	8.504	8.559	8.522	8.483	7.06	7.17	7.473	7.084	6.906	6.917	7.047	6.826	6.745	6.505	6.748	6.714
0.80153	PTBP1	58874	A_24_P14367	9.722	9.742	10.03	9.577	9.444	9.649	9.241	9.078	9.24	9.366	9.386	9.381	8.658	8.424	8.87	8.038	8.294	8.479	7.674	7.744	7.958	8.05	7.684	7.39
0.801035	lnc-KCNMB1-3	52073	A_22_P00008545	4.185	3.513	3.979	5.16	4.188	5.779	4.311	3.386	4.423	4.485	5.74	5.607	3.014	3.503	2.783	3.488	3.407	3.398	3.353	3.342	3.062	2.316	3.327	2.836
0.800566	DHRS11	47545	A_23_P27005	8.973	9.185	9.47	8.726	8.941	9.109	8.773	8.776	8.95	8.63	9.117	8.999	8.059	7.659	8.068	7.595	7.992	7.736	7.364	7.883	7.642	7.408	7.106	7.646
0.800528	MPDU1	16796	A_33_P3268466	9.144	8.829	9.282	8.751	8.651	8.981	8.15	8.268	8.415	8.608	8.279	8.491	8.077	8.189	8.178	8.006	7.817	8.26	7.797	7.326	7.309	7.261	7.14	7.267
