# Supplementary material for: Gene expression profiling of skeletal myogenesis in human embryonic stem cells reveals a potential cascade of transcription factors regulating stages of myogenesis, including quiescent/activated satellite cell-like gene expression
Source: PLoS One. 2019 Sep 27;14(9):e0222946. doi: 10.1371/journal.pone.0222946 (PMC6764674; doi:10.1371/journal.pone.0222946)
Supplement: S4 Table — (XLSX) [file pone.0222946.s004.xlsx]

## Sheet: S4 table
Agilent ID	Symbol	Gene Symbol	Day_0_rep1	Day_0_rep2	Day_0_rep3	Day_2_HiC_rep1	Day_2_HiC_rep2	Day_2_HiC_rep3	Day_8_rep1	Day_8_rep2	Day_8_rep3	Day_25_rep1	Day_25_rep2	Day_25_rep3	Day_40_rep1	Day_40_rep2	Day_40_rep3	Day_50_rep1	Day_50_rep2	Day_50_rep3	ES cell (H9)_rep1	ES cell (H9)_rep2	ES cell (H9)_rep3	Muscle (H9)_rep1	Muscle (H9)_rep2	Muscle (H9)_rep3	Fetal Muscle_rep1	Fetal Muscle_rep2	Fetal Muscle_rep3
>SERIES	Symbol	Gene Symbol	Day_0	Day_0	Day_0	Day_2_HiC	Day_2_HiC	Day_2_HiC	Day_8	Day_8	Day_8	Day_25	Day_25	Day_25	Day_40	Day_40	Day_40	Day_50	Day_50	Day_50	ES cell (H9)	ES cell (H9)	ES cell (H9)	Muscle (H9)	Muscle (H9)	Muscle (H9)	Fetal Muscle	Fetal Muscle	Fetal Muscle
A_23_P116898	A2M|NM_000014|2|Homo sapiens alpha-2-macroglobulin (A2M), mRNA [NM_000014]	A2M	5.363	3.764	4.751	2.676	2.341	2.447	6.991	6.036	2.303	9.561	8.191	8.612	11.383	10.351	11.702	10.96	11.578	12.807	5.64432	5.63083	4.09848	7.50226	8.84844	8.84321	10.6574	10.6482	10.5016
A_23_P8754	AASS|NM_005763|10157|Homo sapiens aminoadipate-semialdehyde synthase (AASS), mRNA [NM_005763]	AASS	9.935	9.874	10.115	9.034	8.968	8.908	9.244	9.087	9.156	9.217	8.258	8.426	7.578	7.014	7.487	8.222	7.456	7.362	7.84815	7.8059	8.73587	5.5367	5.18806	4.74365	2.86239	4.02677	2.90403
A_33_P3268487	ABAT|NM_000663|18|Homo sapiens 4-aminobutyrate aminotransferase (ABAT), transcript variant 2, mRNA [NM_000663]	ABAT	7.703	6.714	6.717	6.476	6.137	6.22	8.822	8.72	6.871	9.057	10.517	10.437	10.883	11.174	10.898	10.285	10.407	11.221	5.70895	5.66085	6.29808	7.1925	8.54484	8.63982	7.25228	7.16573	7.11156
A_24_P178503	ABCC9|NM_005691|10060|Homo sapiens ATP-binding cassette, sub-family C (CFTR/MRP), member 9 (ABCC9), transcript variant SUR2A, mRNA [NM_005691]	ABCC9	1.452	1.529	1.718	2.511	1.594	3.35	1.548	2.363	3.272	4.913	4.563	4.751	7.971	7.214	7.472	7.62	7.799	7.958	3.19134	3.25954	3.40866	8.75714	9.40902	9.84939	10.2182	10.2236	10.2296
A_23_P166297	ABCG1|NM_207627|9619|Homo sapiens ATP-binding cassette, sub-family G (WHITE), member 1 (ABCG1), transcript variant 5, mRNA [NM_207627]	ABCG1	5.902	6.146	5.124	9.955	10.391	9.557	6.135	6.764	7.712	7.418	6.692	7.232	7.08	7.374	8.039	7.176	8.364	7.751	3.28373	2.71727	3.62397	4.86678	6.2013	5.4142	5.99358	6.48296	6.194
A_23_P218858	ABI3BP|NM_015429|25890|Homo sapiens ABI family, member 3 (NESH) binding protein (ABI3BP), mRNA [NM_015429]	ABI3BP	1.536	1.525	3.279	1.908	2.006	2.001	2.994	5.016	2.255	6.515	5.403	6.354	6.162	4.959	7.317	6.161	7.109	6.665	3.37305	3.65591	3.36859	6.26864	5.97504	5.92286	10.6711	10.9759	10.9377
A_24_P123408	ABLIM3|NM_014945|22885|Homo sapiens actin binding LIM protein family, member 3 (ABLIM3), transcript variant 2, mRNA [NM_014945]	ABLIM3	2.279	2.668	2.83	4.48	2.888	2.851	2.632	1.767	1.917	1.658	2.344	4.124	10.073	8.941	8.577	8.852	9.506	9.577	2.89312	2.88615	3.35569	8.67063	9.79922	10.4086	8.82917	8.26355	8.4916
A_33_P3303717	ACADL|NM_001608|33|Homo sapiens acyl-CoA dehydrogenase, long chain (ACADL), mRNA [NM_001608]	ACADL	2.236	2.385	2.149	1.564	1.459	2.166	1.661	1.576	1.631	1.781	5.36	5.021	6.758	6.695	5.82	7.229	5.52	6.453	3.29729	3.50526	3.35002	7.96345	6.48482	7.23964	6.04547	6.20815	5.98018
A_21_P0000002	ACBD7|NM_001039844|414149|Homo sapiens acyl-CoA binding domain containing 7 (ACBD7), mRNA [NM_001039844]	ACBD7	5.867	5.617	6.266	2.808	4.069	3.941	5.483	4.276	2.901	3.45	4.306	4.044	3.127	3.697	3.118	3.252	1.648	3.785	8.31688	8.32693	8.33127	5.36752	4.63038	4.89776	4.74675	4.22397	3.96599
A_33_P3274049	ACOXL|BC022268|55289|acyl-CoA oxidase-like [Source:HGNC Symbol;Acc:HGNC:25621] [ENST00000340561]	ACOXL	6.195	5.692	6.161	2.22	2.952	3.464	1.451	2.27	2.661	1.445	2.289	1.537	1.424	1.464	1.419	1.411	1.554	1.436	5.02745	5.4456	7.02263	3.81794	3.81794	3.52157	3.70709	3.49092	3.48498
A_23_P4190	ACSF2|NM_025149|80221|Homo sapiens acyl-CoA synthetase family member 2 (ACSF2), transcript variant 2, mRNA [NM_025149]	ACSF2	5.585	5.672	5.722	7.969	8.285	8.215	9.697	9.325	10.277	9.445	10.039	9.973	10.412	9.901	9.945	10.056	10.723	10.314	6.15553	6.28269	6.30414	9.251	8.77275	9.24275	8.45282	8.24647	8.30906
A_23_P1102	ACTA1|NM_001100|58|Homo sapiens actin, alpha 1, skeletal muscle (ACTA1), mRNA [NM_001100]	ACTA1	11.317	11.204	11.453	7.73	7.855	8.52	5.513	6.733	4.579	6.216	10.483	11.544	16.765	15.971	16.219	16.17	17.168	17.574	8.27295	8.25185	7.61095	12.3903	13.2024	13.3023	14.2505	14.2966	14.286
A_23_P150053	ACTA2|NM_001613|59|Homo sapiens actin, alpha 2, smooth muscle, aorta (ACTA2), transcript variant 2, mRNA [NM_001613]	ACTA2	8.212	8.017	8.207	8.071	8.373	8.027	11.049	12.894	9.275	14.195	12.902	13.402	14.22	13.768	13.847	13.526	14.35	14.747	8.1238	8.06279	6.58148	10.0475	10.7524	9.4186	11.3421	11.6317	11.536
A_33_P3236382	ACTC1|NM_005159|70|Homo sapiens actin, alpha, cardiac muscle 1 (ACTC1), mRNA [NM_005159]	ACTC1	2.046	1.476	1.916	2.274	1.655	1.605	1.666	1.552	1.559	1.575	1.561	1.535	8.125	6.882	7.769	6.569	8.2	8.356	10.4749	10.2828	10.541	13.8963	14.0092	14.0298	13.7493	13.77	13.77
A_33_P3212167	ACTN2|NM_001278344|88|Homo sapiens actinin, alpha 2 (ACTN2), transcript variant 3, mRNA [NM_001278344]	ACTN2	4.927	5.335	4.802	4.075	4.914	4.134	4.373	4.704	3.627	4.515	5.049	5.439	10.37	9.082	9.623	9.606	10.243	10.845	4.12392	3.68911	4.23175	10.9183	11.4871	11.8639	12.3392	12.6904	12.5961
A_23_P153930	ACVR2A|NM_001616|92|Homo sapiens activin A receptor, type IIA (ACVR2A), transcript variant 2, mRNA [NM_001616]	ACVR2A	6.817	6.205	6.87	7.243	6.864	7.283	7.002	6.984	6.322	7.56	7.244	7.374	8.883	8.139	8.356	9.097	8.538	8.424	4.52127	4.67471	5.28013	8.26933	8.17335	8.61857	5.37932	4.977	5.2156
A_22_P00000010	ADAM12|NM_021641|8038|Homo sapiens ADAM metallopeptidase domain 12 (ADAM12), transcript variant 2, mRNA [NM_021641]	ADAM12	2.909	1.679	1.508	4.88	5.326	5.849	8.934	10.498	6.885	11.407	10.396	11.352	11.056	10.507	11.38	10.201	10.992	10.27	4.40348	4.71733	4.36624	8.35923	8.65832	8.43498	7.94147	8.29735	8.03348
A_33_P3241051	ADAMTS17|AK131344|170691|ADAM metallopeptidase with thrombospondin type 1 motif, 17 [Source:HGNC Symbol;Acc:HGNC:17109] [ENST00000378898]	ADAMTS17	6.174	5.906	5.842	7.567	7.324	7.372	5.557	5.964	3.752	9.056	7.433	8.193	8.754	9.041	10.006	8.772	8.812	7.836	4.25767	4.38596	4.63786	7.48218	7.07851	7.32623	6.77025	6.50879	6.7039
A_33_P3317392	ADAMTS19|NM_133638|171019|Homo sapiens ADAM metallopeptidase with thrombospondin type 1 motif, 19 (ADAMTS19), mRNA [NM_133638]	ADAMTS19	9.486	9.703	9.627	10.263	10.241	10.439	9.153	8.223	10.849	8.262	8.585	8.371	7.429	8.043	7.906	7.778	7.733	7.051	7.7849	7.90852	8.06353	5.40566	5.00013	4.09006	6.47292	6.47044	6.51523
A_33_P3372426	ADAMTS5|NM_007038|11096|Homo sapiens ADAM metallopeptidase with thrombospondin type 1 motif, 5 (ADAMTS5), mRNA [NM_007038]	ADAMTS5	5.651	5.116	5.908	2.244	2.896	2.972	4.54	6.31	1.966	9.249	8.281	9.15	9.761	9.575	10.216	9.763	9.754	9.144	3.92722	3.8951	4.69965	9.99487	9.55666	10.6218	9.40093	9.47313	9.55041
A_32_P196263	ADAMTS9|NM_182920|56999|Homo sapiens ADAM metallopeptidase with thrombospondin type 1 motif, 9 (ADAMTS9), mRNA [NM_182920]	ADAMTS9	4.063	3.684	3.554	7.091	7.323	6.775	10.405	11.836	8.471	11.821	11.691	12.401	10.606	10.816	11.273	10.274	10.354	10.102	7.54384	7.38535	6.45517	9.41926	9.48277	9.62988	10.1533	9.98018	10.0229
A_24_P935103	ADCY9|NM_001116|115|Homo sapiens adenylate cyclase 9 (ADCY9), mRNA [NM_001116]	ADCY9	7.649	7.639	7.699	7.441	7.064	7.331	8.687	9.238	8.09	10.17	9.938	10.388	10.185	10.299	10.668	10.679	10.578	10.468	5.33599	4.945	5.56977	7.49031	7.24806	7.55111	7.55497	7.54777	7.51969
A_23_P421436	ADD2|NM_001617|119|Homo sapiens adducin 2 (beta) (ADD2), transcript variant 1, mRNA [NM_001617]	ADD2	8.803	8.969	8.946	6.069	5.442	6.405	5.767	4.663	4.952	2.41	4.007	4.76	4.114	4.681	4.278	3.683	3.222	4.071	7.7057	7.63815	7.42468	4.52536	3.8084	3.4969	3.24697	3.20272	3.30902
A_23_P127948	ADM|NM_001124|133|Homo sapiens adrenomedullin (ADM), mRNA [NM_001124]	ADM	13.54	13.488	13.667	8.967	8.584	8.745	8.631	8.779	7.041	9.831	9.187	9.273	10.749	10.297	9.555	9.005	9.065	9.717	10.297	10.1108	9.00814	7.2315	6.52955	6.50424	8.08459	8.56751	8.48488
A_32_P167239	AFAP1L1|NM_152406|134265|Homo sapiens actin filament associated protein 1-like 1 (AFAP1L1), transcript variant 1, mRNA [NM_152406]	AFAP1L1	7.338	7.127	7.333	8.826	8.804	8.766	7.963	6.569	9.05	8.169	8.269	8.506	11.714	10.437	10.613	10.573	11.576	12.101	4.02677	4.39276	4.55796	8.81732	9.33117	9.69647	9.03459	8.95963	9.07037
A_23_P373464	AFF3||3899|AF4/FMR2 family, member 3 [Source:HGNC Symbol;Acc:HGNC:6473] [ENST00000483600]	AFF3	1.773	1.884	1.438	4.979	3.991	3.977	4.584	5.89	4.87	4.307	5.531	4.978	4.318	4.827	3.804	6.246	3.616	4.334	4.77333	4.9001	4.98528	9.03141	8.57092	9.01994	6.12141	6.31421	6.22905
A_33_P3421243	AFP|NM_001134|174|Homo sapiens alpha-fetoprotein (AFP), mRNA [NM_001134]	AFP	10.231	9.685	9.834	4.859	4.954	4.719	2.436	5.135	1.876	7.87	11.469	12.512	7.361	9.344	4.535	7.92	3.108	3.311	6.42566	5.84928	4.17677	3.53264	3.38752	3.1899	7.28928	4.98326	6.19518
A_23_P62309	AGTR2|NM_000686|186|Homo sapiens angiotensin II receptor, type 2 (AGTR2), mRNA [NM_000686]	AGTR2	1.666	2.211	3.419	1.829	3.76	2.108	5.927	6.426	2.272	6.983	9.974	8.432	8.335	10.128	8.315	9.353	6.799	7.695	2.47575	2.8095	2.77761	6.93936	6.43999	7.07183	8.67417	8.82843	8.70587
A_33_P3222380	AHNAK2|NM_138420|113146|Homo sapiens AHNAK nucleoprotein 2 (AHNAK2), mRNA [NM_138420]	AHNAK2	3.334	2.496	4.706	3.913	3.605	3.911	3.683	4.998	6.274	4.737	4.758	5.926	7.276	8.118	7.628	8.568	8.187	8.192	3.922	3.9005	3.32163	5.1916	6.67338	6.82192	5.65478	5.1916	5.282
A_23_P215566	AHR|NM_001621|196|Homo sapiens aryl hydrocarbon receptor (AHR), mRNA [NM_001621]	AHR	6.286	6.102	6.189	2.997	2.421	2.198	6.12	6.898	4.071	8.984	7.908	8.283	9.032	8.6	9.314	9.172	8.896	8.909	5.79623	5.84735	6.38898	8.29336	8.18887	7.92502	8.70335	8.56073	8.71725
A_23_P358709	AHRR|NM_020731|57491|Homo sapiens aryl-hydrocarbon receptor repressor (AHRR), transcript variant 1, mRNA [NM_020731]	AHRR	1.46	1.586	1.656	2.761	1.578	2.24	3.904	3.965	3.02	6.954	5.73	5.959	6.45	5.928	6.838	6.639	6.905	6.4	4.33688	4.01742	4.14699	7.10414	6.22786	5.58986	6.32484	5.39211	5.79286
A_33_P3260026	AIF1L|NM_001185095|83543|Homo sapiens allograft inflammatory factor 1-like (AIF1L), transcript variant 3, mRNA [NM_001185095]	AIF1L	9.174	9.384	9.012	8.564	8.063	8.325	7.853	7.31	7.145	5.875	6.52	6.487	5.964	6.232	5.718	5.745	5.736	6.119	9.01197	8.99826	9.53782	7.34094	6.53413	6.59193	7.33098	7.13991	7.24187
A_23_P70785	AIM1|NM_001624|202|Homo sapiens absent in melanoma 1 (AIM1), mRNA [NM_001624]	AIM1	5.509	5.587	5.819	2.406	1.983	2.307	7.026	2.437	2.508	3.758	5.344	5.622	5.028	6.149	4.56	5.024	2.244	3.877	7.42486	7.36059	7.94457	3.53944	3.79017	3.8394	7.44427	7.40277	7.25994
A_24_P308229	AIM1L|NM_001039775|55057|Homo sapiens absent in melanoma 1-like (AIM1L), mRNA [NM_001039775]	AIM1L	6.609	6.559	6.631	3.993	5.524	4.007	5.825	4.93	5.047	2.663	4.434	4.471	4.022	3.468	2.995	4.225	1.744	3.29	5.0581	5.3367	5.41224	3.26369	3.14348	3.07991	3.32585	3.37696	3.3689
A_23_P217088	AK1|NM_000476|203|Homo sapiens adenylate kinase 1 (AK1), mRNA [NM_000476]	AK1	8.766	9.008	9.086	9.214	9.302	9.403	10.651	11.094	9.032	11.113	10.944	11.134	11.722	11.368	11.291	11.169	11.991	12.608	6.32829	6.25399	6.45725	7.81613	9.04453	8.52758	11.2218	11.1113	11.1789
A_33_P3263569	AKNAD1|NM_152763|254268|Homo sapiens AKNA domain containing 1 (AKNAD1), transcript variant 1, mRNA [NM_152763]	AKNAD1	1.524	2.163	3.79	1.643	2.117	1.84	1.709	1.841	1.968	1.62	1.745	3.047	7.439	6.39	6.535	6.863	6.699	6.44	2.58881	2.45839	2.69727	7.83682	7.92662	7.88294	2.86068	3.01921	3.01921
A_23_P93641	AKR1B10|NM_020299|57016|Homo sapiens aldo-keto reductase family 1, member B10 (aldose reductase) (AKR1B10), mRNA [NM_020299]	AKR1B10	1.767	1.565	1.704	1.47	1.631	1.532	9.681	7.315	2.448	9.963	9.028	8.187	7.866	9.558	8.972	8.995	9.165	8.58	4.08721	4.03767	3.78171	7.69064	5.70552	5.37309	4.32386	4.79142	4.79142
A_23_P257971	AKR1C1|NM_001353|1645|Homo sapiens aldo-keto reductase family 1, member C1 (AKR1C1), mRNA [NM_001353]	AKR1C1	4.992	4.544	5.409	5.817	6.023	6.012	7.885	6.815	8.817	5.561	7.896	8.327	8.604	8.487	8.997	8.055	8.286	9.199	4.4354	4.37669	3.97868	6.12779	8.4583	8.84006	7.03125	6.86602	6.99871
A_23_P83098	ALDH1A1|NM_000689|216|Homo sapiens aldehyde dehydrogenase 1 family, member A1 (ALDH1A1), mRNA [NM_000689]	ALDH1A1	3.584	3.841	4.744	1.834	2.091	1.978	2.103	2.863	2.121	12.169	12.112	11.821	11.583	12.165	12.085	11.625	12.108	11.518	3.93632	4.16322	6.31888	8.70233	7.67444	7.92378	7.04411	6.78782	7.0054
A_24_P73577	ALDH1A2|NM_170697|8854|Homo sapiens aldehyde dehydrogenase 1 family, member A2 (ALDH1A2), transcript variant 3, mRNA [NM_170697]	ALDH1A2	1.471	1.458	1.781	9.876	10.306	9.065	6.137	3.995	10.204	8.947	9.082	8.63	8.541	9.575	9.608	9.329	9.17	8.038	3.57301	3.21501	3.36876	9.92098	9.53329	8.99512	7.29357	7.2208	7.29357
A_23_P15876	ALPK2|NM_052947|115701|Homo sapiens alpha-kinase 2 (ALPK2), mRNA [NM_052947]	ALPK2	3.224	1.56	3.214	3.544	3.758	4.318	7.17	8.514	7.807	6.772	6.001	7.38	8.712	7.429	8.131	7.834	8.474	8.473	4.89463	5.01214	4.41878	8.88013	9.55353	9.94145	8.59046	8.66393	8.50904
A_24_P353619	ALPL|NM_000478|249|Homo sapiens alkaline phosphatase, liver/bone/kidney (ALPL), transcript variant 1, mRNA [NM_000478]	ALPL	9.17	9.918	9.623	10.323	10.273	10.257	7.186	6.13	9.796	4.254	7.137	5.949	5.026	5.951	4.36	5.375	4.453	4.878	7.30058	7.09667	7.45635	4.21034	4.40076	4.41895	4.63786	4.55765	4.63786
A_24_P344961	AMOT||154796|angiomotin [Source:HGNC Symbol;Acc:HGNC:17810] [ENST00000371958]	AMOT	6.917	6.785	6.998	7.471	7.773	7.677	10.382	11.78	8.63	11.288	11.848	12.011	10.031	10.9	10.423	10.797	9.613	9.575	7.43843	7.39882	7.0233	9.766	9.41321	10.0941	8.26267	8.91824	8.668
A_23_P51787	AMPD1|NM_000036|270|Homo sapiens adenosine monophosphate deaminase 1 (AMPD1), transcript variant 1, mRNA [NM_000036]	AMPD1	1.674	2.172	3.316	2.492	3.1	1.999	1.876	1.975	2.176	1.784	1.833	1.73	5.213	5.297	5.159	5.095	5.963	5.715	3.38764	3.45204	2.98541	4.51561	6.34664	6.59549	10.0487	10.5279	10.3484
A_23_P92642	ANKHD1|NM_024668|54882|Homo sapiens ankyrin repeat and KH domain containing 1 (ANKHD1), transcript variant 3, mRNA [NM_024668]	ANKHD1	11.202	10.92	11.209	10.186	9.897	10.022	9.234	8.429	9.833	8.318	8.392	8.139	9.256	8.965	9.038	9.953	9.393	10.38	7.11483	7.30005	7.01184	5.46176	4.81456	4.67891	4.57806	4.73604	4.5998
A_24_P336931	ANKRD36|NM_001164315|375248|Homo sapiens ankyrin repeat domain 36 (ANKRD36), mRNA [NM_001164315]	ANKRD36	6.563	6.413	6.484	6.926	6.697	6.942	8.787	8.315	7.631	8.051	8.331	7.854	8.783	8.332	8.436	8.629	8.291	8.988	8.71509	8.51896	8.98161	10.5091	11.1396	11.1601	9.37089	8.69251	8.92875
A_23_P170733	ANTXR2|NM_058172|118429|Homo sapiens anthrax toxin receptor 2 (ANTXR2), transcript variant 1, mRNA [NM_058172]	ANTXR2	8.995	8.889	8.998	10.731	10.468	10.568	10.88	10.84	11.266	10.933	10.852	11.013	12.024	11.754	12.093	11.24	11.792	11.902	4.85135	4.7945	4.54776	6.6379	8.05218	7.76704	8.42854	8.20929	8.30495
A_23_P357104	ANXA6|NM_001155|309|Homo sapiens annexin A6 (ANXA6), transcript variant 1, mRNA [NM_001155]	ANXA6	10.138	10.04	10.243	12.213	11.922	11.817	11.821	11.748	11.563	11.864	11.819	12.504	12.721	12.527	11.729	12.814	11.186	12.471	7.56725	7.41528	7.14232	9.21377	9.80188	9.88801	9.45026	9.01439	9.12654
A_23_P78543	AP1M2|NM_005498|10053|Homo sapiens adaptor-related protein complex 1, mu 2 subunit (AP1M2), transcript variant 2, mRNA [NM_005498]	AP1M2	8.695	9.108	9.042	5.982	5.817	6.991	5.139	6.734	5.176	6.613	8.35	7.676	6.248	8.06	6.606	6.975	7.107	6.84	6.79463	6.70858	7.8685	4.43542	4.37037	4.43542	3.95048	3.82575	3.82728
A_33_P3397507	AP1S2|XM_005274612|8905|adaptor-related protein complex 1, sigma 2 subunit [Source:HGNC Symbol;Acc:HGNC:560] [ENST00000380291]	AP1S2	7.585	7.222	7.12	6.022	5.386	5.921	5.679	4.621	4.488	1.466	3.672	1.973	1.452	3.335	1.481	3.236	1.732	2.285	9.90779	9.86297	9.86515	3.82634	3.83806	3.81891	3.20843	2.995	2.94233
A_23_P203191	APOA1|NM_000039|335|Homo sapiens apolipoprotein A-I (APOA1), mRNA [NM_000039]	APOA1	4.77	4.262	4.448	4.678	4.151	4.193	6.78	6.91	3.64	5.135	6.806	8.743	2.943	4.296	2.701	3.922	3.75	2.097	8.15619	7.76506	5.27974	4.72243	4.73792	4.6636	7.22957	5.76213	6.15579
A_23_P70387	APOBEC2|NM_006789|10930|Homo sapiens apolipoprotein B mRNA editing enzyme, catalytic polypeptide-like 2 (APOBEC2), mRNA [NM_006789]	APOBEC2	2.393	2.322	2.922	2.693	1.976	2.424	5.063	3.507	3.329	3.873	5.869	7.34	12.444	11.175	11.596	11.59	12.658	13.095	3.25322	3.08515	2.93589	9.69454	10.0606	10.17	11.3241	11.4098	11.4105
A_24_P109214	APOC1|NM_001645|341|Homo sapiens apolipoprotein C-I (APOC1), mRNA [NM_001645]	APOC1	12.126	12.086	11.943	11.242	11.335	11.423	10.57	10.389	11.463	9.518	9.616	9.983	8.873	8.163	10.095	7.449	8.713	8.724	8.96785	9.05369	9.2212	5.34658	4.62323	3.75369	7.13167	8.11991	7.80982
A_23_P207280	APPBP2|NM_006380|10513|Homo sapiens amyloid beta precursor protein (cytoplasmic tail) binding protein 2 (APPBP2), transcript variant 1, mRNA [NM_006380]	APPBP2	8.229	7.648	8.092	8.233	8.293	8.225	10.119	10.298	8.879	10.787	10.473	10.715	10.548	10.653	10.832	10.79	10.512	10.417	6.48846	6.3574	6.52929	8.58735	8.71713	8.34986	8.12954	8.27705	8.29825
A_23_P112482	AQP3|NM_004925|360|Homo sapiens aquaporin 3 (Gill blood group) (AQP3), mRNA [NM_004925]	AQP3	6.181	5.375	5.769	5.779	5.137	5.83	6.331	6.017	5.505	7.043	7.649	7.592	8.604	8.495	9.21	9.005	8.542	8.818	3.96245	3.70586	4.65504	6.10587	6.16198	6.16198	7.27377	6.49213	6.85167
A_23_P128728	ARG2|NM_001172|384|Homo sapiens arginase 2 (ARG2), mRNA [NM_001172]	ARG2	9.772	9.817	9.77	9.504	9.442	9.604	10.222	8.508	10.225	7.747	7.199	7.534	7.127	6.926	7.146	7.19	7.19	7.419	7.68391	7.55568	7.73228	5.42831	5.44707	4.5651	3.38112	3.61854	3.67834
A_24_P579356	ARHGAP28|NM_001010000|79822|Homo sapiens Rho GTPase activating protein 28 (ARHGAP28), mRNA [NM_001010000]	ARHGAP28	9.363	8.729	8.964	9.052	8.854	8.51	11.37	11.757	8.373	10.818	11.291	11.004	10.285	10.939	10.214	10.427	9.953	9.122	7.50466	7.35121	7.47115	9.43546	9.31135	9.69186	8.51206	8.31633	8.2749
A_23_P72968	ARHGAP36|NM_144967|158763|Homo sapiens Rho GTPase activating protein 36 (ARHGAP36), transcript variant 1, mRNA [NM_144967]	ARHGAP36	7.714	6.57	7.409	10.27	10.105	9.765	4.679	5.046	5.548	2.753	2.234	4.179	6.996	6.959	6.413	7.183	6.153	8.532	4.80076	4.82506	4.2039	6.32567	7.40792	7.52142	11.9713	11.9729	11.9366
A_33_P3489675	ARHGAP8|NM_001198726|23779|Homo sapiens Rho GTPase activating protein 8 (ARHGAP8), transcript variant 3, mRNA [NM_001198726]	ARHGAP8	7.149	7.009	7.126	4.374	3.222	4.135	4.031	2.899	4.683	5.401	6.646	5.566	4.535	5.53	4.727	5.41	4.116	3.937	7.47703	7.28174	7.71915	7.17153	4.64898	4.50378	4.40071	4.68375	4.62534
A_23_P143885	ARHGEF3|NM_019555|50650|Homo sapiens Rho guanine nucleotide exchange factor (GEF) 3 (ARHGEF3), transcript variant 3, mRNA [NM_019555]	ARHGEF3	4.845	5.298	5.365	5.384	5.003	4.97	8.085	8.114	5.293	9.629	8.756	9.329	8.423	8.404	9.053	8.274	8.643	8.076	5.12355	5.22777	5.42513	7.66302	7.88407	7.93011	8.16391	7.86861	8.07996
A_32_P222695	ARHGEF37|NM_001001669|389337|Homo sapiens Rho guanine nucleotide exchange factor (GEF) 37 (ARHGEF37), mRNA [NM_001001669]	ARHGEF37	4.847	3.769	4.278	4.917	4.192	4.654	6.121	6.024	4.223	7.084	7.189	7.273	8.202	8.027	8.283	8.137	8.739	8.784	4.12506	4.5229	3.4969	5.85776	7.29389	7.465	6.1049	6.1049	5.93203
A_23_P88580	ARID3B|NM_006465|10620|Homo sapiens AT rich interactive domain 3B (BRIGHT-like) (ARID3B), mRNA [NM_006465]	ARID3B	13.94	13.932	14.085	12.56	12.422	12.665	13.279	12.835	12.64	10.09	11.532	11.079	10.629	10.67	10.061	10.039	9.801	9.667	10.6417	10.6345	10.3585	8.05299	8.08595	8.13116	6.42487	6.75377	6.55152
A_32_P18440	ARID5B|NM_032199|84159|Homo sapiens AT rich interactive domain 5B (MRF1-like) (ARID5B), transcript variant 1, mRNA [NM_032199]	ARID5B	5.192	3.481	4.62	7.089	7.14	7.139	8.878	10.089	6.935	11.277	10.918	11.08	10.826	10.988	11.613	11.313	11.064	10.605	5.32235	5.47453	5.12505	10.5286	9.85702	10.1365	9.89615	9.93338	9.92526
A_33_P3323722	ARL4C|NM_001282431|10123|Homo sapiens ADP-ribosylation factor-like 4C (ARL4C), transcript variant 1, mRNA [NM_001282431]	ARL4C	9.62	9.207	9.206	9.918	9.545	9.842	12.549	11.206	12.343	9.707	11.896	10.937	10.288	10.771	10.252	10.692	9.178	11.173	8.91729	8.83937	8.60205	6.17978	6.85676	6.29202	6.43833	5.99475	6.09325
A_23_P315602	ARPP21|XM_005264810|10777|PREDICTED: Homo sapiens cAMP-regulated phosphoprotein, 21kDa (ARPP21), transcript variant X1, mRNA [XM_005264810]	ARPP21	1.461	1.456	2.029	1.59	1.673	1.634	1.71	1.564	2.55	1.998	5.712	6.905	11.837	10.962	10.963	10.902	11.745	11.728	3.57486	3.75792	4.01504	10.3089	10.8894	11.225	9.91293	9.98296	9.95022
A_23_P144326	ASB5|NM_080874|140458|Homo sapiens ankyrin repeat and SOCS box containing 5 (ASB5), mRNA [NM_080874]	ASB5	2.191	1.393	2.048	1.957	1.466	3.289	1.58	1.592	1.562	1.541	1.589	2.902	10.129	8.853	9.081	9.217	9.983	11.917	3.08028	3.20773	3.40712	7.28381	8.3566	8.25263	10.4151	10.5599	10.6119
A_24_P643587	ASB8|NM_024095|140461|Homo sapiens ankyrin repeat and SOCS box containing 8 (ASB8), mRNA [NM_024095]	ASB8	4.529	2.946	4.409	2.304	4.942	5.05	5.846	5.541	5.184	6.269	6.448	6.366	6.097	6.244	6.311	6.065	6.157	6.803	4.06096	4.33799	4.21273	6.42101	6.5464	6.60497	7.64167	7.90107	7.7515
A_23_P216429	ASPN|NM_001193335|54829|Homo sapiens asporin (ASPN), transcript variant 2, mRNA [NM_001193335]	ASPN	1.745	2.086	3.075	1.78	2.221	1.885	1.806	2.001	1.935	8.705	6.526	7.949	9.712	11.476	9.679	10.687	9.196	9.122	2.50152	2.49167	2.64517	9.85182	9.12712	9.66312	10.2867	10.7793	10.6681
A_23_P381746	ASXL3|NM_030632|80816|Homo sapiens additional sex combs like transcriptional regulator 3 (ASXL3), mRNA [NM_030632]	ASXL3	2.187	2.718	1.526	3.629	4.5	3.513	8.846	9.591	5.562	8.581	9.719	9.858	8.097	8.747	8.571	8.964	7.322	7.809	5.16912	4.86644	4.55631	7.42565	7.10673	7.56181	6.1927	5.81148	5.90064
A_24_P40094	ATCAY|NM_033064|85300|Homo sapiens ataxia, cerebellar, Cayman type (ATCAY), mRNA [NM_033064]	ATCAY	4.42	4.678	5.092	2.703	2.659	3.072	5.531	2.763	1.948	1.601	1.806	1.651	2.342	3.211	3.825	1.993	3.441	4.139	5.87412	6.03402	6.26391	3.70352	3.43154	3.21908	3.0614	3.45056	2.99298
A_21_P0000168	ATF7|NM_001206682|11016|Homo sapiens activating transcription factor 7 (ATF7), transcript variant 4, mRNA [NM_001206682]	ATF7	9.227	8.813	9.261	9.037	8.804	8.979	7.722	7.73	7.849	6.922	6.746	7.242	8.49	8.042	8.173	7.959	8.64	9.536	5.54939	5.34431	5.84539	8.14019	7.71229	7.77075	7.10666	6.95864	6.8868
A_24_P91832	ATP1B4|NM_012069|23439|Homo sapiens ATPase, Na+/K+ transporting, beta 4 polypeptide (ATP1B4), transcript variant 2, mRNA [NM_012069]	ATP1B4	1.541	1.62	2.351	1.638	1.836	1.724	1.746	1.661	1.779	1.653	1.621	1.544	6.636	4.692	5.741	4.627	7.013	8.151	2.24996	2.61547	2.28196	3.17619	5.24938	5.11083	9.31047	9.41573	9.49551
A_23_P72462	ATP2A1|NM_173201|487|Homo sapiens ATPase, Ca++ transporting, cardiac muscle, fast twitch 1 (ATP2A1), transcript variant b, mRNA [NM_173201]	ATP2A1	3.213	3.026	3.937	5.219	5.665	6.042	3.989	3.928	5.076	2.755	5.644	6.605	11.433	10.466	10.393	10.848	11.202	11.619	3.85751	4.07722	3.90838	7.13421	7.7077	7.92877	9.05693	9.54704	9.30726
A_24_P73290	ATP2A2|NM_001681|488|Homo sapiens ATPase, Ca++ transporting, cardiac muscle, slow twitch 2 (ATP2A2), transcript variant a, mRNA [NM_001681]	ATP2A2	9.66	9.468	9.481	8.975	8.808	8.989	9.024	9.339	9.167	9.766	9.61	9.687	12.018	11.224	11.498	11.823	12.051	12.842	9.18995	9.27471	9.47427	11.1869	11.7871	12.018	11.8867	11.7451	11.8501
A_24_P405205	ATP2B4|NM_001001396|493|Homo sapiens ATPase, Ca++ transporting, plasma membrane 4 (ATP2B4), transcript variant 1, mRNA [NM_001001396]	ATP2B4	8.15	7.862	8.065	9.607	9.734	9.47	11.443	12.675	10.154	12.435	12.288	12.451	11.606	12.184	12.333	12.505	11.774	11.469	8.6568	8.66729	8.68578	10.7144	10.5368	10.9036	9.60306	9.60643	9.62934
A_23_P205228	ATP7B|NM_000053|540|Homo sapiens ATPase, Cu++ transporting, beta polypeptide (ATP7B), transcript variant 1, mRNA [NM_000053]	ATP7B	7.892	8.132	8.106	8.031	8.177	8.156	11.734	12.433	9.336	13.528	12.297	13.293	11.329	12.073	12.953	12.202	12.664	11.504	7.01107	6.90959	6.91287	9.77197	9.04817	8.42367	6.21491	6.71797	6.45483
A_33_P3409099	ATXN1|NM_000332|6310|Homo sapiens ataxin 1 (ATXN1), transcript variant 1, mRNA [NM_000332]	ATXN1	1.385	1.439	2.592	1.518	1.844	1.737	4.623	4.575	3.4	6.022	6.01	6.135	6.754	6.391	7.16	6.729	6.331	7.535	4.42854	4.54055	4.20095	6.61707	6.67487	6.95864	7.11175	7.47598	7.06063
A_23_P131866	AURKA|NM_198433|6790|Homo sapiens aurora kinase A (AURKA), transcript variant 1, mRNA [NM_198433]	AURKA	11.098	10.86	11.256	11.22	11.166	11.021	10.473	9.813	10.285	7.697	8.876	8.569	8.333	7.634	7.663	8.284	7.556	7.71	10.2429	10.3	10.0379	8.15768	7.90144	8.40273	7.01973	6.58511	6.83977
A_33_P3286958	B3GALT2|NM_003783|8707|Homo sapiens UDP-Gal:betaGlcNAc beta 1,3-galactosyltransferase, polypeptide 2 (B3GALT2), mRNA [NM_003783]	B3GALT2	1.417	1.452	2.579	1.54	3.925	2.161	5.187	4.954	1.838	9.721	8.944	9.322	9.657	9.59	10.213	8.978	10.089	9.347	3.94593	3.89388	4.18416	7.97208	7.79473	8.57667	6.86273	6.05986	6.42894
A_23_P52806	BACE1|NM_012104|23621|Homo sapiens beta-site APP-cleaving enzyme 1 (BACE1), transcript variant a, mRNA [NM_012104]	BACE1	7.701	7.353	7.081	11.063	11.453	11.032	11.16	11.856	11.085	12.25	11.941	12.439	11.441	11.635	11.998	11.189	11.558	11.351	5.35488	5.18146	5.35209	7.31691	7.6301	7.62224	8.05167	8.12623	8.12259
A_23_P212050	BCHE|NM_000055|590|Homo sapiens butyrylcholinesterase (BCHE), mRNA [NM_000055]	BCHE	6.914	6.586	6.804	8.258	8.216	7.98	7.632	9.347	6.144	12.392	11.447	12.19	11.115	11.292	11.899	11.195	11.796	10.943	5.41996	5.20319	4.67218	8.57929	8.76531	7.96449	7.75854	7.78681	7.91076
A_23_P205738	BCL11B|NM_138576|64919|Homo sapiens B-cell CLL/lymphoma 11B (zinc finger protein) (BCL11B), transcript variant 1, mRNA [NM_138576]	BCL11B	3.863	4.142	4.448	6.82	7.02	7.124	5.048	5.126	6.514	4.762	6.637	6.368	6.454	6.228	6.191	6.352	5.153	6.469	4.82875	4.33875	5.77271	6.94699	7.23185	7.75149	7.72537	5.93508	6.92478
A_23_P359854	BEND3|NM_001080450|57673|Homo sapiens BEN domain containing 3 (BEND3), mRNA [NM_001080450]	BEND3	11.407	11.195	11.487	10.721	10.77	10.773	9.264	9.787	9.598	8.456	8.99	8.862	7.793	8.212	8.096	8.396	7.549	7.583	8.27533	8.23506	9.09771	6.17274	6.87607	6.52162	6.81624	6.63063	6.7917
A_33_P3254335	BEND4|NM_207406|389206|Homo sapiens BEN domain containing 4 (BEND4), transcript variant 1, mRNA [NM_207406]	BEND4	9.904	9.793	9.854	5.76	4.379	5.246	6.404	7.662	5.732	8.732	8.789	9.251	6.222	7.64	7.716	6.871	6.111	6.395	7.71092	7.24989	8.25552	5.29441	4.65953	4.71932	4.09305	4.54494	3.85133
A_23_P323801	BEST3|NM_032735|144453|Homo sapiens bestrophin 3 (BEST3), transcript variant 1, mRNA [NM_032735]	BEST3	2.47	3.068	3.072	1.723	2.21	1.922	3.332	4.269	2.122	3.133	1.786	2.763	6.526	5.983	6.162	5.839	6.78	7.079	3.92661	4.5072	4.1809	5.62812	6.93525	7.66198	8.68495	8.86362	8.82678
A_33_P3293913	BICC1|AK026129|80114|BicC family RNA binding protein 1 [Source:HGNC Symbol;Acc:HGNC:19351] [ENST00000263103]	BICC1	1.515	1.75	1.558	2.606	4.827	3.53	2.397	3.867	5.599	3.186	4.678	4.383	4.88	4.768	4.619	4.54	5.486	9.381	3.14239	3.21709	3.04062	7.24929	7.27703	7.6114	8.01026	7.86105	8.05368
A_23_P165333	BIN1|NM_139346|274|Homo sapiens bridging integrator 1 (BIN1), transcript variant 4, mRNA [NM_139346]	BIN1	9.685	9.447	9.569	9.614	9.307	9.377	10.583	10.15	9.543	10.887	10.931	10.855	12.084	11.585	11.489	11.688	12.245	12.525	7.65927	7.41945	7.5845	10.5194	11.037	11.1528	12.0016	12.1309	12.0319
A_23_P118815	BIRC5|NM_001012271|332|Homo sapiens baculoviral IAP repeat containing 5 (BIRC5), transcript variant 3, mRNA [NM_001012271]	BIRC5	14.444	13.998	14.324	14.536	14.538	14.53	14.363	13.814	14.01	11.621	12.837	12.492	11.917	11.163	11.423	12.083	11.287	11.342	8.03393	8.04497	7.84974	5.78817	5.26421	5.40454	5.2928	4.25679	4.55061
A_23_P88630	BLM|NM_000057|641|Homo sapiens Bloom syndrome, RecQ helicase-like (BLM), transcript variant 1, mRNA [NM_000057]	BLM	11.407	11.451	11.404	11.413	11.249	11.255	10.17	10.328	10.11	7.731	8.948	8.761	7.856	7.506	7.878	8.123	7.21	7.24	8.22993	8.22209	8.54408	5.88873	6.32881	6.75257	5.25936	5.15303	5.10107
A_24_P753161	BMPR2|NM_001204|659|Homo sapiens bone morphogenetic protein receptor, type II (serine/threonine kinase) (BMPR2), mRNA [NM_001204]	BMPR2	4.096	3.709	4.138	5.347	5.292	5.228	5.489	6.465	6.099	7	6.61	7.231	6.381	6.241	7.216	6.401	5.629	6.191	6.29721	6.32848	6.92502	8.80581	10.1126	9.89509	9.87523	9.63655	9.7893
A_23_P22134	BNC1|NM_001717|646|Homo sapiens basonuclin 1 (BNC1), transcript variant 1, mRNA [NM_001717]	BNC1	4.64	1.949	2.178	1.579	1.739	1.599	10.516	11.956	5.818	11.687	10.646	11.267	9.849	10.166	10.988	10.658	11.432	10.326	3.13337	3.31771	3.1059	9.62499	8.77875	7.69082	4.50154	4.50154	4.464
A_33_P3220911	BST2|NM_004335|684|Homo sapiens bone marrow stromal cell antigen 2 (BST2), mRNA [NM_004335]	BST2	10.103	9.525	10.171	6.897	6.912	7.289	13.463	13.844	10.048	13.564	13.577	13.599	12.809	13.426	13.692	13.15	13.267	12.615	10.2082	10.0397	9.91047	9.01787	5.18546	5.68129	6.07993	6.56512	6.1781
A_23_P124417	BUB1|NM_004336|699|Homo sapiens BUB1 mitotic checkpoint serine/threonine kinase (BUB1), transcript variant 1, mRNA [NM_004336]	BUB1	10.774	10.655	10.814	11.122	11.297	11.111	10.45	10.024	11.219	7.74	9.002	8.712	7.98	7.311	7.793	8.189	7.628	7.792	9.92074	9.91822	10.1118	7.55411	7.03519	7.41476	6.16961	5.71142	5.99354
A_23_P163481	BUB1B|NM_001211|701|Homo sapiens BUB1 mitotic checkpoint serine/threonine kinase B (BUB1B), mRNA [NM_001211]	BUB1B	11.274	11.113	11.207	11.082	10.802	10.77	10.904	10.277	10.654	8.47	9.326	9.127	9.007	8.34	8.437	9.167	8.092	8.085	9.88414	9.7463	10.0048	7.43689	7.58313	8.11698	6.63589	5.84467	6.28848
A_24_P329795	C10orf10|NM_007021|11067|Homo sapiens chromosome 10 open reading frame 10 (C10orf10), mRNA [NM_007021]	C10orf10	1.459	1.392	5.506	2.266	3.477	2.545	8.104	7.643	5.342	9.715	9.229	9.727	9.582	9.442	10.175	9.457	10.14	10.421	4.11937	3.94209	4.52557	6.44007	5.92455	6.23172	7.22882	7.23052	7.31473
A_32_P74409	C11orf96|NM_001145033|387763|Homo sapiens chromosome 11 open reading frame 96 (C11orf96), mRNA [NM_001145033]	C11orf96	7.494	7.205	7.501	9.442	9.46	9.348	9.369	9.384	8.171	11.221	10.91	10.997	12.001	11.639	12.637	13.359	12.403	12.383	6.06475	6.29376	6.07356	8.96441	7.74329	7.84569	9.09844	9.29142	9.24971
A_23_P163467	C15orf52|NM_207380|388115|Homo sapiens chromosome 15 open reading frame 52 (C15orf52), mRNA [NM_207380]	C15orf52	4.394	5.02	4.928	2.01	3.003	3.162	7.236	7.98	3.839	11.141	9.057	10.065	10.206	9.642	10.763	9.19	10.904	9.556	3.29785	3.15239	3.50031	4.80186	5.97497	5.22584	6.44417	7.17368	6.77209
A_32_P162374	C18orf54|NM_173529|162681|Homo sapiens chromosome 18 open reading frame 54 (C18orf54), transcript variant 3, mRNA [NM_173529]	C18orf54	7.216	6.985	7.485	8.171	8.053	8.083	6.873	6.646	7.629	5.917	5.702	5.748	5.025	4.738	4.851	5.046	4.101	5.122	8.45462	8.22866	8.56721	6.18942	5.82599	6.19518	5.91606	6.00374	5.84541
A_23_P252145	C1GALT1|NM_020156|56913|Homo sapiens core 1 synthase, glycoprotein-N-acetylgalactosamine 3-beta-galactosyltransferase 1 (C1GALT1), mRNA [NM_020156]	C1GALT1	9.439	9.575	9.562	7.849	7.727	7.978	7.642	7.567	6.957	7.68	7.602	7.753	6.965	7.257	7.411	7.216	6.914	7.122	6.80548	6.79829	6.69021	4.33718	4.21478	4.34389	4.18013	4.68992	4.40885
A_23_P46584	C1orf105|NM_139240|92346|Homo sapiens chromosome 1 open reading frame 105 (C1orf105), transcript variant 1, mRNA [NM_139240]	C1orf105	1.478	1.948	2.211	2.067	1.86	1.694	2.132	1.679	1.742	1.518	1.563	4.33	8.722	7.67	7.772	6.113	8.492	8.808	4.30422	4.07352	4.16584	8.3084	9.47586	9.20924	10.5648	10.2442	10.4065
A_24_P131173	C1orf115|NM_024709|79762|Homo sapiens chromosome 1 open reading frame 115 (C1orf115), mRNA [NM_024709]	C1orf115	5.504	5.407	6.652	2.175	2.036	3.859	4.674	3.095	3.492	5.137	5.571	5.563	4.818	5.757	4.803	5.312	5.059	5.797	6.47917	6.48574	6.62785	5.27019	3.73635	4.27813	6.89348	6.51683	6.60682
A_23_P122068	C1QTNF3|NM_181435|114899|Homo sapiens C1q and tumor necrosis factor related protein 3 (C1QTNF3), transcript variant 2, mRNA [NM_181435]	C1QTNF3	3.329	3.495	3.296	4.808	4.661	4.659	6.549	7.792	4.318	9.486	8.667	9.496	10.765	10.335	10.773	10.128	9.827	9.591	5.52608	5.35983	5.71668	8.5027	8.98412	9.00327	10.021	10.1576	10.2286
A_23_P2492	C1S|NM_201442|716|Homo sapiens complement component 1, s subcomponent (C1S), transcript variant 1, mRNA [NM_201442]	C1S	9.648	9.829	9.744	7.965	7.88	8.086	10.129	11.5	8.132	12.162	11.187	11.882	12.76	11.985	13.476	12.647	13.414	13.103	4.86341	5.16738	5.35145	8.06874	7.38455	7.08435	9.31186	10.0066	9.63812
A_24_P255100	C9orf135|NM_001010940|138255|Homo sapiens chromosome 9 open reading frame 135 (C9orf135), mRNA [NM_001010940]	C9orf135	9.306	9.228	9.304	2.663	1.702	3.319	3.783	1.603	1.552	1.644	3.375	2.48	1.604	2.879	2.628	1.499	1.912	1.679	6.74079	6.84828	7.40476	3.30029	3.51287	3.37561	3.23234	3.38682	2.97324
A_23_P63379	CA14|NM_012113|23632|Homo sapiens carbonic anhydrase XIV (CA14), mRNA [NM_012113]	CA14	13.384	13.155	13.239	13.052	13.207	12.762	13.98	12.613	13.485	10.615	12.096	11.328	11.083	11.56	11.028	11.531	9.931	12.617	9.10958	9.11524	8.91222	5.34054	5.75621	5.75621	3.93342	5.66235	4.80558
A_23_P85765	CACNA1S|NM_000069|779|Homo sapiens calcium channel, voltage-dependent, L type, alpha 1S subunit (CACNA1S), mRNA [NM_000069]	CACNA1S	3.061	3.681	4.143	2.483	3.426	3.901	2.249	3.667	3.932	2.231	4.227	3.589	7.461	6.583	6.886	6.698	7.385	7.438	3.76179	3.47196	3.88582	5.99896	7.27265	7.80624	7.01461	7.02246	6.78889
A_23_P353014	CACNA2D4|NM_172364|93589|Homo sapiens calcium channel, voltage-dependent, alpha 2/delta subunit 4 (CACNA2D4), mRNA [NM_172364]	CACNA2D4	3.227	3.223	3.012	3.335	3.255	3.446	5.268	2.756	2.01	5.017	4.74	4.498	7.479	6.499	6.923	7.689	6.815	6.068	3.92294	4.01297	4.4696	5.77682	6.2795	6.84747	4.80206	5.10595	5.10595
A_24_P91165	CACNB1|NM_199248|782|Homo sapiens calcium channel, voltage-dependent, beta 1 subunit (CACNB1), transcript variant 3, mRNA [NM_199248]	CACNB1	5.282	5.642	5.289	4.492	4.709	4.712	4.162	3.929	4.376	4.166	4.68	5.131	10.276	8.741	9.236	9.91	10.561	10.922	3.38282	3.47552	3.37553	7.64851	8.35777	8.82308	9.20276	9.20768	9.22063
A_33_P3306110	CALCRL|NM_005795|10203|Homo sapiens calcitonin receptor-like (CALCRL), transcript variant 1, mRNA [NM_005795]	CALCRL	1.452	2.707	4.94	1.638	2.32	2.061	5.29	3.793	2.18	5.895	5.463	5.964	8.481	7.676	7.665	8.034	7.819	8.491	3.98612	3.80813	3.73888	6.80802	6.33399	7.37308	6.98545	7.18069	7.0029
A_24_P380311	CAMK2A|NM_015981|815|Homo sapiens calcium/calmodulin-dependent protein kinase II alpha (CAMK2A), transcript variant 1, mRNA [NM_015981]	CAMK2A	1.992	2.12	3.319	1.836	3.358	2.309	4.944	4.361	3.633	4.004	3.838	4.886	5.08	4.405	4.778	4.103	5.285	5.247	5.10034	5.22164	5.2577	6.99377	7.36966	7.44599	9.07368	9.86399	9.49539
A_23_P29680	CAMKV|NM_024046|79012|Homo sapiens CaM kinase-like vesicle-associated (CAMKV), mRNA [NM_024046]	CAMKV	9.934	10.012	10.231	6.431	6.581	6.373	7.346	5.651	7.885	3.994	5.242	5.625	4.693	3.691	5.003	2.019	4.567	6.974	6.29748	5.25538	7.66889	4.21406	4.43525	4.42265	4.28261	4.43525	4.22878
A_33_P3739260	CAP2|NM_006366|10486|Homo sapiens CAP, adenylate cyclase-associated protein, 2 (yeast) (CAP2), mRNA [NM_006366]	CAP2	7.396	7.098	7.258	8.217	8.185	8.348	7.877	8.035	6.49	7.415	7.193	7.581	10.202	9.524	9.827	9.363	10.132	10.789	6.70759	6.97484	6.07631	8.9524	9.55235	9.55575	8.24168	7.76861	8.07445
A_23_P217570	CAPN6|NM_014289|827|Homo sapiens calpain 6 (CAPN6), mRNA [NM_014289]	CAPN6	7.546	7.641	7.899	5.015	5.564	5.821	11.344	11.573	5.756	12.903	13.264	13.165	14.838	14.624	14.199	14.766	14.739	14.928	7.25085	7.46988	6.45151	11.5639	12.1658	12.3764	11.4628	11.3387	11.3984
A_23_P344884	CARNS1|NM_001166222|57571|Homo sapiens carnosine synthase 1 (CARNS1), transcript variant 1, mRNA [NM_001166222]	CARNS1	4.389	4.061	3.56	3.855	3.554	3.134	7.141	7.799	3.679	10.265	8.633	9.122	9.647	9.255	10.629	10.321	10.824	9.874	3.18516	3.1607	3.16332	5.79459	5.92302	5.13957	7.26516	7.34351	7.26616
A_23_P126582	CASQ2|NM_001232|845|Homo sapiens calsequestrin 2 (cardiac muscle) (CASQ2), mRNA [NM_001232]	CASQ2	1.748	2.137	3.225	4.224	2.414	2.874	1.921	2.179	4.248	1.799	2.61	5.04	10.674	9.543	9.635	9.236	10.435	11.629	3.72337	3.6407	3.12077	10.3014	11.1745	11.5188	12.2802	12.136	12.1589
A_33_P3338300	CASZ1|NM_017766|54897|Homo sapiens castor zinc finger 1 (CASZ1), transcript variant 2, mRNA [NM_017766]	CASZ1	4.259	4.856	4.024	4.795	4.481	4.911	4.698	4.792	6.945	4.237	5.753	5.656	8.367	7.651	7.889	8.262	8.419	9.054	6.13615	6.23863	6.24648	7.7476	8.3764	8.79541	8.57424	8.69017	8.58691
A_24_P925040	CAV2|NM_001233|858|Homo sapiens caveolin 2 (CAV2), transcript variant 1, mRNA [NM_001233]	CAV2	2.273	2.804	1.423	1.398	1.504	1.41	4.217	5.595	1.397	6.918	6.569	6.37	5.379	5.643	6.617	6.027	6.266	5.573	4.24551	4.36564	3.99685	7.91383	6.58255	6.05222	8.90317	9.23241	9.04626
A_24_P251599	CAV3|NM_001234|859|Homo sapiens caveolin 3 (CAV3), transcript variant 2, mRNA [NM_001234]	CAV3	4.437	4.619	5.192	3.36	2.898	3	3.89	4.929	2.728	5.424	5.595	5.974	10.393	9.592	9.513	9.425	10.296	11.239	3.21129	2.99298	3.55441	9.47294	9.49839	9.74816	10.4594	10.2524	10.2158
A_23_P166306	CBS|NM_000071|875|Homo sapiens cystathionine-beta-synthase (CBS), transcript variant 1, mRNA [NM_000071]	CBS	16.259	16.247	16.502	15.792	15.634	15.771	14.419	14.236	15.325	12.869	12.369	12.395	12.716	12.483	12.87	12.249	12.267	12.158	7.04736	7.02847	8.23012	4.86678	5.3188	4.52686	4.18105	3.67785	4.26983
A_33_P3279004	CCDC141|AL832777|285025|Homo sapiens mRNA; cDNA DKFZp686G197 (from clone DKFZp686G197). [AL832777]	CCDC141	5.176	5.239	5.152	7.657	7.19	7.466	1.79	2.025	4.888	1.678	1.965	3.508	8.876	7.949	8.383	8.224	8.86	9.685	3.20398	3.14754	3.43268	5.60526	5.93903	6.23383	6.48521	5.67072	5.88656
A_24_P157156	CCDC150|NM_001080539|284992|Homo sapiens coiled-coil domain containing 150 (CCDC150), mRNA [NM_001080539]	CCDC150	7.886	7.175	8.023	7.717	7.968	8.095	5.701	5.67	8.151	3.567	4.416	4.755	3.669	4.186	2.194	2.936	1.762	4.336	7.13225	7.07069	7.08802	4.60021	4.88718	4.95768	3.97494	4.28895	4.28832
A_24_P369232	CCDC3|NM_031455|83643|Homo sapiens coiled-coil domain containing 3 (CCDC3), transcript variant 1, mRNA [NM_031455]	CCDC3	6.797	6.6	6.885	10.272	10.375	10.08	13.536	13.696	11.753	12.785	12.874	13.115	13.201	13.327	12.699	13.604	12.564	12.996	4.84021	5.02826	5.24474	8.19438	8.4241	9.21875	8.56928	7.97044	8.25512
A_23_P58082	CCDC80||151887|coiled-coil domain containing 80 [Source:HGNC Symbol;Acc:HGNC:30649] [ENST00000473959]	CCDC80	6.805	6.505	7.016	7.574	7.265	7.363	10.583	10.791	9.052	11.748	11.154	11.619	11.844	11.502	11.88	12.212	11.659	11.576	7.17115	7.08669	4.57806	9.85938	8.92142	8.73175	8.24857	8.57147	8.39551
A_23_P349566	CCDC85A|NM_001080433|114800|Homo sapiens coiled-coil domain containing 85A (CCDC85A), mRNA [NM_001080433]	CCDC85A	1.908	2.073	1.572	7.404	7.571	7.614	2.144	2.946	1.483	2.578	3.4	4.339	1.739	4.347	2.854	2.117	3.393	3.579	3.29533	2.90891	3.01394	7.20687	6.52989	5.9649	6.1886	6.51726	6.37872
A_23_P98900	CCDC92|NM_025140|80212|Homo sapiens coiled-coil domain containing 92 (CCDC92), mRNA [NM_025140]	CCDC92	7.664	7.544	7.352	9.27	9.273	9.335	9.831	10.144	9.908	10.205	10.02	10.344	10.12	10.177	10.102	10.101	10.198	10.076	6.60595	6.61234	6.28048	8.34895	8.57905	8.75884	8.4412	8.41009	8.42348
A_23_P58321	CCNA2|NM_001237|890|Homo sapiens cyclin A2 (CCNA2), mRNA [NM_001237]	CCNA2	10.679	10.325	10.694	10.469	10.053	10.352	9.803	8.952	9.474	7.112	8.317	7.724	7.481	7.034	6.961	7.244	6.531	6.677	8.2907	8.61363	8.21948	6.25945	6.2301	6.34664	5.63249	5.41206	5.20015
A_23_P122197	CCNB1|NM_031966|891|Homo sapiens cyclin B1 (CCNB1), mRNA [NM_031966]	CCNB1	13.481	13.099	13.409	13.345	13.484	13.32	12.81	12.554	13.01	10.399	11.282	11.184	10.398	9.962	10.061	10.476	9.956	9.993	10.5671	10.5226	10.5507	8.5346	8.44549	8.55392	7.65481	6.94504	7.07936
A_24_P12065	CCNG2|NM_004354|901|Homo sapiens cyclin G2 (CCNG2), mRNA [NM_004354]	CCNG2	2.743	4.208	3.282	1.865	3.229	2.604	5.046	3.604	3.867	4.794	5.527	5.606	7.505	6.518	7.015	7.455	7.361	7.972	6.86357	6.95599	6.23441	9.13066	8.91848	9.54316	7.49498	7.33235	7.33831
A_23_P331928	CD109|NM_133493|135228|Homo sapiens CD109 molecule (CD109), transcript variant 1, mRNA [NM_133493]	CD109	5.114	4.911	6.216	5.24	5.672	5.866	7.233	8.209	8.176	7.716	8.261	9.001	10.019	9.412	10.127	9.884	10.183	10.487	5.55639	5.74278	5.74327	7.45518	9.26459	9.48349	9.24962	9.03203	9.02221
A_33_P3369844	CD24|NM_013230|100133941|Homo sapiens CD24 molecule (CD24), transcript variant 1, mRNA [NM_013230]	CD24	16.233	15.877	16.12	14.851	14.735	14.512	15.13	14.951	14.581	12.374	15.251	14.413	13.793	14.811	13.327	13.877	12.67	13.504	13.0517	13.1155	13.4562	10.8975	10.3485	10.2377	8.62863	7.68784	8.14991
A_24_P396702	CD302|NM_014880|9936|Homo sapiens CD302 molecule (CD302), transcript variant 1, mRNA [NM_014880]	CD302	5.006	3.803	4.587	3.98	4.15	4.389	6.418	6.055	6.816	7.842	7.351	7.595	7.587	7.725	8.476	8.068	8.252	7.909	4.23935	4.5955	4.53006	7.58199	6.34664	6.57397	8.58907	9.11928	8.95983
A_33_P3245439	CD40|NM_001250|958|Homo sapiens CD40 molecule, TNF receptor superfamily member 5 (CD40), transcript variant 1, mRNA [NM_001250]	CD40	7.382	7.095	7.339	6.941	6.572	7.139	5.466	1.951	5.158	3.576	3.978	5.142	3.842	3.08	4.338	2.31	3.612	3.091	7.16907	7.1275	7.2614	5.06516	4.18695	5.28643	5.9859	6.1886	6.1886
A_33_P3294509	CD44|NM_000610|960|Homo sapiens CD44 molecule (Indian blood group) (CD44), transcript variant 1, mRNA [NM_000610]	CD44	7.523	7.189	7.255	11.096	11.301	10.951	10.182	9.605	11.085	11.419	9.895	10.659	10.449	10.033	10.885	9.546	9.972	9.411	5.71784	5.46873	4.71671	6.83546	8.16455	8.55101	10.4686	10.1118	10.4826
A_23_P149200	CDC20|NM_001255|991|Homo sapiens cell division cycle 20 (CDC20), mRNA [NM_001255]	CDC20	11.325	11.408	11.739	11.144	11.538	11.508	10.857	10.538	10.959	8.475	9.642	9.484	8.68	8.289	8.563	8.739	8.528	8.481	8.34234	8.41187	8.11286	5.89197	5.62082	5.51781	5.83728	5.31266	5.51064
A_24_P397107	CDC25A|NM_001789|993|Homo sapiens cell division cycle 25A (CDC25A), transcript variant 1, mRNA [NM_001789]	CDC25A	11.034	10.915	10.967	11.091	10.7	10.829	9.395	9.223	9.508	7.216	8.123	7.95	7.409	7.218	7.293	7.687	6.917	7.009	6.51838	6.40208	7.10599	4.38438	4.46535	3.99997	3.93517	3.23788	3.23788
A_33_P3218450	CDC6|NM_001254|990|Homo sapiens cell division cycle 6 (CDC6), mRNA [NM_001254]	CDC6	6.949	6.498	7.226	6.92	6.743	6.825	5.202	5.44	5.489	4.048	4.816	4.793	3.249	4.79	3.097	4.105	4.326	3.548	8.6058	8.69026	9.11568	6.02762	6.80942	6.4022	6.80942	6.2795	6.37975
A_23_P152305	CDH11|XM_005255764|1009|cadherin 11, type 2, OB-cadherin (osteoblast) [Source:HGNC Symbol;Acc:HGNC:1750] [ENST00000394156]	CDH11	8.219	7.603	7.883	13.449	13.778	13.682	11.651	12.795	13.95	12.64	12.126	12.941	12	11.893	12.64	11.712	11.869	11.952	5.89417	6.06293	5.73229	8.9595	9.436	9.44711	7.26571	7.22665	7.24205
A_32_P85999	CDH13|NM_001220491|1012|Homo sapiens cadherin 13 (CDH13), transcript variant 5, mRNA [NM_001220491]	CDH13	2.302	1.436	2.357	5.843	5.236	5.303	6.59	7.567	6.252	6.542	5.897	6.491	7.915	7.324	7.69	7.344	8.017	8.384	7.28628	7.25187	6.19762	8.44878	9.12615	9.59254	10.7902	10.6802	10.7096
A_32_P25357	CDH15|NM_004933|1013|Homo sapiens cadherin 15, type 1, M-cadherin (myotubule) (CDH15), mRNA [NM_004933]	CDH15	4.893	5.102	4.688	1.567	1.832	3.513	9.134	6.587	5.413	7.658	10.345	10.814	14.673	14.133	14.02	14.177	14.587	14.486	6.09796	6.0596	5.97563	8.97337	9.19989	9.80355	9.0215	8.81501	8.84425
A_24_P166663	CDK6|NM_001259|1021|Homo sapiens cyclin-dependent kinase 6 (CDK6), transcript variant 1, mRNA [NM_001259]	CDK6	9.559	8.908	9.322	11.724	11.981	11.853	10.869	11.715	11.301	11.555	11.182	11.645	11.22	11.346	11.906	11.537	11.139	10.908	6.31394	6.11577	6.90626	8.44651	8.5513	9.02896	9.44609	8.70734	8.90703
A_24_P89457	CDKN1A|NM_078467|1026|Homo sapiens cyclin-dependent kinase inhibitor 1A (p21, Cip1) (CDKN1A), transcript variant 2, mRNA [NM_078467]	CDKN1A	3.993	5.258	4.014	5.557	5.62	5.862	4.893	5.913	9.164	5.785	5.889	5.603	9.052	8.147	8.68	8.889	9.482	10.264	8.89851	8.67571	7.09836	10.443	10.7345	10.9917	10.3449	10.1761	10.2346
A_23_P428129	CDKN1C|NM_000076|1028|Homo sapiens cyclin-dependent kinase inhibitor 1C (p57, Kip2) (CDKN1C), transcript variant 1, mRNA [NM_000076]	CDKN1C	10.097	9.64	10.014	12.346	12.363	12.437	14.112	14.684	13.886	15.705	15.063	15.685	15.874	15.823	16.298	16.004	16.276	16.16	8.53022	8.46104	8.17331	11.4557	11.9745	12.2905	11.3286	11.2376	11.249
A_33_P3386262	CDT1|NM_030928|81620|Homo sapiens chromatin licensing and DNA replication factor 1 (CDT1), mRNA [NM_030928]	CDT1	12.346	12.384	12.423	12.162	12.092	12.204	11.319	11.424	10.393	9.259	10.242	10.074	9.869	9.61	9.152	10.444	9.449	9.411	8.55927	8.52745	8.89904	6.41774	6.49112	6.33486	6.43061	5.74794	6.01705
A_23_P119964	CEBPZ|NM_005760|10153|Homo sapiens CCAAT/enhancer binding protein (C/EBP), zeta (CEBPZ), mRNA [NM_005760]	CEBPZ	12.565	12.264	12.357	11.185	11.094	11.21	10.263	10.028	10.201	9.927	9.774	9.804	9.993	9.752	10.01	10.137	9.71	10.086	10.5366	10.3853	10.7433	8.72231	8.37272	8.41206	8.45156	7.89007	8.16407
A_23_P110802	CENPH|NM_022909|64946|Homo sapiens centromere protein H (CENPH), mRNA [NM_022909]	CENPH	10.036	9.892	10.135	9.845	9.977	9.986	10.249	8.907	10.156	7.472	8.683	8.186	7.909	7.346	7.781	7.561	7.249	7.851	9.43982	9.62153	9.37273	7.12388	6.83912	6.65651	5.56724	6.0442	5.93975
A_23_P88740	CENPN|NM_018455|55839|Homo sapiens centromere protein N (CENPN), transcript variant 3, mRNA [NM_018455]	CENPN	12.74	12.471	12.325	13.011	12.897	12.684	11.962	11.461	11.628	10.024	10.598	10.148	9.9	9.565	9.285	9.768	9.306	9.303	9.41468	9.4527	9.73588	7.63214	7.53503	7.09731	7.15965	6.58843	6.50308
A_23_P114740	CFH|NM_001014975|3075|Homo sapiens complement factor H (CFH), transcript variant 2, mRNA [NM_001014975]	CFH	3.157	2.663	4.717	4.09	3.089	4.221	4.822	4.266	3.896	9.504	9.234	10.149	11.513	11.07	11.341	11.555	10.997	11.251	2.95155	2.79458	2.76354	5.97063	6.92077	7.24811	8.34155	8.50714	8.5688
A_33_P3329974	CGN|NM_020770|57530|Homo sapiens cingulin (CGN), mRNA [NM_020770]	CGN	10.399	10.324	10.314	7.048	7.125	7.052	9.087	9.063	7.579	8.219	10.283	9.902	8.741	9.956	9.293	10.255	9.079	8.968	7.0068	6.77757	7.57851	5.3125	4.73121	4.89776	4.6116	4.01601	4.27978
A_33_P3416366	CHAF1A|NM_005483|10036|Homo sapiens chromatin assembly factor 1, subunit A (p150) (CHAF1A), mRNA [NM_005483]	CHAF1A	9.853	9.813	9.801	9.397	9.246	9.134	7.992	7.723	7.332	6.22	6.799	6.682	6.252	5.83	5.748	6.638	5.622	5.07	6.94492	7.10047	7.70072	5.29059	5.00866	5.14545	5.39072	4.87816	5.39072
A_33_P3239287	CHD3|NM_001005271|1107|Homo sapiens chromodomain helicase DNA binding protein 3 (CHD3), transcript variant 3, mRNA [NM_001005271]	CHD3	8.915	9.192	9.404	10.021	10.393	10.392	11.129	12.31	10.326	11.643	11.765	12.218	11.936	11.625	12.06	11.965	11.912	12.119	7.80126	7.78605	7.80675	10.1477	9.94795	10.1847	9.74323	9.67663	9.64985
A_33_P3349536	CHEK1|NM_001114121|1111|Homo sapiens checkpoint kinase 1 (CHEK1), transcript variant 2, mRNA [NM_001114121]	CHEK1	10.872	10.774	10.836	10.751	10.577	10.739	9.619	9.348	9.884	7.359	7.984	7.975	7.31	7.121	7.23	7.774	7.009	7.367	8.45152	8.35047	8.37766	5.63252	5.66146	5.6644	4.97132	4.40582	4.68758
A_33_P3386760	CHEK2|NM_145862|11200|Homo sapiens checkpoint kinase 2 (CHEK2), transcript variant 2, mRNA [NM_145862]	CHEK2	7.506	7.332	7.102	7.351	6.905	6.908	6.979	5.216	6.534	5.312	4.935	5.243	5.277	4.852	5.594	5.135	4.816	4.599	8.21132	8.19882	8.46418	6.06475	6.03645	6.0146	5.31224	5.22955	5.20015
A_33_P3287348	CHN2|NM_001293070|1124|Homo sapiens chimerin 2 (CHN2), transcript variant 4, mRNA [NM_001293070]	CHN2	7.118	6.976	6.582	7.441	7.579	7.322	9.132	9.336	8.296	9.487	8.572	9.019	11.653	11.043	10.989	10.289	11.479	12.29	4.35084	4.27576	4.68306	9.10458	9.31736	9.95592	6.25907	6.2522	6.34158
A_23_P68669	CHODL|NM_024944|140578|Homo sapiens chondrolectin (CHODL), transcript variant 1, mRNA [NM_024944]	CHODL	8.498	8.317	8.456	6.46	6.251	6.733	6.368	6.304	6.726	6.395	6.946	6.689	11.015	10.408	9.231	11.371	9.989	10.036	4.8842	5.10574	4.83623	7.38139	7.69955	8.48718	10.8926	10.6316	10.5624
A_23_P90888	CHRNA1|NM_001039523|1134|Homo sapiens cholinergic receptor, nicotinic, alpha 1 (muscle) (CHRNA1), transcript variant 1, mRNA [NM_001039523]	CHRNA1	3.481	3.983	4.435	5.419	4.999	6.095	3.875	4.267	5.259	3.709	5.622	6.49	10.489	9.716	9.85	9.333	9.837	10.029	2.82267	2.90196	3.14885	9.79111	10.8519	10.8011	10.1697	9.98574	9.9908
A_23_P88691	CHRNA5|NM_000745|1138|Homo sapiens cholinergic receptor, nicotinic, alpha 5 (neuronal) (CHRNA5), mRNA [NM_000745]	CHRNA5	9.077	9.017	9.03	9.511	9.218	9.316	7.951	8.093	8.408	5.524	7.233	6.821	6.153	6.318	6.101	6.34	5.369	6.447	5.48449	5.39865	5.72327	3.63808	3.62473	3.18636	2.98002	3.30874	3.0307
A_23_P207106	CHRNB1|NM_000747|1140|Homo sapiens cholinergic receptor, nicotinic, beta 1 (muscle) (CHRNB1), mRNA [NM_000747]	CHRNB1	7.049	7.29	7.65	6.714	6.882	6.936	7.887	7.495	7.814	7.835	8.319	8.054	9.76	9.236	9.255	9.23	9.781	9.998	5.45114	5.58091	5.47713	7.65618	8.74469	8.53853	7.71376	7.95117	7.94075
A_23_P430558	CHRND|NM_000751|1144|Homo sapiens cholinergic receptor, nicotinic, delta (muscle) (CHRND), transcript variant 1, mRNA [NM_000751]	CHRND	5.809	6.045	5.733	5.727	5.184	5.711	5.738	5.575	5.882	5.53	5.857	5.935	8.772	8.29	7.885	7.419	8.542	8.273	5.15824	5.32134	4.98107	9.70523	10.9257	11.2363	9.87605	9.61816	9.72819
A_33_P3413355	CHST1|NM_003654|8534|Homo sapiens carbohydrate (keratan sulfate Gal-6) sulfotransferase 1 (CHST1), mRNA [NM_003654]	CHST1	5.44	5.953	5.402	5.059	5.278	4.792	7.88	7.679	6.212	8.987	8.958	9.399	9.691	9.385	9.642	9.775	9.337	9.584	3.75296	3.98942	4.41837	6.12332	6.5376	6.59402	6.21177	6.58403	6.31826
A_23_P106922	CHST6|NM_021615|4166|Homo sapiens carbohydrate (N-acetylglucosamine 6-O) sulfotransferase 6 (CHST6), mRNA [NM_021615]	CHST6	10.472	10.465	10.267	10.612	10.538	10.499	10.105	9.494	10.144	7.524	9.104	8.509	8.986	9.326	8.109	9.888	7.701	9.301	6.61321	6.26978	6.68879	4.591	4.09914	4.35731	5.49268	5.28241	5.21154
A_23_P73526	CITED1|NM_004143|4435|Homo sapiens Cbp/p300-interacting transactivator, with Glu/Asp-rich carboxy-terminal domain, 1 (CITED1), transcript variant 1, mRNA [NM_004143]	CITED1	6.284	5.945	6.138	11.407	11.616	11.4	7.471	6.218	9.792	5.505	6.259	7.306	10.503	9.468	9.399	9.987	10.216	10.762	4.09085	4.21036	4.1728	8.52667	8.73512	9.08908	7.44712	7.486	7.44712
A_23_P50250	CKM|NM_001824|1158|Homo sapiens creatine kinase, muscle (CKM), mRNA [NM_001824]	CKM	3.626	4.124	3.705	5.446	6.15	5.234	3.822	2.366	11.134	1.944	5.908	8.025	14.492	13.247	13.387	13.819	14.664	15.677	5.96696	5.72986	5.453	7.28996	10.0489	9.97129	12.9384	13.1263	13.0112
A_23_P163235	CKMT1A|NM_001015001|548596|Homo sapiens creatine kinase, mitochondrial 1A (CKMT1A), mRNA [NM_001015001]	CKMT1A	10.061	10.141	9.966	7.759	7.534	8.09	5.197	5.1	6.034	1.726	3.94	4.271	5.701	4.795	4.38	2.87	4.398	6.287	7.64079	7.42294	7.98581	4.42564	4.25902	4.7167	4.25362	4.53707	4.78009
A_23_P144778	CKMT2|NM_001825|1160|Homo sapiens creatine kinase, mitochondrial 2 (sarcomeric) (CKMT2), transcript variant 1, mRNA [NM_001825]	CKMT2	4.954	4.281	5.118	9.546	9.347	9.254	2.62	5.671	11.036	5.213	5.523	6.271	9.53	9.245	8.659	7.712	9.351	10.516	3.78408	3.72714	4.26354	5.28076	7.43511	7.69834	9.9908	10.3842	10.0556
A_32_P206698	CKS1B|NM_001826|1163|Homo sapiens CDC28 protein kinase regulatory subunit 1B (CKS1B), transcript variant 1, mRNA [NM_001826]	CKS1B	12.137	11.877	12.023	11.543	11.767	11.811	11.743	10.78	11.524	9.95	10.573	10.308	10.138	9.803	9.766	9.849	9.87	9.826	10.4204	10.3941	10.5744	8.50213	8.16904	7.88142	7.78165	7.68918	7.71418
A_33_P3415092	CLCN5|NM_001127899|1184|Homo sapiens chloride channel, voltage-sensitive 5 (CLCN5), transcript variant 1, mRNA [NM_001127899]	CLCN5	7.129	7.256	6.932	9.63	9.871	9.634	9.81	10.159	10.341	9.033	10.427	10.182	10.257	10.44	10.08	10.882	10.479	10.202	7.32037	7.16982	7.38646	8.3992	9.90357	10.674	10.0413	9.74103	9.80682
A_33_P3410806	CLDN10|NM_182848|9071|Homo sapiens claudin 10 (CLDN10), transcript variant a, mRNA [NM_182848]	CLDN10	8.528	7.739	8.484	7.404	7.598	7.467	7.682	6.941	5.553	6.115	7.785	7.177	6.698	6.828	6.495	6.285	5.449	6.216	8.00479	7.99191	8.04809	5.1518	4.92982	5.10559	6.64429	6.95864	6.73881
A_33_P3285545	CLDN4|NM_001305|1364|Homo sapiens claudin 4 (CLDN4), mRNA [NM_001305]	CLDN4	8.272	9.031	8.706	7.099	7.365	6.894	8.177	6.683	9.337	10.113	14.43	13.334	12.667	14.496	11.743	13.641	10.409	10.692	7.33463	6.57639	6.54936	4.39499	4.16963	4.1771	4.87721	4.64319	4.94828
A_23_P37942	CLDN6|NM_021195|9074|Homo sapiens claudin 6 (CLDN6), mRNA [NM_021195]	CLDN6	11.814	12.42	12.576	10.196	10.617	11.108	6.669	7.833	8.104	5.571	8.628	7.888	6.061	7.454	5.94	5.918	5.606	5.924	6.78612	6.53256	7.09487	4.08988	4.06421	4.05702	3.89347	3.72083	3.6283
A_23_P164284	CLDN7|NM_001307|1366|Homo sapiens claudin 7 (CLDN7), transcript variant 1, mRNA [NM_001307]	CLDN7	9.089	9.456	9.815	6.933	6.667	6.602	6.902	6.381	7.383	7.237	9.932	9.317	8.293	9.701	7.104	8.645	7.08	7.072	8.25341	8.57191	8.69714	4.86227	4.86567	4.57806	5.12687	4.9918	5.04796
A_23_P209232	CLIP4|NM_024692|79745|Homo sapiens CAP-GLY domain containing linker protein family, member 4 (CLIP4), transcript variant 1, mRNA [NM_024692]	CLIP4	2.316	2.047	1.663	5.069	4.56	5.051	8.171	7.577	7.365	9.734	8.802	9.123	10.095	9.756	10.331	10.426	10.552	10.35	5.96164	6.1436	5.81059	9.33746	8.77322	9.18417	8.60425	8.65953	8.60425
A_23_P212608	CLSTN2|NM_022131|64084|Homo sapiens calsyntenin 2 (CLSTN2), mRNA [NM_022131]	CLSTN2	2.942	1.677	3.962	5.054	4.412	4.772	5.635	8.427	4.85	7.646	6.457	6.582	8.007	7.527	8.131	7.846	9.252	9.435	4.61312	4.76476	4.46123	7.60358	7.08444	7.87585	5.29114	6.00841	5.72322
A_23_P124946	CMYA5|NM_153610|202333|Homo sapiens cardiomyopathy associated 5 (CMYA5), mRNA [NM_153610]	CMYA5	3.359	3.119	3.06	4.549	4.587	4.913	6.005	5.08	4.592	4.994	5.52	5.797	7.033	6.52	6.6	6.66	5.792	6.62	4.35084	3.95589	4.10591	6.64496	6.84363	7.33122	10.9002	11.0542	10.95
A_33_P3249214	CNOT6L|NM_001286790|246175|Homo sapiens CCR4-NOT transcription complex, subunit 6-like (CNOT6L), transcript variant 1, mRNA [NM_001286790]	CNOT6L	8.215	8.397	8.182	8.153	8.331	8.178	8.897	8.975	8.951	9.451	9.702	9.317	10.454	10.106	10.205	10.533	10.416	10.712	5.25346	5.54493	5.26732	7.22464	7.17565	7.70093	7.09347	6.29029	6.70266
A_23_P329353	CNRIP1|NM_015463|25927|Homo sapiens cannabinoid receptor interacting protein 1 (CNRIP1), transcript variant CRIP1a, mRNA [NM_015463]	CNRIP1	6.631	6.199	6.099	4.293	4.334	3.86	9.299	9.268	8.878	10.805	10.576	10.841	10.418	10.249	10.696	9.818	10.254	10.241	5.20436	5.5529	6.11079	8.0812	7.75222	8.08182	8.86537	9.04221	8.93255
A_23_P144020	CNTN4|NM_175613|152330|Homo sapiens contactin 4 (CNTN4), transcript variant 3, mRNA [NM_175613]	CNTN4	2.825	3.39	2.645	3.498	4.363	3.553	5.996	5.39	6.551	5.388	4.648	5.257	4.888	4.555	5.192	4.479	5.262	4.69	5.22584	5.1623	5.94273	8.06672	7.95282	7.52656	7.48147	7.1269	7.32612
A_33_P3329378	CNTN6|NM_014461|27255|Homo sapiens contactin 6 (CNTN6), transcript variant 1, mRNA [NM_014461]	CNTN6	6.241	5.604	5.406	5.682	5.085	5.532	6.522	8.772	5.675	9.746	7.618	8.923	7.215	7.455	8.172	6.957	7.588	5.936	2.83019	2.51921	3.01271	6.94581	6.41774	5.53542	3.30874	3.30874	3.0652
A_24_P27513	CNTNAP4|NM_138994|85445|Homo sapiens contactin associated protein-like 4 (CNTNAP4), transcript variant 2, mRNA [NM_138994]	CNTNAP4	1.772	1.975	1.51	1.424	2.516	1.443	6.413	7.954	1.443	8.274	7.492	7.986	7.219	8.251	8.788	8.371	7.387	6.712	4.1694	4.24763	4.03455	8.38172	6.1864	6.57036	6.6965	6.49029	6.46285
A_33_P3725227	COBL|NM_015198|23242|Homo sapiens cordon-bleu WH2 repeat protein (COBL), transcript variant 2, mRNA [NM_015198]	COBL	8.422	8.755	8.683	4.223	4.987	5.287	3.327	3.447	4.054	3.932	6.087	5.515	5.881	6.321	6.296	6.505	6.275	6.577	3.28894	3.4969	3.33804	7.97756	9.12523	9.33042	9.6933	9.34554	9.55358
A_33_P3259339	COL11A1|NM_080629|1301|Homo sapiens collagen, type XI, alpha 1 (COL11A1), transcript variant B, mRNA [NM_080629]	COL11A1	1.5	1.548	2.127	1.6	1.744	1.67	4.828	6.654	5.506	7.25	5.687	6.442	5.726	6.007	6.817	5.651	6.909	6.004	5.44715	5.49124	4.19861	8.31215	7.57721	7.49574	6.47806	7.09738	7.00253
A_23_P214168	COL12A1|NM_004370|1303|Homo sapiens collagen, type XII, alpha 1 (COL12A1), transcript variant long, mRNA [NM_004370]	COL12A1	7.115	6.9	7.355	5.987	6.01	6.128	6.931	10.129	7.121	10.48	10.852	11.021	12.533	12.769	12.328	13.886	11.947	12.426	6.56471	6.58409	5.75725	11.8114	11.35	12.0816	11.684	11.9633	11.9634
A_23_P216361	COL14A1|NM_021110|7373|Homo sapiens collagen, type XIV, alpha 1 (COL14A1), mRNA [NM_021110]	COL14A1	4.38	4.094	4.658	4.833	4.113	3.139	6.589	5.508	4.337	9.99	8.413	9.592	9.661	10.184	10.976	10.114	10.335	9.031	5.19848	5.19063	5.54989	9.6671	8.5955	9.00474	9.4895	9.79079	9.82396
A_23_P112554	COL15A1|NM_001855|1306|Homo sapiens collagen, type XV, alpha 1 (COL15A1), mRNA [NM_001855]	COL15A1	1.804	1.765	2.175	2.327	1.801	3.444	4.454	4.579	3.093	9.223	8.467	10.558	10.541	9.236	11.455	8.678	9.43	9.498	3.14436	3.04083	3.71604	5.92755	6.36815	6.27129	10.7246	11.0338	10.9148
A_23_P160318	COL16A1|NM_001856|1307|Homo sapiens collagen, type XVI, alpha 1 (COL16A1), mRNA [NM_001856]	COL16A1	9.454	9.421	9.547	8.17	8.252	8.572	9.478	9.519	11.516	13.594	13.062	13.736	13.924	14.03	14.182	14.518	13.86	13.673	6.27336	6.17463	5.84036	9.48726	9.29262	9.44826	9.50947	9.76706	9.59372
A_23_P375922	COL19A1|NM_001858|1310|Homo sapiens collagen, type XIX, alpha 1 (COL19A1), mRNA [NM_001858]	COL19A1	1.633	1.71	1.672	1.517	1.657	1.507	1.508	1.481	1.523	4.798	6.16	6.168	10.804	9.94	10.239	9.918	9.542	9.632	2.37158	2.30537	2.32773	5.29527	4.3053	5.27384	2.49167	2.49167	2.31003
A_33_P3304668	COL1A1|NM_000088|1277|Homo sapiens collagen, type I, alpha 1 (COL1A1), mRNA [NM_000088]	COL1A1	9.684	9.242	9.636	10.744	10.129	10.473	13.525	15.224	12.68	16.131	15.859	16.49	16.224	16.55	16.954	16.965	16.613	16.512	7.04718	6.79947	5.08908	9.99668	9.35767	9.71181	11.8679	11.7697	11.7667
A_24_P277934	COL1A2|NM_000089|1278|Homo sapiens collagen, type I, alpha 2 (COL1A2), mRNA [NM_000089]	COL1A2	8.772	8.814	9.407	13.183	12.859	12.989	13.351	14.267	14.484	15.1	15.1	15.768	15.455	15.7	16.097	15.982	15.63	15.889	9.06479	8.96615	7.90004	12.5938	11.9071	12.0679	12.761	12.6204	12.7721
A_23_P31124	COL21A1|NM_030820|81578|Homo sapiens collagen, type XXI, alpha 1 (COL21A1), mRNA [NM_030820]	COL21A1	5.425	4.468	5.423	3.094	3.557	3.326	8.275	8.21	1.914	11.463	11.011	11.548	11.064	11.584	11.608	11.778	10.926	10.135	4.12059	3.74628	4.41213	9.16482	7.97947	8.2897	9.54837	9.69388	9.67506
A_32_P405759	COL22A1|NM_152888|169044|Homo sapiens collagen, type XXII, alpha 1 (COL22A1), mRNA [NM_152888]	COL22A1	2.607	3.027	3.565	2.847	2.906	3.452	5.085	2.477	4.313	5.352	4.163	4.355	6.987	5.812	4.871	5.868	5.878	6.836	4.77761	4.97991	5.39712	8.65201	8.76175	9.47631	8.81927	7.72657	8.17826
A_24_P257478	COL25A1|NM_198721|84570|Homo sapiens collagen, type XXV, alpha 1 (COL25A1), transcript variant 1, mRNA [NM_198721]	COL25A1	4.154	3.717	3.8	4.946	4.908	4.555	5.582	4.805	6.82	6.995	7.276	7.881	11.214	10.34	11.018	10.549	10.471	11.739	3.22387	3.34794	4.11592	6.53631	7.72528	7.79498	3.38112	3.3869	3.82634
A_24_P935491	COL3A1|NM_000090|1281|Homo sapiens collagen, type III, alpha 1 (COL3A1), mRNA [NM_000090]	COL3A1	2.323	2.016	3.437	5.483	5.25	4.805	11.546	12.917	5.705	14.22	13.451	14.213	13.696	13.442	14.532	13.765	13.961	13.805	4.66026	4.15648	4.86078	12.2826	11.9043	11.5689	12.204	12.5163	12.3147
A_23_P83818	COL5A1|NM_000093|1289|Homo sapiens collagen, type V, alpha 1 (COL5A1), transcript variant 1, mRNA [NM_000093]	COL5A1	3.935	4.286	4.326	8.771	8.382	8.475	8.492	10.202	7.172	11.381	10.673	11.955	11.241	11.042	12.042	11.367	11.206	10.904	7.09151	7.01199	6.64471	10.9649	10.3748	10.5129	12.0577	11.8666	11.939
A_23_P33196	COL5A2|NM_000393|1290|Homo sapiens collagen, type V, alpha 2 (COL5A2), mRNA [NM_000393]	COL5A2	9.482	9.526	9.952	10.339	10.976	10.783	12.353	13.656	11.545	14.157	13.726	14.275	13.934	14.069	14.668	14.213	14.199	13.985	7.82139	7.82433	8.02079	12.2127	11.3553	11.3501	12.1873	12.1975	12.1877
A_32_P32254	COL6A1|NM_001848|1291|Homo sapiens collagen, type VI, alpha 1 (COL6A1), mRNA [NM_001848]	COL6A1	11.675	12.226	12.297	12.149	12.718	12.436	15.266	15.492	13.37	15.771	15.177	15.945	15.938	15.889	16.569	15.945	16.059	15.908	7.21274	6.83316	7.36619	9.6233	9.48126	9.55899	10.105	9.90226	9.99922
A_33_P3210488	COL6A3|NM_057165|1293|Homo sapiens collagen, type VI, alpha 3 (COL6A3), transcript variant 3, mRNA [NM_057165]	COL6A3	1.796	2.258	2.643	1.656	2.014	1.763	7.022	7.09	9.191	7.897	7.873	8.779	8.859	9.142	9.636	9.731	7.614	8.549	6.28581	5.45453	5.41726	10.4445	10.6875	11.2689	11.0092	11.2461	11.1632
A_32_P224525	COL6A6|NM_001102608|131873|Homo sapiens collagen, type VI, alpha 6 (COL6A6), mRNA [NM_001102608]	COL6A6	1.401	1.409	2.135	1.971	2.589	1.58	6.388	7.651	1.667	8.845	8.074	8.672	8.863	8.654	9.734	7.934	8.268	7.383	3.47096	3.51901	3.47612	7.07377	6.7962	7.00019	10.5795	10.6983	10.6305
A_24_P365975	COL8A2|NM_005202|1296|Homo sapiens collagen, type VIII, alpha 2 (COL8A2), transcript variant 1, mRNA [NM_005202]	COL8A2	2.757	3.801	2.948	1.89	2.196	2.631	11.308	11.128	6.991	12.875	11.62	12.084	11.483	12.022	12.384	11.86	12.371	11.455	3.47029	3.66425	4.01896	9.18127	8.31101	8.24279	7.10788	7.40699	7.16044
A_23_P138514	COMMD3|NM_012071|23412|Homo sapiens COMM domain containing 3 (COMMD3), mRNA [NM_012071]	COMMD3	7.943	7.611	7.744	10.614	10.718	10.287	12.051	11.727	11.862	12.621	12.747	12.473	12.645	12.749	12.5	12.387	12.679	12.589	7.07588	6.89137	6.68464	9.15326	9.0316	9.01512	9.23483	9.47384	9.37107
A_23_P101093	COPZ2|NM_016429|51226|Homo sapiens coatomer protein complex, subunit zeta 2 (COPZ2), mRNA [NM_016429]	COPZ2	3.295	3.009	3.642	4.506	3.668	3.086	7.62	8.595	4.596	11.551	10.302	11.392	10.819	10.719	10.963	10.295	11.039	10.41	4.91055	4.52569	4.83686	7.79021	7.32926	6.51259	8.58292	8.7525	8.78615
A_23_P124733	COQ2|NM_015697|27235|Homo sapiens coenzyme Q2 4-hydroxybenzoate polyprenyltransferase (COQ2), mRNA [NM_015697]	COQ2	7.817	7.456	7.726	7.912	8.144	8.103	7.928	6.475	6.409	6.09	5.779	5.876	5.237	5.201	6.074	4.254	4.648	4.743	7.77511	7.79266	7.98258	5.16519	5.90789	5.32465	6.65853	7.09252	6.76442
A_23_P146444	CORO2A|NM_003389|7464|Homo sapiens coronin, actin binding protein, 2A (CORO2A), transcript variant 1, mRNA [NM_003389]	CORO2A	9.911	9.935	9.878	9.189	8.987	9.408	9.59	8.656	8.019	8.662	8.276	8.474	7.58	7.763	8.043	7.263	7.664	6.253	6.7947	6.76686	7.04116	5.0584	3.78078	4.00026	3.54663	3.14807	3.05713
A_23_P44674	CRIP1|AB527908|1396|cysteine-rich protein 1 (intestinal) [Source:HGNC Symbol;Acc:HGNC:2360] [ENST00000330233]	CRIP1	7.074	7.5	7.229	7.195	7.068	7.615	10.633	10.003	8.303	11.227	10.897	10.828	10.664	11.254	10.859	10.981	11.307	11.569	5.78852	5.82338	4.86894	8.09653	8.1741	7.26725	8.85121	8.97254	8.84241
A_23_P156562	CRIP3|NM_206922|401262|Homo sapiens cysteine-rich protein 3 (CRIP3), mRNA [NM_206922]	CRIP3	8.559	8.633	8.636	7.009	7.099	7.228	7.03	5.576	6.388	4.446	5.718	5.477	4.38	4.291	3.858	4.621	4.564	3.633	5.98709	6.03821	6.64043	3.39806	3.1607	3.36349	3.57039	3.56362	3.50046
A_23_P106602	CRISPLD2|NM_031476|83716|Homo sapiens cysteine-rich secretory protein LCCL domain containing 2 (CRISPLD2), mRNA [NM_031476]	CRISPLD2	3.428	3.201	3.116	2.657	2.231	2.557	5.968	5.815	2.335	8.782	6.918	8.579	7.552	6.863	8.701	6.241	7.362	6.634	5.81203	5.92254	6.13334	8.97545	8.46928	7.74612	7.93103	8.51753	8.30753
A_24_P206776	CRYAB|NM_001885|1410|Homo sapiens crystallin, alpha B (CRYAB), transcript variant 1, mRNA [NM_001885]	CRYAB	7.025	7.197	6.976	6.76	7.134	6.949	7.243	8.348	7.32	9.482	9.794	9.734	12.874	12.433	12.498	12.028	13.254	14.462	5.37714	5.41816	5.92024	8.35299	9.24984	9.19345	11.4763	11.5823	11.6207
A_23_P162746	CRYL1|NM_015974|51084|Homo sapiens crystallin, lambda 1 (CRYL1), mRNA [NM_015974]	CRYL1	6.245	6.43	6.308	6.062	6.477	6.28	11.047	9.854	7.618	11.581	12.726	12.111	11.827	12.471	11.95	11.916	11.822	12.074	5.00086	5.48113	5.68118	8.28315	7.72698	7.68918	8.24436	7.68639	7.83294
A_23_P77731	CRYM|NM_001888|1428|Homo sapiens crystallin, mu (CRYM), mRNA [NM_001888]	CRYM	10.409	10.187	10.318	7.764	7.892	7.559	9.912	7.184	6.754	6.756	10.381	8.908	7.756	9.695	6.432	7.892	5.789	5.864	7.48397	7.66145	8.06224	5.3125	4.92555	5.3125	5.25675	4.7373	4.55808
A_23_P134835	CSGALNACT1|NM_018371|55790|Homo sapiens chondroitin sulfate N-acetylgalactosaminyltransferase 1 (CSGALNACT1), transcript variant 2, mRNA [NM_018371]	CSGALNACT1	2.228	3.002	1.794	1.518	2.698	2.457	5.084	5.23	4.495	6.705	7.078	7.654	8.53	7.952	8.245	7.886	7.228	8.281	3.5653	3.28594	3.55024	5.65089	5.73743	5.90288	7.44427	7.55863	7.38566
A_23_P326020	CSMD3|NM_198123|114788|Homo sapiens CUB and Sushi multiple domains 3 (CSMD3), transcript variant a, mRNA [NM_198123]	CSMD3	1.715	2.819	3.289	4.944	5.593	4.735	1.946	4.997	2.266	6.567	6.696	7.243	4.594	6.334	5.772	6.153	4.581	4.768	3.28225	3.31255	3.02878	6.07743	5.38351	5.59537	3.47203	3.37553	3.55212
A_23_P24469	CSRP3|NM_003476|8048|Homo sapiens cysteine and glycine-rich protein 3 (cardiac LIM protein) (CSRP3), mRNA [NM_003476]	CSRP3	1.687	2.214	2.512	1.61	1.965	1.741	1.629	1.719	1.829	1.553	3.635	4.587	11.864	9.579	10.6	10.988	12.453	14.283	3.68563	3.89086	3.91394	6.62845	8.2321	8.37766	11.1178	11.1642	11.1902
A_23_P84736	CTNNA2|NM_004389|1496|Homo sapiens catenin (cadherin-associated protein), alpha 2 (CTNNA2), transcript variant 1, mRNA [NM_004389]	CTNNA2	4.43	4.255	4.551	3.195	3.639	2.739	7.418	4.927	7.275	2.971	6.211	5.318	4.25	4.387	3.985	2.865	3.116	6.71	7.70166	7.77065	7.72447	4.47981	4.82258	4.47043	2.87106	3.89064	3.64782
A_23_P1552	CTSC|NM_148170|1075|Homo sapiens cathepsin C (CTSC), transcript variant 2, mRNA [NM_148170]	CTSC	10.077	9.839	9.969	9.726	9.385	9.544	8.264	7.513	9.318	7.244	7.671	7.431	7.491	7.915	8.22	8.029	7.442	7.483	10.6715	10.6828	11.0136	8.79325	7.72399	7.55057	8.37916	8.72089	8.60723
A_23_P47058	CUZD1|NM_022034|50624|Homo sapiens CUB and zona pellucida-like domains 1 (CUZD1), transcript variant 1, mRNA [NM_022034]	CUZD1	6.968	6.806	5.779	3.028	2.598	3.159	1.539	1.659	1.625	1.522	1.627	1.535	1.515	1.859	1.532	1.454	1.769	2.318	4.26973	4.60142	7.77458	2.98847	3.02503	3.27272	3.6303	3.76207	3.76207
A_24_P374943	CXADR|NM_001338|1525|Homo sapiens coxsackie virus and adenovirus receptor (CXADR), transcript variant 1, mRNA [NM_001338]	CXADR	9.14	8.793	8.979	8.352	7.722	7.99	7.789	7.369	7.399	7.764	6.944	7.031	6.485	6.912	7.084	7.087	7.054	7.022	10.7319	10.8238	10.7154	8.86781	8.755	8.24099	6.1018	4.88649	5.4789
A_23_P121695	CXCL13|NM_006419|10563|Homo sapiens chemokine (C-X-C motif) ligand 13 (CXCL13), mRNA [NM_006419]	CXCL13	1.837	2.113	2.267	1.686	1.815	1.635	1.6	1.561	2.985	1.54	1.495	1.514	4.816	4.646	4.53	3.955	4.986	6.341	3.27774	3.32249	3.2171	5.4846	5.56582	6.34664	5.28737	5.54939	5.46524
A_24_P277367	CXCL5|NM_002994|6374|Homo sapiens chemokine (C-X-C motif) ligand 5 (CXCL5), mRNA [NM_002994]	CXCL5	10.287	10.097	10.642	9.416	10.145	9.846	8.622	9.494	9.082	8.19	8.934	8.864	7.451	8.224	8.172	7.288	7.638	7.605	7.62903	7.4129	6.85646	3.25954	4.73021	3.17657	2.97952	2.71203	2.8556
A_23_P102000	CXCR4|NM_001008540|7852|Homo sapiens chemokine (C-X-C motif) receptor 4 (CXCR4), transcript variant 1, mRNA [NM_001008540]	CXCR4	4.931	5.31	6.15	15.606	15.785	15.389	11.7	8.541	13.92	9.351	11.334	11.441	12.166	11.953	12.402	12.619	11.517	12.028	6.41679	6.44492	6.37903	7.86174	8.67417	8.96941	8.27816	8.34823	8.17829
A_23_P52101	CYB5R1|NM_016243|51706|Homo sapiens cytochrome b5 reductase 1 (CYB5R1), mRNA [NM_016243]	CYB5R1	9.338	9.633	9.388	9.4	9.557	9.468	9.967	10.044	9.903	10.436	10.357	10.522	12.392	11.802	11.867	11.78	12.464	12.549	7.12864	7.09511	6.92669	10.3004	11.4307	11.2385	9.93489	10.128	10.0098
A_23_P209564	CYBRD1|NM_024843|79901|Homo sapiens cytochrome b reductase 1 (CYBRD1), transcript variant 1, mRNA [NM_024843]	CYBRD1	7.207	7.434	7.252	6.462	6.861	6.847	8.656	8.805	8.326	11.083	10.523	10.695	11.306	11.053	11.943	11.814	12.153	11.922	5.79604	5.80148	6.05189	9.93975	9.31888	9.332	9.98481	10.1314	10.1344
A_23_P138655	CYP26A1|NM_057157|1592|Homo sapiens cytochrome P450, family 26, subfamily A, polypeptide 1 (CYP26A1), transcript variant 2, mRNA [NM_057157]	CYP26A1	8.749	8.579	8.738	4.409	3.224	4.534	4.321	3.482	3.785	2.869	4.25	3.682	3.154	3.624	1.455	2.67	1.557	3.017	10.7354	10.6875	11.2334	3.48207	3.57198	3.72506	3.75598	3.91137	4.00089
A_23_P103486	CYP2J2|NM_000775|1573|Homo sapiens cytochrome P450, family 2, subfamily J, polypeptide 2 (CYP2J2), mRNA [NM_000775]	CYP2J2	7.344	7.217	7.525	2.289	2.079	2.791	6.259	5.62	3.842	5.23	6.568	6.544	7.939	7.459	7.487	7.49	7.759	9.09	4.26807	4.28992	4.31607	5.91779	7.1183	7.1183	9.67834	10.5375	10.2444
A_23_P101374	CYP2S1|AK296087|29785|cytochrome P450, family 2, subfamily S, polypeptide 1 [Source:HGNC Symbol;Acc:HGNC:15654] [ENST00000593545]	CYP2S1	11.766	12.118	11.949	6.676	6.305	7.117	6.4	6.422	6.254	6.84	6.408	6.781	5.34	6.207	6.39	6.504	5.815	6.243	7.96801	7.73156	8.81659	3.89064	3.89064	3.89064	3.42734	3.36077	3.63494
A_33_P3398156	CYS1|NM_001037160|192668|Homo sapiens cystin 1 (CYS1), mRNA [NM_001037160]	CYS1	1.448	1.539	1.698	6.087	6.384	5.807	6.184	6.059	7.735	8.009	10.882	9.711	8.901	10.093	8.503	9.054	8.711	8.97	3.18593	3.76332	3.30113	6.14008	5.66753	5.56698	6.35646	6.09856	6.08435
A_23_P10647	CYTL1|NM_018659|54360|Homo sapiens cytokine-like 1 (CYTL1), mRNA [NM_018659]	CYTL1	8.433	8.352	8.611	8.539	8.069	8.662	11.142	11.195	8.915	11.119	11.431	11.404	10.408	11.064	10.958	10.191	10.401	10.34	5.5218	5.54561	5.00031	8.22604	8.09243	7.31549	7.36966	7.75439	7.49368
A_33_P3338928	DAB2|NM_001343|1601|Homo sapiens Dab, mitogen-responsive phosphoprotein, homolog 2 (Drosophila) (DAB2), transcript variant 1, mRNA [NM_001343]	DAB2	8.462	8.065	8.225	9.905	9.83	9.823	9.637	10.576	8.995	11.651	11.163	11.462	10.101	10.31	11.033	10.325	10.128	10.385	6.23976	6.22334	5.79293	8.64694	8.34424	8.3331	9.84035	10.2785	10.1583
A_23_P65518	DACT1|NM_016651|51339|Homo sapiens dishevelled-binding antagonist of beta-catenin 1 (DACT1), transcript variant 1, mRNA [NM_016651]	DACT1	8.85	9.216	9.122	14.77	14.856	14.675	11.937	11.345	12.614	11.294	12.079	12.049	11.013	11.299	11.38	10.916	10.557	11.092	6.85117	6.86964	7.16311	9.32476	8.58598	8.99535	8.69507	9.00705	8.8969
A_23_P352684	DCAF5|NM_003861|8816|Homo sapiens DDB1 and CUL4 associated factor 5 (DCAF5), transcript variant 1, mRNA [NM_003861]	DCAF5	7.771	7.673	7.761	8.398	8.435	8.429	9.067	8.806	8.313	8.516	8.816	8.956	10.09	9.497	9.884	9.442	10.397	10.663	5.12858	4.98776	5.237	6.8934	7.58246	7.89798	7.76897	7.78741	7.68918
A_23_P304524	DCLK2|NM_001040260|166614|Homo sapiens doublecortin-like kinase 2 (DCLK2), transcript variant 1, mRNA [NM_001040260]	DCLK2	2.263	2.689	3.104	4.76	5.129	4.565	7.447	8.699	5.173	8.376	7.894	8.344	8.986	8.851	8.86	9.273	8.486	9.157	2.99136	2.98241	3.13427	5.95004	5.0371	5.276	3.34549	3.34549	3.28027
A_23_P64873	DCN|NM_133507|1634|Homo sapiens decorin (DCN), transcript variant E, mRNA [NM_133507]	DCN	4.604	4.056	4.47	4.259	4.323	2.957	14.732	15.481	3.928	16.512	15.901	16.649	15.93	15.959	16.665	15.744	16.295	16.071	3.25232	3.13624	4.29838	12.4608	12.103	11.7639	12.1039	12.1954	12.1512
A_23_P500328	DCX|NM_001195553|1641|Homo sapiens doublecortin (DCX), transcript variant 5, mRNA [NM_001195553]	DCX	6.152	6.491	6.62	5.509	5.862	6.116	10.271	9.89	4.088	8.445	10.633	10.856	13.437	12.897	13.118	12.864	13.056	14.19	5.60924	5.32336	6.65797	11.9194	12.045	12.479	8.59513	7.7891	8.13879
A_23_P452	DDR2|NM_001014796|4921|Homo sapiens discoidin domain receptor tyrosine kinase 2 (DDR2), transcript variant 1, mRNA [NM_001014796]	DDR2	2.618	2.301	1.829	6.11	6.024	6.618	7.635	8.506	8.688	8.362	7.748	8.372	7.886	8.003	8.222	8.422	7.872	7.597	4.78429	5.11338	4.59035	9.78406	9.49418	9.79893	10.1309	10.0322	9.98205
A_23_P138910	DDX25|NM_013264|29118|Homo sapiens DEAD (Asp-Glu-Ala-Asp) box helicase 25 (DDX25), mRNA [NM_013264]	DDX25	7.437	7.436	7.155	5.32	4.779	5.571	5.907	4.889	4.322	4.2	4.928	4.819	3.086	3.131	3.797	3.746	2.691	4.549	7.91337	7.68576	7.97789	4.0291	4.23853	3.75011	3.25642	2.96944	3.15756
A_23_P361419	DEPDC1B|NM_018369|55789|Homo sapiens DEP domain containing 1B (DEPDC1B), transcript variant 1, mRNA [NM_018369]	DEPDC1B	9.23	8.947	9.257	9.26	9.544	9.531	8.276	8.116	8.37	5.502	6.665	6.492	4.58	3.564	5.137	4.793	2.307	5.005	10.1079	10.1522	10.1718	7.7659	7.41778	7.47563	6.15676	5.93443	5.86986
A_33_P3275801	DES|NM_001927|1674|Homo sapiens desmin (DES), mRNA [NM_001927]	DES	9.448	9.6	9.021	9.726	9.553	9.465	10.209	11.583	12.086	14.049	13.356	13.958	15.764	14.995	15.436	15.221	15.533	16.32	5.00627	4.64045	4.64045	8.49417	9.27944	9.686	10.7341	10.4175	10.4611
A_24_P343095	DHFR|NM_000791|1719|Homo sapiens dihydrofolate reductase (DHFR), transcript variant 1, mRNA [NM_000791]	DHFR	9.754	9.858	9.716	9.882	9.75	9.797	9.141	8.99	9.467	7.607	7.937	7.928	7.339	7.164	7.453	6.815	7.139	6.754	7.32766	7.36824	7.91296	5.03541	5.27563	5.32055	5.29833	5.02496	5.24286
A_23_P129916	DHRS7C|NM_001220493|201140|Homo sapiens dehydrogenase/reductase (SDR family) member 7C (DHRS7C), transcript variant 1, mRNA [NM_001220493]	DHRS7C	1.386	1.446	2.631	1.521	2.941	2.314	2.193	1.806	1.837	1.546	2.304	3.36	7.739	5.473	6.86	5.941	6.912	6.92	3.99542	3.72499	3.85267	5.51882	7.35293	7.157	9.9295	9.77988	9.77779
A_23_P155848	DKK2|NM_014421|27123|Homo sapiens dickkopf WNT signaling pathway inhibitor 2 (DKK2), mRNA [NM_014421]	DKK2	1.856	2.396	2.295	1.594	1.859	2.285	3.843	2.727	3.709	7.607	7.517	8.213	7.406	7.771	7.679	6.767	5.811	6.424	2.5317	2.63637	2.82641	7.04978	7.36475	6.72671	8.71034	8.5064	8.61278
A_24_P940115	DLC1|NM_182643|10395|Homo sapiens DLC1 Rho GTPase activating protein (DLC1), transcript variant 1, mRNA [NM_182643]	DLC1	2.557	3.161	3.483	9.224	9.76	9.561	8.362	7.59	8.501	8.672	8.275	9.056	8.238	8.075	8.859	9.147	7.789	7.764	6.52748	6.45841	5.82185	8.43916	8.32823	8.50004	9.1799	9.4895	9.45065
A_23_P124514	DLG2|NM_001364|1740|Homo sapiens discs, large homolog 2 (Drosophila) (DLG2), transcript variant 2, mRNA [NM_001364]	DLG2	5.477	5.854	5.736	5.465	4.446	5.016	2.927	4.583	1.469	5.274	4.821	5.128	6.004	5.64	5.945	6.105	6.079	6.989	4.37389	4.14478	4.1078	7.85066	8.38871	8.94678	6.71751	6.21027	6.4811
A_23_P88331	DLGAP5|NM_014750|9787|Homo sapiens discs, large (Drosophila) homolog-associated protein 5 (DLGAP5), transcript variant 1, mRNA [NM_014750]	DLGAP5	11.828	11.555	11.615	11.924	11.955	11.883	11.757	11.359	11.611	8.743	10.291	9.768	8.853	8.555	8.443	8.959	8.193	8.48	10.469	10.4049	10.3192	8.03729	7.96533	8.33131	6.75703	5.983	6.26215
A_33_P3235147	DLX5|NM_005221|1749|Homo sapiens distal-less homeobox 5 (DLX5), mRNA [NM_005221]	DLX5	2.934	2.229	5.372	1.721	2.458	2.148	7.93	6.777	8.898	3.77	7.16	6.683	5.843	8.074	3.876	6.558	2.878	2.475	7.45012	7.21085	5.98388	4.43859	4.58005	4.71592	4.68992	4.33137	4.44771
A_33_P3246883	DMKN|NM_001035516|93099|Homo sapiens dermokine (DMKN), transcript variant 1, mRNA [NM_001035516]	DMKN	11.376	11.494	11.609	10.306	10.056	10.808	9.245	9.449	6.734	9.162	9.482	9.219	8.06	8.916	8.514	9.181	8.512	8.009	9.35793	9.52388	9.99973	7.60112	6.32987	5.37154	4.2598	3.87192	4.32329
A_32_P213459	DMRT2|NM_006557|10655|Homo sapiens doublesex and mab-3 related transcription factor 2 (DMRT2), transcript variant 1, mRNA [NM_006557]	DMRT2	1.639	2.176	3.456	5.5	5.594	4.836	3.901	4.629	2.299	4.106	4.47	4.83	5.387	5.437	5.326	4.929	5.853	5.442	2.59758	2.89866	2.95847	5.92409	6.47711	6.80063	7.9126	8.01899	8.12495
A_23_P413923	DMRTA1|NM_022160|63951|Homo sapiens DMRT-like family A1 (DMRTA1), mRNA [NM_022160]	DMRTA1	5.985	5.991	6.195	8.049	7.803	7.793	8.017	4.275	6.013	4.07	5.173	4.543	4.278	4.375	3.502	3.986	2.518	4.283	6.47054	6.3308	5.81929	2.94588	2.94588	2.70024	2.52549	2.70417	2.64333
A_33_P3225066	DNAJC12|NM_201262|56521|Homo sapiens DnaJ (Hsp40) homolog, subfamily C, member 12 (DNAJC12), transcript variant 2, mRNA [NM_201262]	DNAJC12	4.688	4.336	4.678	4.04	3.29	4.274	6.269	4.067	5.855	6.001	6.506	6.711	6.718	7.021	6.619	6.372	6.012	6.935	5.81549	5.83674	5.87841	8.75196	8.99442	8.73206	7.48332	7.29303	7.2325
A_23_P28953	DNMT3B|NM_175850|1789|Homo sapiens DNA (cytosine-5-)-methyltransferase 3 beta (DNMT3B), transcript variant 6, mRNA [NM_175850]	DNMT3B	15.107	14.78	15.191	11.776	11.613	11.713	10.895	10.432	10.676	7.637	8.686	8.554	8.185	7.36	7.765	7.901	7.136	7.171	10.9789	11.1364	12.1272	6.27413	6.61216	6.61216	5.93434	6.12328	6.3758
A_23_P148584	DOCK11|NM_144658|139818|Homo sapiens dedicator of cytokinesis 11 (DOCK11), mRNA [NM_144658]	DOCK11	8.169	7.897	7.939	9.656	9.982	9.6	10.353	10.481	10.086	9.829	10.137	10.39	10.788	10.422	10.709	10.344	10.428	10.822	8.10506	8.26939	8.35465	10.6519	10.1896	10.2407	8.24863	8.41205	8.23352
A_23_P380526	DPPA4|NM_018189|55211|Homo sapiens developmental pluripotency associated 4 (DPPA4), mRNA [NM_018189]	DPPA4	12.285	12.492	12.589	9.983	9.622	9.966	8.884	8.584	7.659	4.072	6.482	6.606	2.001	2.47	3.841	1.632	2.846	2.081	9.80349	9.90914	10.1783	4.59508	4.20844	4.21724	2.71385	2.85581	3.09495
A_23_P135548	DPYD|NM_000110|1806|Homo sapiens dihydropyrimidine dehydrogenase (DPYD), transcript variant 1, mRNA [NM_000110]	DPYD	4.928	4.495	2.98	4.145	4.284	4.063	5.598	5.648	4.395	8.523	7.432	7.505	7.189	7.511	8.027	7.765	8.103	7.62	3.35177	3.21709	3.44937	6.27384	5.56966	5.39985	6.18625	5.67699	6.01109
A_24_P149036	DPYSL3|NM_001387|1809|Homo sapiens dihydropyrimidinase-like 3 (DPYSL3), transcript variant 2, mRNA [NM_001387]	DPYSL3	14.328	14.35	14.441	11.471	11.312	11.622	12.722	12.82	11.821	12.021	12.303	12.534	12.514	12.492	12.742	12.432	12.156	13.464	6.50001	6.19482	6.8377	3.10315	3.27714	3.17494	5.83867	5.81313	5.69256
A_23_P47340	DSCAML1|NM_020693|57453|Homo sapiens Down syndrome cell adhesion molecule like 1 (DSCAML1), mRNA [NM_020693]	DSCAML1	1.859	2.104	2.047	2.831	1.766	2.772	4.812	3.123	3.182	7.491	7.886	7.077	7.616	8.208	8.03	8.022	7.852	7.305	2.87347	3.04546	3.31352	5.68208	5.12521	6.28545	3.56362	3.56362	3.48155
A_23_P252740	DSCC1|NM_024094|79075|Homo sapiens DNA replication and sister chromatid cohesion 1 (DSCC1), mRNA [NM_024094]	DSCC1	9.822	9.825	9.823	9.33	9.315	9.393	8.278	8.028	8.369	5.671	6.421	6.499	6.197	6.049	5.815	6.274	5.819	5.68	7.54808	7.67366	7.98219	4.3562	4.98459	4.50378	4.31371	4.98459	4.85212
A_23_P10385	DTL|NM_016448|51514|Homo sapiens denticleless E3 ubiquitin protein ligase homolog (Drosophila) (DTL), transcript variant 1, mRNA [NM_016448]	DTL	10.757	10.642	10.675	11.274	10.99	10.992	10.233	10.222	9.711	8.032	9.065	8.667	8.121	7.807	7.668	8.666	7.22	7.084	7.60844	7.61426	7.70706	4.94374	5.96728	5.726	5.1474	5.23462	4.98134
A_23_P110712	DUSP1|NM_004417|1843|Homo sapiens dual specificity phosphatase 1 (DUSP1), mRNA [NM_004417]	DUSP1	7.016	7.003	7.62	8.154	8.057	8.229	8.103	9.013	7.93	8.669	8.353	8.014	9.635	8.962	10.634	11.156	11.301	10.072	6.32172	6.16475	6.11901	9.58171	9.08336	9.00764	8.32605	9.513	9.23467
A_23_P104471	DUSP13|NM_001007271|51207|Homo sapiens dual specificity phosphatase 13 (DUSP13), transcript variant 1, mRNA [NM_001007271]	DUSP13	8.332	8.256	8.201	6.184	5.617	6.486	4.68	4.039	8.043	4.387	6.897	7.087	11.358	10.321	10.212	10.327	11.371	12.212	4.45305	4.99415	4.9383	6.70755	7.2737	7.3893	8.72728	9.0262	8.9137
A_33_P3294645	DUSP27|NM_001080426|92235|Homo sapiens dual specificity phosphatase 27 (putative) (DUSP27), mRNA [NM_001080426]	DUSP27	1.426	2.53	2.781	1.565	2.206	1.972	1.685	1.862	1.947	1.956	1.817	1.659	6.456	5.25	5.022	5.306	5.954	5.761	3.40889	3.53035	3.11517	7.76462	8.7679	8.81927	10.4264	10.5948	10.5269
A_32_P197561	EBF1|NM_024007|1879|Homo sapiens early B-cell factor 1 (EBF1), transcript variant 2, mRNA [NM_024007]	EBF1	2.652	2.931	1.96	1.523	1.419	1.532	4.839	5.695	1.563	7.977	9.435	9.226	8.936	9.088	8.556	9.089	6.984	9.39	3.71214	3.34114	4.42827	8.38344	7.68061	8.27739	9.32054	9.3601	9.44837
A_23_P391396	EBF3|XM_006717739|253738|early B-cell factor 3 [Source:HGNC Symbol;Acc:HGNC:19087] [ENST00000440978]	EBF3	2.928	3.145	3.786	4.931	4.763	5.084	6.808	6.094	5.473	7.138	9.324	9.627	10.184	10.235	10.438	10.522	9.305	10.312	2.92511	3.27948	3.90599	7.76283	7.93835	8.74425	8.84425	9.0568	9.21654
A_23_P17438	EDN3|NM_207032|1908|Homo sapiens endothelin 3 (EDN3), transcript variant 2, mRNA [NM_207032]	EDN3	1.566	7.092	2.63	4.826	4.913	4.593	9.144	10.339	7.439	9.925	9.657	10.131	11.543	11.067	11.157	11.106	11.042	10.687	3.22582	2.63637	3.90795	9.08826	8.28734	8.84006	7.93889	7.93315	7.96863
A_23_P501007	EFEMP1|NM_001039348|2202|Homo sapiens EGF containing fibulin-like extracellular matrix protein 1 (EFEMP1), transcript variant 2, mRNA [NM_001039348]	EFEMP1	9.515	8.922	9.229	10.71	10.551	10.847	11.574	11.67	10.515	12.916	13.095	12.443	13.116	13.382	13.611	13.55	13.672	13.552	5.84282	5.92188	6.33136	9.36764	8.90263	8.05208	7.45264	7.91569	7.71279
A_33_P3367830	EFEMP2|NM_016938|30008|Homo sapiens EGF containing fibulin-like extracellular matrix protein 2 (EFEMP2), transcript variant 1, mRNA [NM_016938]	EFEMP2	8.606	8.618	8.59	11.256	11.233	11.24	12.456	13.105	12.536	14.133	13.532	13.956	13.49	13.591	13.881	13.542	13.717	13.198	6.6583	6.69474	6.23147	9.19555	8.95258	8.79024	9.7809	9.51737	9.5098
A_23_P23443	EFHD2|NM_024329|79180|Homo sapiens EF-hand domain family, member D2 (EFHD2), mRNA [NM_024329]	EFHD2	9.673	9.639	9.709	10.543	10.528	10.786	9.698	9.805	10.295	10.163	10.025	10.349	11.668	11.127	11.31	11.608	11.837	11.787	4.54807	4.76299	5.3125	6.77418	6.89035	7.31736	6.01604	6.01604	5.86556
A_33_P3290709	EGFL6|NM_001167890|25975|Homo sapiens EGF-like-domain, multiple 6 (EGFL6), transcript variant 2, mRNA [NM_001167890]	EGFL6	5.297	5.157	5.416	1.712	2.574	2.821	7.584	8.336	2.666	13.085	11.345	13.124	13.05	12.279	13.527	12.701	12.59	12.058	4.22393	4.04693	3.9422	7.99608	7.24114	7.87941	10.0441	9.57682	9.83613
A_23_P214080	EGR1|NM_001964|1958|Homo sapiens early growth response 1 (EGR1), mRNA [NM_001964]	EGR1	8.549	7.914	7.765	13.617	13.317	13.649	8.535	7.773	10.015	9.191	9.394	9.13	10.353	10.423	14.04	15.115	13.42	10.17	10.0703	10.118	9.77677	12.4036	11.7189	12.3713	10.7595	11.6402	11.3474
A_23_P148121	EHBP1L1|NM_001099409|254102|Homo sapiens EH domain binding protein 1-like 1 (EHBP1L1), mRNA [NM_001099409]	EHBP1L1	5.192	5.419	5.672	6.296	6.444	6.352	7.228	7.312	7.243	7.728	7.222	7.359	10.709	9.589	10.109	10.498	10.956	11.328	5.09099	5.13818	5.16975	7.79419	8.27602	8.49641	8.76823	8.97797	8.80719
A_24_P349560	EIF4E|NM_001968|1977|Homo sapiens eukaryotic translation initiation factor 4E (EIF4E), transcript variant 1, mRNA [NM_001968]	EIF4E	8.934	8.92	8.97	8.534	8.622	8.697	8.007	7.924	8.726	7.315	7.405	7.385	7.067	6.896	7.136	6.491	6.564	6.741	8.31905	8.5181	8.63783	6.48487	6.69974	6.0582	6.03034	6.18495	6.08378
A_23_P401774	ELMOD1|NM_018712|55531|Homo sapiens ELMO/CED-12 domain containing 1 (ELMOD1), transcript variant 1, mRNA [NM_018712]	ELMOD1	6.772	5.665	6.166	7.11	6.449	6.481	4.656	3.567	4.112	6.312	7.776	7.437	6.78	7.619	6.476	7.967	6.447	8.001	4.76747	4.83257	4.96294	7.7781	6.21847	7.09989	6.89272	6.4456	6.58032
A_23_P215454	ELN|NM_001278939|2006|Homo sapiens elastin (ELN), transcript variant 13, mRNA [NM_001278939]	ELN	4.467	5.352	6.107	5.65	6.22	5.747	5.851	6.624	6.635	6.553	7.099	7.069	7.758	8.429	8.135	8.405	8.2	8.4	5.72492	5.1429	5.75203	7.78795	7.38892	8.14691	9.98742	10.648	10.3066
A_23_P7361	ELOVL6|AK026192|79071|ELOVL fatty acid elongase 6 [Source:HGNC Symbol;Acc:HGNC:15829] [ENST00000394607]	ELOVL6	11.844	11.084	11.495	10.97	10.441	10.746	10.145	9.429	9.748	8.71	8.719	8.714	8.204	7.773	7.786	7.889	7.478	7.565	8.59139	8.73468	8.86633	7.00055	6.84351	6.326	5.657	5.61948	5.60384
A_33_P3359900	EMB|NM_198449|133418|Homo sapiens embigin (EMB), mRNA [NM_198449]	EMB	9.226	9.06	8.961	8.823	8.435	8.561	7.313	7.058	6.165	4.959	5.3	4.984	5.293	4.208	4.888	4.783	3.435	5.539	8.21074	8.0753	8.50271	4.64657	5.1168	4.57834	4.94164	5.27802	4.99513
A_33_P3333455	EMILIN1|NM_007046|11117|Homo sapiens elastin microfibril interfacer 1 (EMILIN1), mRNA [NM_007046]	EMILIN1	12.92	13.513	12.468	12.777	13.142	12.755	13.699	14.215	15.002	15.341	15.078	15.738	15.052	15.005	15.578	15.052	15.118	14.606	5.26415	5.1613	5.02655	7.65425	7.6402	7.55235	7.96873	7.58366	7.55235
A_23_P76488	EMP1|NM_001423|2012|Homo sapiens epithelial membrane protein 1 (EMP1), mRNA [NM_001423]	EMP1	5.663	5.433	4.969	4.191	4.537	4.71	9.429	8.955	6.995	10.061	10.197	10.29	10.876	11.069	10.367	12.14	10.189	10.787	4.93256	5.12394	4.74966	7.67602	8.19962	7.98623	9.56836	9.60804	9.62312
A_24_P189533	ENDOD1|NM_015036|23052|Homo sapiens endonuclease domain containing 1 (ENDOD1), mRNA [NM_015036]	ENDOD1	7.407	7.191	7.382	7.985	7.663	7.485	9.097	9.7	9.882	10.668	9.77	10.563	11.085	10.754	11.251	10.334	11.318	10.921	5.45741	5.60902	5.43626	8.3769	9.09208	8.95245	9.32807	9.14808	9.14118
A_23_P130149	ENO3|NM_001976|2027|Homo sapiens enolase 3 (beta, muscle) (ENO3), transcript variant 1, mRNA [NM_001976]	ENO3	9.378	9.546	9.561	9.803	9.514	9.432	11.352	10.052	11.257	8.42	10.269	10.872	14.893	14.274	14.249	14.505	15.169	16.029	8.09305	7.88804	7.32237	10.9417	12.03	12.2095	13.041	13.0653	12.9489
A_23_P128574	ENOX1|NM_017993|55068|Homo sapiens ecto-NOX disulfide-thiol exchanger 1 (ENOX1), transcript variant 1, mRNA [NM_017993]	ENOX1	4.457	3.905	4.08	7.724	7.574	7.493	7.754	8.078	6.698	10.099	8.861	9.596	8.474	8.776	9.228	8.26	8.495	7.925	3.85335	3.96731	3.49591	6.98069	6.64235	6.44007	7.20017	7.56715	7.31075
A_23_P4536	EPB41L3|NM_012307|23136|Homo sapiens erythrocyte membrane protein band 4.1-like 3 (EPB41L3), transcript variant 1, mRNA [NM_012307]	EPB41L3	6.238	6.608	6.249	8.229	8.219	8.003	8.322	8.081	8.901	8.634	7.88	8.358	8.809	7.983	8.362	7.816	7.989	8.033	4.57031	4.28408	5.53639	7.20355	8.17128	8.27154	8.03813	7.693	7.68731
A_23_P91081	EPCAM|NM_002354|4072|Homo sapiens epithelial cell adhesion molecule (EPCAM), mRNA [NM_002354]	EPCAM	14.173	13.92	14.201	10.096	9.78	10.782	10.199	9.289	8.975	9.962	12.795	11.595	10.787	12.637	10.116	11.078	9.559	9.526	10.5619	10.5626	11.0351	6.03345	5.84974	5.17419	5.71043	3.7483	4.75093
A_23_P157333	EPHA1|NM_005232|2041|Homo sapiens EPH receptor A1 (EPHA1), mRNA [NM_005232]	EPHA1	9.711	9.81	9.746	3.163	3.846	4.037	3.348	3.301	2.503	1.993	5.289	4.767	1.64	4.14	1.535	3.65	1.959	1.565	7.30945	7.03537	7.40066	2.7576	2.69565	3.08839	3.34067	3.02894	3.23788
A_23_P169819	EPHA3|NM_005233|2042|Homo sapiens EPH receptor A3 (EPHA3), transcript variant 1, mRNA [NM_005233]	EPHA3	2.072	2.795	1.557	1.464	1.527	1.444	7.551	8.782	1.463	8.556	9.292	9.074	9.313	9.648	9.193	8.919	8.698	8.636	4.12961	3.93358	5.23086	10.4904	10.7056	10.8682	9.15015	9.15678	9.17643
A_23_P349416	ERBB3|NM_001005915|2065|Homo sapiens v-erb-b2 avian erythroblastic leukemia viral oncogene homolog 3 (ERBB3), transcript variant s, mRNA [NM_001005915]	ERBB3	8.028	7.92	7.877	4.843	5.275	5.581	10.338	8.449	7.448	7.567	9.276	8.956	10.93	10.49	10.401	10.852	10.723	10.891	7.22778	7.0961	7.85033	9.55631	10.2349	10.5907	9.87342	10.0597	9.96065
A_23_P96325	ERCC6L|NM_017669|54821|Homo sapiens excision repair cross-complementation group 6-like (ERCC6L), mRNA [NM_017669]	ERCC6L	8.439	8.405	9.3	8.798	8.656	8.826	7.519	7.386	7.734	5.411	6.038	5.945	5.291	5.94	5.177	5.722	5.283	5.261	7.29166	7.1965	7.46995	4.54253	4.89776	4.89776	4.89776	3.9634	4.27575
A_23_P139687	ERP27|NM_152321|121506|Homo sapiens endoplasmic reticulum protein 27 (ERP27), transcript variant 1, mRNA [NM_152321]	ERP27	1.421	1.522	1.741	1.485	1.647	1.802	6.348	7.619	1.512	7.586	7.707	7.976	7.631	9.445	6.228	7.433	4.22	5.109	6.78218	6.97563	4.71275	4.03756	4.00238	4.3296	3.89064	4.09556	3.89064
A_23_P259127	ESRP1|NM_017697|54845|Homo sapiens epithelial splicing regulatory protein 1 (ESRP1), transcript variant 1, mRNA [NM_017697]	ESRP1	8.225	7.94	8.418	5.004	3.982	4.489	4.73	5.219	4.423	4.425	6.144	5.464	3.802	5.071	4.056	5.197	4.961	4.43	9.02517	9.01042	9.60351	3.19203	3.20829	2.98991	5.53114	4.473	5.04603
A_23_P100220	ESRP2|NM_024939|80004|Homo sapiens epithelial splicing regulatory protein 2 (ESRP2), mRNA [NM_024939]	ESRP2	11.27	11.346	11.274	6.472	6.621	6.768	6.858	7.693	6.201	8.727	8.681	8.56	7.581	8.594	7.59	8.445	7.999	7	6.90848	6.72105	7.4729	4.26107	3.61857	3.77684	4.46013	3.56362	4.13825
A_33_P3216763	EYA1|NM_000503|2138|Homo sapiens EYA transcriptional coactivator and phosphatase 1 (EYA1), transcript variant EYA1C, mRNA [NM_000503]	EYA1	2.413	2.988	1.719	1.465	1.652	1.54	4.396	4.121	1.516	1.953	5.19	4.246	5.381	5.563	5.998	5.903	5.04	4.881	4.6715	4.50422	4.38058	7.59157	7.18135	8.12393	5.17299	5.58038	5.29503
A_33_P3252281	EYA4|NM_004100|2070|Homo sapiens EYA transcriptional coactivator and phosphatase 4 (EYA4), transcript variant 1, mRNA [NM_004100]	EYA4	1.791	2.121	2.633	2.109	2.988	2.596	5.917	4.34	4.248	5.723	7.97	7.249	8.654	8.791	8.374	9.048	8.246	8.38	3.83274	3.7383	4.77854	9.65418	9.66444	10.3063	8.79404	8.90273	8.85796
A_33_P3232945	F2RL1|NM_005242|2150|Homo sapiens coagulation factor II (thrombin) receptor-like 1 (F2RL1), mRNA [NM_005242]	F2RL1	7.568	7.868	8.094	11.734	11.987	11.768	5.582	6.067	7.422	6.743	7.821	7.367	6.5	7.109	6.749	6.387	6.309	7.681	6.46387	6.35102	6.66086	3.03743	2.97862	3.34144	3.47535	3.08665	3.19212
A_23_P132915	FAM114A1|NM_138389|92689|Homo sapiens family with sequence similarity 114, member A1 (FAM114A1), transcript variant 1, mRNA [NM_138389]	FAM114A1	3.723	3.695	3.977	5.775	5.181	6.163	7.021	7.343	7.16	8.397	7.758	8.073	8.092	7.789	8.453	8.094	8.613	8.189	6.42798	6.04857	6.43973	9.46936	8.74835	8.67869	9.76477	9.92635	9.81496
A_23_P344568	FAM124A|NM_145019|220108|Homo sapiens family with sequence similarity 124A (FAM124A), transcript variant 1, mRNA [NM_145019]	FAM124A	9.18	9.247	9.057	6.112	5.545	6.198	3.745	3.587	1.789	4.771	5.449	4.943	4.808	5.295	5.109	5.127	5.347	5.458	5.73007	5.72695	6.54851	4.06859	3.70994	4.02743	4.42442	4.11793	4.17385
A_23_P167599	FAM134B|NM_001034850|54463|Homo sapiens family with sequence similarity 134, member B (FAM134B), transcript variant 1, mRNA [NM_001034850]	FAM134B	6.749	6.921	6.941	6.454	5.169	6.235	7.817	7.802	7.257	9.255	9.042	9.021	9.534	9.59	9.375	9.32	9.8	10.501	4.78926	4.6802	4.72702	7.32915	6.90748	7.61254	9.79878	9.43903	9.70994
A_32_P84242	FAM169A|NM_015566|26049|Homo sapiens family with sequence similarity 169, member A (FAM169A), transcript variant 1, mRNA [NM_015566]	FAM169A	9.206	9.148	9.361	9.505	9.778	10.03	7.49	8.235	10.299	6.864	8.146	7.476	6.9	7.569	6.528	6.984	5.917	6.998	6.34413	6.02751	6.4554	3.9928	4.36307	3.66492	3.2268	2.93142	3.08792
A_33_P3392245	FAM178A|AL833126|55719|family with sequence similarity 178, member A [Source:HGNC Symbol;Acc:HGNC:17814] [ENST00000370271]	FAM178A	4.616	4.298	4.572	5.061	4.966	5.643	2.704	4.365	4.627	2.27	1.478	3.127	4.449	4.158	4.525	4.973	3.46	4.343	7.03555	6.97016	7.30034	9.86275	9.76803	10.4333	9.70136	9.76674	9.74707
A_33_P3321432	FAM198B|NM_016613|51313|Homo sapiens family with sequence similarity 198, member B (FAM198B), transcript variant 2, mRNA [NM_016613]	FAM198B	1.803	1.758	2.187	1.561	1.798	1.64	8.213	11.294	1.741	12.973	12.096	12.594	11.61	11.638	12.475	11.976	12.229	11.939	4.55909	4.03815	4.23969	10.5545	10.3449	9.52295	9.59566	10.051	9.95633
A_23_P12199	FAM46B|NM_052943|115572|Homo sapiens family with sequence similarity 46, member B (FAM46B), mRNA [NM_052943]	FAM46B	11.435	11.521	11.643	7.589	7.651	7.963	7.747	8.022	7.857	6.499	6.652	6.944	6.442	6.096	6.695	7.661	8.131	7.847	9.12547	9.26169	9.87874	5.31815	5.31815	4.96671	4.32448	4.35084	4.73021
A_32_P103837	FAM60A|NM_021238|58516|Homo sapiens family with sequence similarity 60, member A (FAM60A), transcript variant 2, mRNA [NM_021238]	FAM60A	11.862	11.816	11.931	11.493	11.343	11.527	11.258	10.504	10.969	9.887	10.527	10.112	9.777	9.86	9.654	9.779	9.119	9.538	10.5119	10.2217	10.5282	7.78955	7.66509	7.48832	6.6138	5.20812	5.551
A_33_P3276918	FAM64A|NM_001195228|54478|Homo sapiens family with sequence similarity 64, member A (FAM64A), transcript variant 2, mRNA [NM_001195228]	FAM64A	10.752	10.515	10.784	10.615	10.467	10.529	10.358	8.747	9.126	6.661	8.429	7.951	7.833	6.777	6.865	7.512	6.747	6.996	9.75693	9.70877	9.95849	7.30828	7.69066	7.92961	7.39287	6.91876	7.21641
A_33_P3242952	FAM72A|NM_001123168|729533|Homo sapiens family with sequence similarity 72, member A (FAM72A), mRNA [NM_001123168]	FAM72A	8.039	7.687	8.217	7.739	7.807	7.851	6.898	5.209	7.904	3.942	5.406	4.839	4.257	3.971	4.528	4.635	4.232	4.69	9.37557	9.26292	8.61021	6.44066	5.54598	5.95234	5.10645	5.23555	4.93339
A_23_P314250	FAM78A|NM_033387|286336|Homo sapiens family with sequence similarity 78, member A (FAM78A), mRNA [NM_033387]	FAM78A	5.908	5.902	5.464	3.891	3.961	3.819	6.92	5.976	5.64	6.081	6.325	7.017	10.177	9.204	9.323	8.708	10.235	9.836	5.5123	5.23494	5.62687	8.98916	9.09289	9.245	9.14084	9.40548	9.37741
A_24_P329487	FAM84B|NM_174911|157638|Homo sapiens family with sequence similarity 84, member B (FAM84B), mRNA [NM_174911]	FAM84B	8.108	8.077	7.87	4.761	4.341	5.057	8.798	10.252	5.858	8.651	9.126	8.551	7.521	8.486	8.421	8.195	8.487	8.388	9.07155	9.174	8.86217	7.74725	6.89834	6.41774	5.15314	5.25658	4.46272
A_23_P345678	FANCD2|NM_033084|2177|Homo sapiens Fanconi anemia, complementation group D2 (FANCD2), transcript variant 1, mRNA [NM_033084]	FANCD2	5.134	5.478	5.284	5.128	5.469	5.093	3.502	5.018	3.813	2.083	1.506	2.479	1.419	1.52	2.117	1.912	1.469	1.477	8.92235	8.92058	9.03738	6.59899	6.85743	7.04847	5.28036	5.09244	5.24371
A_23_P56746	FAP|NM_004460|2191|Homo sapiens fibroblast activation protein, alpha (FAP), transcript variant 1, mRNA [NM_004460]	FAP	1.649	2.249	3.082	1.722	2.217	1.945	6.352	4.618	2.144	7.153	9.585	9.512	9.975	9.226	10.172	9.295	9.462	10.198	3.67943	3.24941	3.65534	5.83414	5.83941	6.33477	8.81751	8.47894	8.37916
A_23_P150903	FAR2|NM_018099|55711|Homo sapiens fatty acyl CoA reductase 2 (FAR2), transcript variant 2, mRNA [NM_018099]	FAR2	7.575	7.489	7.394	6.643	6.302	6.655	6.714	5.779	6.606	5.15	7.26	6.631	5.468	6.379	4.821	4.644	3.633	4.257	6.24373	6.24566	6.64296	3.83473	3.8718	3.68109	5.92199	6.09184	5.93975
A_33_P3374878	FAT4|NM_001291303|79633|Homo sapiens FAT atypical cadherin 4 (FAT4), transcript variant 1, mRNA [NM_001291303]	FAT4	3.288	3.31	3.83	2.891	4.396	2.107	4.803	5.863	3.369	5.39	6.818	6.706	5.318	6.339	5.616	7.101	4.255	5.618	4.87143	4.90973	5.59818	8.0378	7.83179	8.42322	8.20463	8.19174	8.24407
A_23_P151805	FBLN5|NM_006329|10516|Homo sapiens fibulin 5 (FBLN5), mRNA [NM_006329]	FBLN5	6.303	5.426	6.073	5.365	4.852	5.13	8.402	9.259	6.709	10.018	9.617	9.983	9.888	10.433	9.96	10.609	9.55	10.391	4.40838	4.40308	4.44523	6.90881	6.98794	7.20357	8.03279	8.14597	7.97489
A_33_P3348239	FBN1|NM_000138|2200|Homo sapiens fibrillin 1 (FBN1), mRNA [NM_000138]	FBN1	2.114	1.566	2.388	4.321	3.365	4.01	4.413	6.06	4.311	6.619	6.964	6.748	5.417	6.537	6.776	6.987	5.494	5.404	5.69457	4.94631	4.29973	7.56007	7.56007	7.56007	9.16636	9.24356	9.48673
A_23_P137578	FBXO28|NM_015176|23219|Homo sapiens F-box protein 28 (FBXO28), transcript variant 1, mRNA [NM_015176]	FBXO28	9.919	9.779	9.928	9.543	9.341	9.561	8.188	8.248	8.394	7.648	7.295	7.742	7.28	7.062	7.329	8.061	7.064	7.078	8.22227	8.3048	8.30983	5.79633	6.47969	6.19336	6.71339	6.80349	6.62376
A_33_P3378126	FBXO32|NM_058229|114907|Homo sapiens F-box protein 32 (FBXO32), transcript variant 1, mRNA [NM_058229]	FBXO32	2.541	1.899	3.405	1.875	2.146	2.073	6.805	7.226	2.165	9.141	9.147	10.012	10.106	9.494	10.541	9.865	11.698	12.045	4.65928	4.3487	3.92945	7.10618	6.65891	7.36124	5.84187	5.91606	5.91606
A_24_P84898	FEN1|NM_004111|2237|Homo sapiens flap structure-specific endonuclease 1 (FEN1), mRNA [NM_004111]	FEN1	10.529	10.318	10.736	11.433	11.131	11.386	9.489	9.202	9.651	7.609	7.976	8.483	7.397	7.066	7.584	7.711	6.662	7.334	8.73412	8.71689	9.25488	6.51617	7.00601	6.46169	7.00601	6.95225	6.66327
A_23_P202881	FEZ1|NM_005103|9638|Homo sapiens fasciculation and elongation protein zeta 1 (zygin I) (FEZ1), transcript variant 1, mRNA [NM_005103]	FEZ1	10.159	10.299	10.006	6.736	6.546	6.727	10.203	9.218	9.352	9.833	10.408	10.42	10.167	10.189	10.222	9.797	9.49	11.207	5.72016	5.77129	6.27615	3.40086	3.53454	3.1059	2.94583	3.11379	2.93992
A_33_P3402931	FEZF1|NM_001024613|389549|Homo sapiens FEZ family zinc finger 1 (FEZF1), transcript variant 1, mRNA [NM_001024613]	FEZF1	5.661	5.102	5.577	2.774	2.183	1.51	1.508	2.77	1.563	1.479	1.53	1.489	1.472	1.647	1.487	1.424	1.46	1.541	8.0773	8.09273	8.0677	3.2868	3.39525	3.19382	3.38505	3.30874	3.37996
A_33_P3419696	FGF2|NM_002006|2247|Homo sapiens fibroblast growth factor 2 (basic) (FGF2), mRNA [NM_002006]	FGF2	9.188	8.918	8.984	5.627	4.6	5.294	8.203	7.596	5.283	5.981	5.992	5.903	6.424	6.487	6.802	7.204	6.391	6.285	9.44675	9.35399	9.33578	5.93303	4.54029	4.97341	3.82634	4.94354	4.11144
A_33_P3257027	FGF7|NM_002009|2252|Homo sapiens fibroblast growth factor 7 (FGF7), mRNA [NM_002009]	FGF7	3.49	3.528	5.121	3.741	3.933	3.965	2.742	3.033	5.908	5.404	9.859	5.466	9.21	7.825	8.606	8.568	9.255	9.709	3.09353	3.31771	2.99298	7.15857	6.46865	6.81691	5.37113	5.64305	5.54939
A_33_P3348714	FGF9|NM_002010|2254|Homo sapiens fibroblast growth factor 9 (FGF9), mRNA [NM_002010]	FGF9	3.755	3.895	2.623	9.299	9.677	8.889	7.251	8.042	9.705	9.666	8.697	9.476	10.926	10.195	10.454	10.944	10.55	10.645	4.71189	4.83349	4.82443	10.4885	9.29448	9.95487	6.19177	6.66454	6.57051
A_24_P201381	FGFBP3|NM_152429|143282|Homo sapiens fibroblast growth factor binding protein 3 (FGFBP3), mRNA [NM_152429]	FGFBP3	12.567	12.699	12.416	8.783	8.701	9.308	12.821	10.181	10.672	7.044	9.003	8.613	9.111	8.312	9.686	7.09	6.31	8.899	8.94981	9.0646	9.3076	7.15812	7.05942	6.56344	4.71374	4.92375	4.68317
A_23_P316447	FGFR1|NM_001174066|2260|Homo sapiens fibroblast growth factor receptor 1 (FGFR1), transcript variant 13, mRNA [NM_001174066]	FGFR1	4.387	4.363	6.419	5.207	4.389	5.277	2.322	3.386	2.343	1.758	2.059	2.05	2.733	2.808	1.843	3.882	2.81	2.738	8.60854	8.58839	9.08848	6.0587	7.0351	7.17153	7.66618	7.72067	7.67986
A_24_P206624	FGFR2|NM_022970|2263|Homo sapiens fibroblast growth factor receptor 2 (FGFR2), transcript variant 2, mRNA [NM_022970]	FGFR2	7.662	7.36	7.568	4.464	3.456	3.854	8.321	7.645	1.601	6.504	6.817	7.313	5.393	6.508	5.997	5.504	4.093	5.394	9.16571	9.20252	9.20637	6.94973	6.34057	6.33819	6.09813	6.04394	5.85663
A_23_P328259	FHDC1|NM_033393|85462|Homo sapiens FH2 domain containing 1 (FHDC1), mRNA [NM_033393]	FHDC1	7.383	7.198	7.412	1.626	3.089	1.701	4.199	1.669	1.804	1.553	2.404	2.403	2.102	3.537	1.585	1.722	2.153	1.663	7.38817	7.36869	7.7524	4.5627	4.43385	3.77459	7.73749	7.85965	7.71089
A_33_P3325497	FIBIN|NM_203371|387758|Homo sapiens fin bud initiation factor homolog (zebrafish) (FIBIN), mRNA [NM_203371]	FIBIN	1.655	1.53	2.845	1.825	1.782	1.79	6.766	8.092	1.825	10.327	8.902	9.45	9.408	9.794	9.962	9.87	9.403	9.07	4.17801	3.82338	3.89494	9.85483	10.1665	10.5243	9.4916	9.33451	9.44796
A_33_P3324383	FIGNL2|NM_001013690|401720|Homo sapiens fidgetin-like 2 (FIGNL2), mRNA [NM_001013690]	FIGNL2	10.586	10.209	9.95	11.748	12.164	11.75	13.649	14.141	12.009	11.575	11.915	12.035	10.786	11.15	10.644	10.713	10.355	10.618	10.0314	9.94638	9.59979	7.40954	6.51033	6.50556	6.89746	6.7502	6.69904
A_33_P3276435	FILIP1|NM_015687|27145|Homo sapiens filamin A interacting protein 1 (FILIP1), transcript variant 2, mRNA [NM_015687]	FILIP1	3.373	2.993	2.563	2.134	1.492	1.436	2.775	1.431	1.455	6.059	5.609	5.905	7.911	6.505	7.17	6.944	7.339	8.198	4.47242	4.33862	4.71008	9.15136	10.1759	10.6396	9.29639	9.15136	9.27708
A_23_P252052	FILIP1L|NM_182909|11259|Homo sapiens filamin A interacting protein 1-like (FILIP1L), transcript variant 1, mRNA [NM_182909]	FILIP1L	2.766	2.988	2.566	5.188	5.35	5.136	4.529	6.37	7.685	8.131	7.529	7.713	7.362	6.72	8.236	8.767	7.335	6.489	4.40381	4.4426	4.24932	8.49216	7.8734	7.21318	9.88142	9.75937	9.86124
A_23_P99625	FITM1|NM_203402|161247|Homo sapiens fat storage-inducing transmembrane protein 1 (FITM1), mRNA [NM_203402]	FITM1	5.137	5.328	4.706	4.82	4.496	4.728	5.123	3.596	4.414	4.181	5.061	5.147	8.33	7.624	7.56	6.592	7.847	8.417	5.43485	5.50074	5.17129	7.12918	8.21339	7.91892	11.2427	11.3081	11.3877
A_23_P334709	FKBP9|NM_007270|11328|Homo sapiens FK506 binding protein 9, 63 kDa (FKBP9), transcript variant 1, mRNA [NM_007270]	FKBP9	9.275	9.04	9.25	11.773	11.863	11.738	12.672	12.419	12.826	13.565	13.542	13.536	13.434	13.468	13.559	13.505	13.264	13.129	6.16786	6.1575	6.15623	8.6765	8.63043	8.51912	9.75534	9.61718	9.686
A_24_P355649	FLI1|NM_002017|2313|Homo sapiens Fli-1 proto-oncogene, ETS transcription factor (FLI1), transcript variant 1, mRNA [NM_002017]	FLI1	5.744	4.948	5.97	1.951	1.528	1.426	8.506	7.36	1.435	8.934	9.72	9.278	8.157	8.585	8.519	7.724	6.282	6.908	3.70294	3.3885	3.54749	6.13714	5.276	5.71299	7.09515	7.53171	7.51696
A_24_P77968	FLNC|NM_001458|2318|Homo sapiens filamin C, gamma (FLNC), transcript variant 1, mRNA [NM_001458]	FLNC	7.055	7.231	7.255	9.487	9.126	9.165	8.697	10.341	8.966	9.913	9.268	10.092	9.345	9.656	9.902	9.908	9.592	10.227	7.65323	7.41935	6.23127	9.67658	10.0776	10.3497	11.4742	11.6592	11.595
A_24_P236235	FLRT2|NM_013231|23768|Homo sapiens fibronectin leucine rich transmembrane protein 2 (FLRT2), mRNA [NM_013231]	FLRT2	4.32	4.127	4.698	5.919	6.058	5.912	7.98	8.829	6.889	10.488	10.156	10.778	9.06	9.638	10.328	9.164	9.461	8.546	7.22463	7.22608	7.39303	10.1838	10.2569	10.2543	10.7003	10.7133	10.7584
A_33_P3215883	FLT1|NM_002019|2321|Homo sapiens fms-related tyrosine kinase 1 (FLT1), transcript variant 1, mRNA [NM_002019]	FLT1	6.859	6.907	6.344	4.134	2.522	3.456	4.403	3.815	1.515	4.239	3.088	4.795	2.271	1.562	3.392	1.938	1.612	1.509	5.99535	5.92068	6.76589	3.42441	3.58592	3.42789	6.37782	6.73948	6.68338
A_23_P407840	FNDC1|NM_032532|84624|Homo sapiens fibronectin type III domain containing 1 (FNDC1), mRNA [NM_032532]	FNDC1	2.834	2.443	4.755	3.45	3.557	3.517	3.843	4.771	5.449	4.779	4.969	4.995	5.866	6.673	6.948	7.142	6.393	5.924	3.9453	4.22263	4.28117	6.62531	6.32788	6.10841	12.0184	12.157	12.1141
A_23_P420326	FNDC5|NM_153756|252995|Homo sapiens fibronectin type III domain containing 5 (FNDC5), transcript variant 2, mRNA [NM_153756]	FNDC5	4.044	4.595	3.815	7.582	7.463	7.3	8.398	7.26	7.249	7.154	8.245	9.133	11.781	10.661	10.796	10.973	11.394	11.291	4.11429	3.59786	3.89054	7.74314	8.77725	8.52349	6.56384	6.36887	6.45476
A_23_P106194	FOS|NM_005252|2353|Homo sapiens FBJ murine osteosarcoma viral oncogene homolog (FOS), mRNA [NM_005252]	FOS	7.772	7.705	7.825	8.946	8.853	8.785	6.06	5.382	7.038	7.221	5.642	6.446	8.065	8.11	11.129	13.115	11.821	7.549	8.98926	8.76508	8.80823	12.3271	12.028	12.0777	10.9047	11.3326	11.1483
A_23_P429998	FOSB|NM_006732|2354|Homo sapiens FBJ murine osteosarcoma viral oncogene homolog B (FOSB), transcript variant 1, mRNA [NM_006732]	FOSB	4.982	5.25	4.809	5.542	6.698	5.52	6.638	7.797	5.779	7.951	7.801	8.234	8.262	8.602	9.404	12.824	9.555	9.073	4.98587	5.17635	4.67553	7.38198	7.38358	7.75892	5.81871	6.64714	6.43637
A_23_P348121	FOSL2|NM_005253|2355|Homo sapiens FOS-like antigen 2 (FOSL2), mRNA [NM_005253]	FOSL2	3.558	3.62	1.882	7.068	5.431	5.897	6.792	7.01	5.13	9.433	7.482	8.13	7.353	7.604	8.312	9.138	8.455	7.102	4.33088	3.95463	3.48403	6.88908	6.26556	6.04666	6.23406	6.22382	6.06912
A_23_P142174	FOXA3|NM_004497|3171|Homo sapiens forkhead box A3 (FOXA3), mRNA [NM_004497]	FOXA3	8.08	8.151	8.47	6.827	6.781	7.095	5.466	4.319	7.314	4.607	5.992	5.438	5.087	6.249	4.98	4.911	4.566	4.785	5.86808	5.81367	6.19105	3.50489	3.45995	3.47866	3.3465	3.29385	3.16716
A_32_P205110	FOXC1|NM_001453|2296|Homo sapiens forkhead box C1 (FOXC1), mRNA [NM_001453]	FOXC1	6.356	6.14	5.618	12.146	12.173	12.071	8.076	8.697	10.236	7.339	8.928	8.59	7.492	7.792	6.872	7.115	6.382	6.654	5.62203	5.54571	4.72553	6.75683	7.82474	7.87852	6.37473	6.28013	6.24928
A_33_P3264331	FOXD3|NM_012183|27022|Homo sapiens forkhead box D3 (FOXD3), mRNA [NM_012183]	FOXD3	10.153	10.058	10.367	2.92	1.465	1.417	12.202	8.941	1.429	4.276	3.804	4.676	7.876	6.649	6.977	6.163	8.129	8.69	7.65169	7.44605	7.45345	5.08009	5.69444	5.37803	7.42494	7.49731	7.38884
A_32_P119248	FOXD4|NM_207305|2298|Homo sapiens forkhead box D4 (FOXD4), mRNA [NM_207305]	FOXD4	2.259	2.681	3.331	4.993	5.073	4.334	1.843	4.422	2.287	2.652	3.843	4.494	9.238	8.067	8.038	7.919	9.891	9.356	3.62898	3.80227	3.91342	6.21277	7.56223	7.86734	4.85583	4.62622	4.45403
A_23_P12784	FRAT2|NM_012083|23401|Homo sapiens frequently rearranged in advanced T-cell lymphomas 2 (FRAT2), mRNA [NM_012083]	FRAT2	11.103	11.058	11.273	9.629	9.738	9.574	10.375	9.807	8.038	9.256	9.809	9.497	9.192	9.324	9.005	8.862	9.167	9.227	7.45436	7.48421	9.06861	5.25811	5.55359	5.17929	5.58211	5.38034	5.61948
A_33_P3406072	FRMD3|NM_001244959|257019|Homo sapiens FERM domain containing 3 (FRMD3), transcript variant 2, mRNA [NM_001244959]	FRMD3	1.577	2.106	3.337	1.795	2.72	2	3.071	2.099	2.363	2.52	1.923	3.715	7.378	5.337	6.511	5.648	7.921	8.021	3.66404	3.24518	3.07421	6.53039	6.61216	6.61216	7.76526	7.57928	7.58877
A_33_P3446495	FRMD4B|NM_015123|23150|Homo sapiens FERM domain containing 4B (FRMD4B), mRNA [NM_015123]	FRMD4B	5.023	4.841	4.948	6.455	6.274	6.566	9.913	10.961	7.002	10.301	9.693	10.081	8.647	8.924	9.556	9.264	9.165	8.894	5.68508	5.67071	5.61917	8.7599	8.28422	8.43112	7.48369	7.50201	7.52887
A_24_P251734	FSTL5|NM_020116|56884|Homo sapiens follistatin-like 5 (FSTL5), transcript variant 1, mRNA [NM_020116]	FSTL5	1.698	1.836	2.035	1.507	1.805	1.651	1.519	4.348	1.691	9.058	8.042	8.395	8.622	9.142	9.592	9.041	9.313	8.525	2.94727	2.78683	3.01645	7.61251	6.80942	7.06601	6.27393	4.79027	5.58711
A_24_P38276	FZD1|NM_003505|8321|Homo sapiens frizzled class receptor 1 (FZD1), mRNA [NM_003505]	FZD1	5.862	5.626	5.442	7.265	7.435	7.296	8.268	7.649	6.835	9.156	10.216	9.97	9.83	10.412	9.847	9.756	9.637	9.946	6.36815	6.40661	6.36271	9.3343	8.9776	8.8	8.45053	8.54724	8.45053
A_23_P108437	FZD5|NM_003468|7855|Homo sapiens frizzled class receptor 5 (FZD5), mRNA [NM_003468]	FZD5	10.059	9.915	10.191	4.016	4.355	4.315	5.506	5.645	5.079	5.981	7.388	7.192	6.067	7.177	6.323	6.488	5.369	6.055	10.3673	10.5194	10.9625	4.43583	4.37037	4.63396	4.54333	4.41426	4.34552
A_33_P3277075	GABRB3|NR_103801|2562|Homo sapiens gamma-aminobutyric acid (GABA) A receptor, beta 3 (GABRB3), transcript variant 6, non-coding RNA [NR_103801]	GABRB3	10.304	10.204	10.215	8.839	8.724	9.122	6.736	7.1	7.419	7.012	7.231	7.601	8.403	8.1	8.411	7.187	6.948	8.822	8.76555	8.84853	8.92951	5.87935	6.7965	7.36926	4.0913	4.21942	4.02439
A_23_P374689	GAD1|NM_013445|2571|Homo sapiens glutamate decarboxylase 1 (brain, 67kDa) (GAD1), transcript variant GAD25, mRNA [NM_013445]	GAD1	1.499	2.701	2.149	10.098	10.215	9.993	2.945	1.594	10.682	1.623	1.572	1.52	4.316	1.674	4.369	2.843	3.296	6.777	7.28142	7.18979	4.99963	3.52359	3.37553	3.39841	3.31727	3.52051	3.32327
A_24_P239606	GADD45B|NM_015675|4616|Homo sapiens growth arrest and DNA-damage-inducible, beta (GADD45B), mRNA [NM_015675]	GADD45B	8.08	8.474	8.389	8.897	8.273	8.996	9.954	10.42	9.592	11.606	10.683	10.505	10.302	10.223	11.264	11.593	10.868	10.089	7.78064	7.86302	7.39606	10.7807	10.1231	9.52476	8.15699	8.43668	8.26845
A_33_P3252394	GADD45G|NM_006705|10912|Homo sapiens growth arrest and DNA-damage-inducible, gamma (GADD45G), mRNA [NM_006705]	GADD45G	9.409	8.549	9.239	10.182	9.968	9.988	11.011	11.073	9.144	10.135	10.098	10.559	12.821	12.322	12.432	12.325	12.325	12.703	5.79855	5.70741	7.05695	9.37031	9.38379	9.47801	6.94845	7.23239	7.04142
A_33_P3244793	GADL1|NM_207359|339896|Homo sapiens glutamate decarboxylase-like 1 (GADL1), mRNA [NM_207359]	GADL1	1.837	1.789	1.443	1.393	1.427	1.398	1.402	2.629	1.405	4.209	4.867	5.5	7.382	7.392	6.805	6.853	6.56	5.718	3.29095	3.00845	3.15381	3.75488	6.61366	7.26993	9.15841	9.37515	9.20002
A_23_P374844	GAL|NM_015973|51083|Homo sapiens galanin/GMAP prepropeptide (GAL), mRNA [NM_015973]	GAL	12.289	12.629	13.052	12.039	12.077	13.05	8.153	7.203	9.514	7.238	7.052	7.796	8.225	7.189	9.013	6.593	8.88	7.756	9.87383	9.74507	9.97667	4.45504	4.72926	4.44087	3.81192	4.66763	4.32978
A_32_P24140	GAS2|NM_005256|2620|Homo sapiens growth arrest-specific 2 (GAS2), transcript variant 1, mRNA [NM_005256]	GAS2	2.781	1.539	1.681	5.149	4.441	4.852	8.596	7.267	9.483	7.98	10.752	10.682	10.429	10.987	9.423	10.317	8.534	9.582	3.82367	4.02743	3.93453	9.02231	8.45833	9.35636	7.82483	7.78628	7.80715
A_23_P304450	GATA6|NM_005257|2627|Homo sapiens GATA binding protein 6 (GATA6), mRNA [NM_005257]	GATA6	1.761	2.501	2.381	11.878	11.163	12.143	11.495	11.902	2.474	12.381	11.692	12.172	10.026	10.601	11.376	10.459	11.37	10.149	3.81661	3.85954	3.44593	9.03036	8.05536	7.08533	5.88065	6.89775	6.41774
A_33_P3282489	GCNT1|NM_001097634|2650|Homo sapiens glucosaminyl (N-acetyl) transferase 1, core 2 (GCNT1), transcript variant 1, mRNA [NM_001097634]	GCNT1	5.586	4.889	5.149	6.004	6.108	5.644	9.275	10.081	7.613	9.495	8.307	9.28	7.452	7.814	9.121	7.243	8.526	7.09	6.28969	6.3314	6.80851	5.05197	3.75258	4.24325	4.42939	3.9634	3.95431
A_24_P397489	GCNT2|NM_001491|2651|Homo sapiens glucosaminyl (N-acetyl) transferase 2, I-branching enzyme (I blood group) (GCNT2), transcript variant 2, mRNA [NM_001491]	GCNT2	6.125	6.047	6.123	1.616	1.811	1.66	4.849	5.268	1.757	4.99	3.748	4.329	2.109	3.798	4.527	3.842	4.452	2.681	9.68411	9.59035	9.43355	7.1413	6.82288	5.94309	5.88029	5.5623	5.41249
A_32_P140489	GDF6|NM_001001557|392255|Homo sapiens growth differentiation factor 6 (GDF6), mRNA [NM_001001557]	GDF6	3.553	1.632	2.578	4.182	4.026	4.109	6.093	7.987	6.267	10.369	8.229	9.191	7.897	7.171	8.586	7.088	8.099	7.02	4.46859	4.42064	4.46859	8.64452	7.27387	5.71053	4.25564	4.34742	4.08045
A_24_P72064	GHR|NM_001242462|2690|Homo sapiens growth hormone receptor (GHR), transcript variant 12, mRNA [NM_001242462]	GHR	1.468	2.393	1.677	3.296	2.815	2.934	5.752	6.088	1.494	8.06	7.046	7.776	7.878	8.173	8.526	8.213	8.173	7.365	4.49144	4.55129	4.04861	8.06939	8.12031	8.53114	9.02761	9.55981	9.34448
A_33_P3340040	GINS4|NM_032336|84296|Homo sapiens GINS complex subunit 4 (Sld5 homolog) (GINS4), mRNA [NM_032336]	GINS4	11.745	11.419	12.058	11.803	11.831	12.202	10.771	10.883	10.697	8.908	9.538	9.714	8.686	8.48	8.696	8.304	7.448	7.523	5.5523	5.69566	6.08368	3.34833	3.65366	3.59192	3.96697	3.74419	3.29661
A_23_P371729	GJA5|NM_005266|2702|Homo sapiens gap junction protein, alpha 5, 40kDa (GJA5), transcript variant A, mRNA [NM_005266]	GJA5	3.515	3.37	3.478	4.561	4.26	3.991	3.309	2.628	1.886	4.65	2.589	4.755	8.274	7.629	7.057	6.331	7.826	7.339	4.11737	3.7683	3.67942	8.5855	9.21858	9.14223	7.48263	7.69099	7.65974
A_32_P741851	GLB1L3|BC011001|112937|galactosidase, beta 1-like 3 [Source:HGNC Symbol;Acc:HGNC:25147] [ENST00000389887]	GLB1L3	6.835	6.506	7.306	5.064	5.495	5.438	3.511	1.738	5.658	1.543	2.687	2.73	1.912	2.005	1.579	1.69	2.495	1.724	3.62994	4.07722	6.38359	2.48871	2.52479	2.59698	2.4426	2.44397	2.54278
A_23_P123596	GLDC|NM_000170|2731|Homo sapiens glycine dehydrogenase (decarboxylating) (GLDC), mRNA [NM_000170]	GLDC	10.839	11.03	10.966	8.148	8.005	8.342	7.611	6.447	6.02	4.243	7.008	6.627	5.098	5.895	6.289	4.746	3.69	6.624	8.10684	8.06476	8.37453	2.7482	3.33458	2.9646	2.63868	2.66097	2.56353
A_23_P414913	GLIPR2|NM_001287011|152007|Homo sapiens GLI pathogenesis-related 2 (GLIPR2), transcript variant 3, mRNA [NM_001287011]	GLIPR2	9.304	9.012	8.893	12.303	12.783	12.285	11.241	11.813	11.485	12.368	12.215	12.306	12.856	12.454	12.476	12.309	12.798	12.19	6.57935	6.47576	7.5301	9.01478	9.95033	9.9607	10.0211	9.58401	9.71045
A_23_P48198	GLT8D2|NM_031302|83468|Homo sapiens glycosyltransferase 8 domain containing 2 (GLT8D2), mRNA [NM_031302]	GLT8D2	6.085	5.8	6.294	4.116	5.429	4.247	10.122	9.149	9.986	10.564	10.674	10.477	10.375	10.773	10.501	10.718	10.186	9.908	6.14777	5.49538	6.32202	8.55276	8.27039	8.73736	8.94298	9.20971	8.98539
A_24_P277657	GMPR|NM_006877|2766|Homo sapiens guanosine monophosphate reductase (GMPR), mRNA [NM_006877]	GMPR	5.491	5.423	5.15	9.29	8.756	9.416	7.196	5.882	6.892	6.861	7.132	7.023	8.419	7.845	7.976	7.803	8.3	8.817	4.11937	4.23057	4.57806	6.73482	7.17093	7.11254	8.57392	8.57331	8.51638
A_23_P134426	GPNMB|BC011595|10457|Homo sapiens glycoprotein (transmembrane) nmb, mRNA (cDNA clone IMAGE:3345861), complete cds. [BC011595]	GPNMB	5.394	5.484	5.542	2.214	2.439	2.96	4.769	5.6	1.954	9.508	8.463	9.052	10.985	9.824	11.717	10.75	11.993	11.671	3.08548	3.09953	3.1065	4.3883	5.78266	6.04728	9.2697	9.61153	9.47272
A_23_P327605	GPR123|NM_001083909|84435|Homo sapiens G protein-coupled receptor 123 (GPR123), transcript variant 1, mRNA [NM_001083909]	GPR123	3.83	3.92	5.205	2.701	4.163	3.593	3.747	4.039	3.509	3.28	4.787	5.012	7.386	7.026	7.036	6.34	7.344	7.398	3.6287	3.91729	3.97583	5.54066	5.98246	6.4314	5.47219	5.22313	5.05338
A_23_P43276	GPR124|NM_032777|25960|Homo sapiens G protein-coupled receptor 124 (GPR124), mRNA [NM_032777]	GPR124	5.876	6.232	6.038	5.086	5.366	4.893	10.953	11.178	5.631	12.347	11.974	12.505	11.444	11.736	12.051	11.515	10.733	11.233	4.39003	4.96797	5.24614	9.19542	8.5759	8.84909	9.58677	9.42946	9.52373
A_24_P411749	GPR126|NM_020455|57211|Homo sapiens G protein-coupled receptor 126 (GPR126), transcript variant a1, mRNA [NM_020455]	GPR126	3.871	4.135	3.416	3.348	4.067	3.635	7.619	6.479	9.19	8.378	8.163	8.564	7.751	7.971	8.141	8.721	8.441	7.981	3.67672	3.58486	4.06728	7.94437	7.16033	6.6333	6.37332	6.53128	6.53218
A_23_P415706	GPR133|NM_198827|283383|Homo sapiens G protein-coupled receptor 133 (GPR133), mRNA [NM_198827]	GPR133	1.558	2.051	3.217	1.765	2.27	2.216	5.669	5.84	1.986	4.766	4.31	5.229	6.082	4.852	6.061	6.043	6.102	5.843	3.80721	3.34378	3.69529	6.04547	6.50258	6.6512	5.83414	6.25291	6.14773
A_32_P132317	GPR155|NM_001033045|151556|Homo sapiens G protein-coupled receptor 155 (GPR155), transcript variant 1, mRNA [NM_001033045]	GPR155	2.556	2.745	1.819	4.555	3.237	3.638	6.338	6.776	9.992	7.585	7.948	8.371	7.059	7.461	7.628	6.896	7.136	7.878	3.66582	3.38538	3.15119	6.32481	6.53189	6.39697	6.15828	6.30072	6.18277
A_23_P167005	GPR160|NM_014373|26996|Homo sapiens G protein-coupled receptor 160 (GPR160), mRNA [NM_014373]	GPR160	8.946	8.959	8.829	5.222	4.703	5.537	5.719	4.897	4.938	5.265	9.286	8.509	6.866	9.367	6.474	6.94	4.443	4.942	7.60028	7.74056	7.94743	3.82586	3.69405	3.40378	5.54346	5.26742	5.2747
A_33_P3236813	GPR19|NM_006143|2842|Homo sapiens G protein-coupled receptor 19 (GPR19), mRNA [NM_006143]	GPR19	9.36	9.355	9.061	9.324	9.224	9.535	8.539	7.162	6.115	5.143	5.847	6.113	5.896	4.74	5.749	4.642	4.195	6.787	8.82482	8.90491	8.73088	4.56628	5.43936	4.90627	4.59568	4.41123	4.22144
A_23_P154526	GRB14|NM_004490|2888|Homo sapiens growth factor receptor-bound protein 14 (GRB14), transcript variant 1, mRNA [NM_004490]	GRB14	9.37	9.396	9.296	6.947	6.441	7.267	8.282	7.657	5.012	6.425	9.727	8.457	7.292	8.771	6.479	8.739	6.142	7.424	7.66748	7.62647	8.31907	5.11143	4.41896	4.67856	4.38431	5.14597	5.0792
A_24_P40626	GREM2|NM_022469|64388|Homo sapiens gremlin 2, DAN family BMP antagonist (GREM2), mRNA [NM_022469]	GREM2	2.827	2.931	3.084	1.752	2.122	1.922	6.452	7.701	2.112	9.736	7.731	9.498	9.306	8.944	9.171	8.922	9.001	8.82	2.77735	2.58171	2.77735	5.427	5.05281	5.6644	4.6556	5.02166	5.07503
A_33_P3230161	GRIA2|NM_000826|2891|Homo sapiens glutamate receptor, ionotropic, AMPA 2 (GRIA2), transcript variant 1, mRNA [NM_000826]	GRIA2	3.219	4.271	3.348	1.812	2.26	2.015	2.707	6.186	5.639	7.649	7.178	7.212	5.81	6.124	6.658	5.987	6.464	5.463	3.43993	3.31221	3.44237	6.6934	5.89466	5.70048	5.14075	5.77721	5.43464
A_33_P3307144	GRIK2|NM_021956|2898|Homo sapiens glutamate receptor, ionotropic, kainate 2 (GRIK2), transcript variant 1, mRNA [NM_021956]	GRIK2	2.411	2.656	3.455	3.52	2.355	2.766	3.767	3.581	2.299	6.121	4.847	5.584	5.406	4.335	6.032	5.284	5.693	4.966	4.19922	4.42118	3.9467	7.94655	7.12697	6.58012	4.30617	4.55335	4.15561
A_32_P169114	GRIN2A|NM_001134407|2903|Homo sapiens glutamate receptor, ionotropic, N-methyl D-aspartate 2A (GRIN2A), transcript variant 1, mRNA [NM_001134407]	GRIN2A	5.079	4.232	5.236	6.355	6.501	7.02	6.859	7.885	8.152	9.594	8.054	8.691	7.5	8.36	9.724	8.657	8.4	6.861	3.94387	3.69387	3.98205	7.38143	7.62076	6.95076	3.33459	3.40831	3.35821
A_24_P357266	GRPR|NM_005314|2925|Homo sapiens gastrin-releasing peptide receptor (GRPR), mRNA [NM_005314]	GRPR	8.201	7.605	8.032	4.1	4.384	3.891	6.541	6.194	3.775	4.334	3.866	5.164	4.679	4.75	3.263	3.441	3.214	3.452	6.93914	6.85623	7.79771	2.58353	2.69727	2.82639	2.73347	2.71457	2.87347
A_24_P135748	GRTP1|NM_024719|79774|Homo sapiens growth hormone regulated TBC protein 1 (GRTP1), transcript variant 1, mRNA [NM_024719]	GRTP1	8.863	8.712	9.083	7.139	7.06	6.912	6.955	5.957	6.169	5.931	7.035	6.529	5.848	6.281	6.057	6.163	5.327	5.591	6.59296	6.56568	6.92474	3.82034	3.7109	3.51873	3.26599	3.65066	3.44411
A_23_P12343	GSTM3|NM_000849|2947|Homo sapiens glutathione S-transferase mu 3 (brain) (GSTM3), transcript variant 1, mRNA [NM_000849]	GSTM3	8.787	9.015	9.252	11.006	10.773	10.747	14.014	14.048	13.104	13.937	14.361	14.173	14.467	14.449	14.255	14.257	14.579	14.718	6.3427	6.21404	6.57733	10.3224	10.6552	10.4252	9.04169	8.83796	8.83796
A_23_P202206	GSTO2|NM_183239|119391|Homo sapiens glutathione S-transferase omega 2 (GSTO2), transcript variant 1, mRNA [NM_183239]	GSTO2	7.329	7.393	7.558	5.581	5.317	5.88	6.075	5.117	5.468	3.771	5.631	4.966	4.595	5.212	4.592	4.569	3.417	4.867	6.04588	6.20304	6.46024	3.66842	3.51024	3.63486	4.12332	3.78898	3.82366
A_23_P122414	GUCA1A|NM_000409|2978|Homo sapiens guanylate cyclase activator 1A (retina) (GUCA1A), mRNA [NM_000409]	GUCA1A	7.029	6.683	6.779	3.708	2.95	2.615	5.599	2.748	4.108	4.243	4.317	5.235	4.651	4.245	3.863	4.076	3.343	4.503	7.15959	7.39826	7.60774	4.65385	4.44904	4.2167	4.18336	3.68832	3.91111
A_23_P69573	GUCY1A3|NM_000856|2982|Homo sapiens guanylate cyclase 1, soluble, alpha 3 (GUCY1A3), transcript variant 1, mRNA [NM_000856]	GUCY1A3	3.582	4.613	1.84	3.683	4.105	3.418	9.902	11.285	7.648	13.282	12.007	13.177	12.049	11.56	12.674	10.876	10.898	10.611	3.12325	2.92118	3.27433	6.13576	5.68113	4.42259	6.79843	6.63819	6.38377
A_32_P153388	GULP1|NM_016315|51454|Homo sapiens GULP, engulfment adaptor PTB domain containing 1 (GULP1), transcript variant 1, mRNA [NM_016315]	GULP1	8.052	7.972	8.181	6.749	5.933	6.621	7.04	7.071	5.646	8.055	6.668	7.072	6.135	6.149	6.468	5.861	6.09	5.556	7.98745	7.83564	7.77402	5.99358	5.66047	5.37194	5.53065	5.67642	5.32055
A_24_P118196	GXYLT2|NM_001080393|727936|Homo sapiens glucoside xylosyltransferase 2 (GXYLT2), mRNA [NM_001080393]	GXYLT2	5.8	5.728	5.922	6.946	6.844	6.925	7.992	7.619	8.566	10.14	10.156	10.363	10.302	10.436	10.575	10.63	10.776	10.61	4.59555	4.5308	5.09765	8.09493	7.88158	8.26849	7.38028	6.6152	6.9868
A_33_P3390539	GYLTL1B|NM_152312|120071|Homo sapiens glycosyltransferase-like 1B (GYLTL1B), transcript variant 1, mRNA [NM_152312]	GYLTL1B	7.616	7.912	7.537	5.962	5.52	6.012	5.231	5.046	7.095	5.757	5.855	5.664	5.523	5.608	5.778	5.666	5.812	5.388	5.79022	5.48596	6.49604	3.67943	3.30367	3.00667	3.89326	3.74372	3.4969
A_23_P373521	HAND2|NM_021973|9464|Homo sapiens heart and neural crest derivatives expressed 2 (HAND2), mRNA [NM_021973]	HAND2	3.283	3.444	4.247	2.634	2.123	3.337	9.251	9.904	2.655	11.702	10.645	11.334	10.425	10.059	10.98	10.018	11.652	9.626	5.50854	5.52957	5.30916	10.2232	8.92192	8.2151	6.27319	6.7333	6.59402
A_23_P7727	HAPLN1|NM_001884|1404|Homo sapiens hyaluronan and proteoglycan link protein 1 (HAPLN1), mRNA [NM_001884]	HAPLN1	5.932	4.689	5.018	9.41	9.104	9.813	11.015	9.144	6.466	7.753	8.114	9.074	8.279	7.979	8.678	7.218	6.228	5.593	7.57359	7.50015	6.44743	3.19134	3.60816	3.6584	3.91706	5.78847	5.05631
A_23_P393034	HAS3|NM_138612|3038|Homo sapiens hyaluronan synthase 3 (HAS3), transcript variant 2, mRNA [NM_138612]	HAS3	10.251	10.464	10.767	9.016	9.569	9.471	4.118	4.663	5.798	3.629	4.09	4.138	4.815	4.327	4.73	5.087	4.264	4.908	7.42691	7.44681	7.79493	4.12369	4.069	3.8777	5.41503	5.47497	5.20015
A_32_P85539	HCFC2|NM_013320|29915|Homo sapiens host cell factor C2 (HCFC2), mRNA [NM_013320]	HCFC2	4.575	4.062	4.295	5.208	4.947	5.066	7.426	8.311	6.925	9.234	8.698	8.85	9.123	9.03	8.774	9.064	8.678	9.15	3.4983	3.83847	3.15687	6.56384	6.20993	6.74829	5.11548	5.6475	5.1655
A_23_P12816	HELLS|NM_001289072|3070|Homo sapiens helicase, lymphoid-specific (HELLS), transcript variant 7, mRNA [NM_001289072]	HELLS	10.608	10.462	10.669	10.098	9.925	10.14	8.675	8.749	8.874	6.49	6.895	7.529	6.006	5.47	6.044	6.461	5.196	5.076	8.68379	8.74803	9.10097	5.44259	6.11881	5.82915	5.06554	4.79135	4.88928
A_23_P54846	HERPUD1|NM_014685|9709|Homo sapiens homocysteine-inducible, endoplasmic reticulum stress-inducible, ubiquitin-like domain member 1 (HERPUD1), transcript variant 1, mRNA [NM_014685]	HERPUD1	12.295	11.871	11.826	12.086	11.792	12.076	12.023	11.921	12.253	13.917	13.006	13.198	13.959	13.91	14.549	14.591	14.366	14.419	7.05158	7.14233	6.69295	9.54821	9.40657	9.19543	8.78608	9.12141	9.11982
A_33_P3265359	HES6|NM_018645|55502|Homo sapiens hes family bHLH transcription factor 6 (HES6), transcript variant 1, mRNA [NM_018645]	HES6	14.334	13.928	14.579	16.802	16.685	16.731	13.454	12.344	16.41	11.261	12.94	12.98	14.831	13.961	14.369	14.377	14.401	14.977	7.62539	7.64501	8.7074	9.94959	11.0959	11.0149	7.83489	8.098	7.85152
A_23_P121106	HESX1|NM_003865|8820|Homo sapiens HESX homeobox 1 (HESX1), mRNA [NM_003865]	HESX1	8.571	8.689	8.75	5.259	5.366	4.903	6.046	4.722	5.991	5.941	5.52	4.829	5.817	6.104	5.502	5.948	5.939	5.542	7.40414	7.55595	7.80819	4.22911	4.25668	4.13944	2.97573	3.31886	3.07128
A_23_P430658	HEYL|NM_014571|26508|Homo sapiens hes-related family bHLH transcription factor with YRPW motif-like (HEYL), mRNA [NM_014571]	HEYL	6.015	6.029	5.845	8.882	8.393	8.691	8.562	8.4	9.388	8.352	8.138	8.949	10.286	9.585	10.233	10.146	10.228	9.638	4.32733	4.63563	5.02145	5.84509	7.90277	7.56473	8.90278	8.70082	8.72733
A_23_P86315	HFE2|NM_213653|148738|Homo sapiens hemochromatosis type 2 (juvenile) (HFE2), transcript variant a, mRNA [NM_213653]	HFE2	2.132	3.033	2.753	1.831	1.863	1.743	1.76	1.677	1.798	1.666	4.362	5.619	10.672	9.486	9.621	8.893	10.454	10.356	3.42754	3.1607	3.56516	9.82783	10.0286	10.3619	11.039	11.0045	11.1357
A_33_P3279545	HIPK3|NM_005734|10114|Homo sapiens homeodomain interacting protein kinase 3 (HIPK3), transcript variant 1, mRNA [NM_005734]	HIPK3	4.96	4.742	4.753	5.169	5.171	4.608	5.446	5.975	5.671	6.739	6.216	6.61	9.259	8.329	8.403	8.394	9.108	9.461	2.69727	3.01748	2.78093	4.4417	5.59361	5.54055	3.64861	3.4789	3.43268
A_32_P356316	HLA-DOA|NM_002119|3111|Homo sapiens major histocompatibility complex, class II, DO alpha (HLA-DOA), mRNA [NM_002119]	HLA-DOA	10.356	10.249	10.263	9.399	9.031	9.135	9.62	9.423	7.587	6.04	8.199	7.682	5.185	6.548	5.449	4.562	4.201	4.479	6.90242	7.01133	7.88156	3.90623	4.39044	4.3428	5.03912	4.63786	4.70572
A_23_P258769	HLA-DPB1|NM_002121|3115|Homo sapiens major histocompatibility complex, class II, DP beta 1 (HLA-DPB1), mRNA [NM_002121]	HLA-DPB1	11.155	11.28	11.099	9.298	9.266	9.345	10.886	10.201	8.977	8.707	10.203	9.655	8.964	9.469	8.568	9.327	8.453	9.13	6.39507	6.40077	6.5964	4.5564	3.7716	4.18023	6.67062	6.99304	6.77434
A_23_P42331	HMGA1|NM_145901|3159|Homo sapiens high mobility group AT-hook 1 (HMGA1), transcript variant 3, mRNA [NM_145901]	HMGA1	14.829	15.241	15.197	14.564	14.921	14.844	13.977	13.856	13.646	10.994	12.119	11.828	11.255	11.42	10.884	10.803	10.883	11.22	6.83852	7.0459	7.05913	4.61118	4.14832	4.35093	3.67943	3.67266	3.8069
A_33_P3318414	HMHA1|NM_012292|23526|Homo sapiens histocompatibility (minor) HA-1 (HMHA1), transcript variant 1, mRNA [NM_012292]	HMHA1	12.185	12.353	12.285	9.605	9.51	9.833	10.297	9.683	10.33	9.222	9.597	9.21	10.21	9.875	10.346	10.2	10.75	10.027	7.697	7.66063	7.52176	5.38267	4.51871	5.17632	5.84265	5.58986	5.58385
A_24_P77904	HOXA10|NM_018951|3206|Homo sapiens homeobox A10 (HOXA10), transcript variant 1, mRNA [NM_018951]	HOXA10	1.554	2.856	1.547	2.019	2.968	2.311	9.561	9.932	9.212	9.685	10.816	10.133	9.256	10.291	9.308	8.825	8.81	9.338	3.22639	2.96959	3.20881	9.73831	9.64012	9.7069	8.62101	8.63452	8.7436
A_33_P3264528	HOXA11|NM_005523|3207|Homo sapiens homeobox A11 (HOXA11), mRNA [NM_005523]	HOXA11	1.766	2.852	1.707	1.52	1.69	1.511	5.616	7.22	10.415	8.45	9.79	8.615	8.452	9.592	8.445	7.938	8.613	8.549	2.52047	2.59498	2.6705	5.42053	4.94771	4.78381	5.77733	5.33256	5.32055
A_33_P3377529	HOXA4|NM_002141|3201|Homo sapiens homeobox A4 (HOXA4), mRNA [NM_002141]	HOXA4	6.127	3.637	4.808	7.285	7.919	7.54	9.746	7.807	8.179	8.127	8.913	8.162	8.139	8.581	8.159	8.307	8.238	9.713	2.96152	3.15222	3.23299	6.72643	6.15236	6.32481	7.29918	7.46612	7.36857
A_23_P93772	HOXA5|NM_019102|3202|Homo sapiens homeobox A5 (HOXA5), mRNA [NM_019102]	HOXA5	5.221	5.568	5.936	10.195	10.195	10.227	10.925	10.032	9.45	9.479	10.145	10.047	9.243	9.877	9.426	9.462	9.058	10.867	4.62612	5.21806	4.95061	8.07648	8.60856	8.68448	7.71792	7.68918	7.74898
A_23_P70968	HOXA7|NM_006896|3204|Homo sapiens homeobox A7 (HOXA7), mRNA [NM_006896]	HOXA7	1.514	2.552	2.935	9.993	10.443	9.26	12.315	11.693	12.398	11.364	11.673	11.824	11.701	11.334	11.365	10.837	11.404	12.412	3.48678	3.37046	3.45571	6.95128	7.41183	7.63234	7.1172	6.81655	6.90165
A_23_P316511	HOXB3|NM_002146|3213|Homo sapiens homeobox B3 (HOXB3), mRNA [NM_002146]	HOXB3	1.828	2.025	3.239	8.669	8.781	8.626	8.194	7.766	6.133	6.764	6.557	6.888	4.835	5.085	5.89	5.002	4.078	4.819	2.92816	2.44157	3.62034	7.81124	7.90053	7.30479	6.30224	7.18249	6.87115
A_33_P3300975	HOXC4|NM_014620|3221|Homo sapiens homeobox C4 (HOXC4), transcript variant 1, mRNA [NM_014620]	HOXC4	3.007	3.879	3.234	12.471	12.417	12.059	12.377	11.572	10.579	11.02	10.869	11.045	10.001	10.033	10.259	10.135	9.346	10.711	3.09925	3.78191	3.73239	7.38977	7.63769	7.89832	7.26516	7.41194	7.23993
A_33_P3300965	HOXC6|NM_004503|3223|Homo sapiens homeobox C6 (HOXC6), transcript variant 1, mRNA [NM_004503]	HOXC6	4.179	1.753	3.95	9.131	8.722	8.638	13.443	12.4	9.324	12.231	11.965	11.988	11.788	11.757	12.043	11.462	11.861	11.621	5.09152	4.75934	5.31302	9.90034	10.218	10.4237	9.79142	10.1597	10.0363
A_24_P124558	HOXC8|NM_022658|3224|Homo sapiens homeobox C8 (HOXC8), mRNA [NM_022658]	HOXC8	2.139	1.445	1.827	3.73	3.477	3.42	10.438	11.272	7.013	10.034	9.22	9.992	8.327	7.987	8.989	8.171	8.012	8.763	3.90946	4.32415	4.9963	8.12685	7.99014	8.10588	7.4739	8.09711	7.72764
A_23_P323180	HOXD3|NM_006898|3232|Homo sapiens homeobox D3 (HOXD3), mRNA [NM_006898]	HOXD3	2.629	3.879	3.235	10.519	10.761	10.145	10.601	9.249	11.97	7.234	9.68	8.516	8.027	8.882	7.9	9.504	7.337	8.109	3.57743	3.25089	4.26704	6.81227	5.37154	6.27186	4.6689	4.90589	4.78009
A_23_P210164	HOXD8|NM_019558|3234|Homo sapiens homeobox D8 (HOXD8), transcript variant 1, mRNA [NM_019558]	HOXD8	4.198	1.52	2.45	6.701	7.17	6.12	8.873	8.549	9.845	8.459	10.048	9.312	8.757	8.904	9.136	7.951	8.639	8.753	3.60519	3.06412	2.83158	9.17023	8.70076	8.84914	8.58226	8.80429	8.64491
A_33_P3333238	HOXD9|NM_014213|3235|Homo sapiens homeobox D9 (HOXD9), mRNA [NM_014213]	HOXD9	1.545	4.497	1.85	2.61	3.509	2.252	5.765	5.422	7.138	4.928	6.992	6.264	5.888	6.431	5.977	5.954	5.178	5.811	3.94471	4.49166	3.98718	7.23525	6.81978	6.57397	5.29102	5.56641	5.56641
A_23_P142125	HRC|NM_002152|3270|Homo sapiens histidine rich calcium binding protein (HRC), mRNA [NM_002152]	HRC	6.768	6.839	6.32	8.213	8.392	7.992	8.525	7.208	12.219	7.662	9.641	9.018	12.152	11.172	11.07	11.513	12.158	12.664	5.71117	5.86822	5.62795	9.10137	9.50591	9.68367	9.99828	10.2405	10.1756
A_21_P0013662	HSPB1|NM_001540|3315|Homo sapiens heat shock 27kDa protein 1 (HSPB1), mRNA [NM_001540]	HSPB1	13.358	13.642	13.679	13.201	13.226	13.518	14.655	15.002	13.414	15.417	15.57	15.602	16.137	16.043	15.867	15.934	16.208	16.557	8.75505	8.71289	8.64007	10.5056	10.9429	11.0599	11.6362	11.552	11.4689
A_23_P161727	HSPB2|NM_001541|3316|Homo sapiens heat shock 27kDa protein 2 (HSPB2), mRNA [NM_001541]	HSPB2	6.434	5.762	5.711	5.524	5.562	5.971	6.196	6.148	6.635	5.569	7.886	9.395	14.077	13.143	13.408	12.228	13.638	14.108	6.43517	6.79968	6.59382	9.40493	9.64495	9.64768	11.2724	10.9963	11.0883
A_23_P92730	HSPB3|NM_006308|8988|Homo sapiens heat shock 27kDa protein 3 (HSPB3), mRNA [NM_006308]	HSPB3	2.988	2.231	3.173	5.865	5.073	5.305	2.604	1.997	2.232	4.564	8.086	9.114	13.863	12.915	13.042	13.368	14.014	14.251	3.27536	3.53821	3.48147	11.0243	11.0354	11.0542	10.3667	10.3667	10.3735
A_23_P103703	HSPB7|NM_014424|27129|Homo sapiens heat shock 27kDa protein family, member 7 (cardiovascular) (HSPB7), mRNA [NM_014424]	HSPB7	1.859	1.989	1.712	1.519	1.629	1.484	5.447	7.289	1.534	10.275	9.225	9.984	10.034	10.463	10.929	10.17	10.986	10.866	5.48925	5.10802	5.38445	7.59962	8.03205	7.88022	9.05208	9.29638	8.97944
A_24_P307580	HTATIP2|NM_001098523|10553|Homo sapiens HIV-1 Tat interactive protein 2, 30kDa (HTATIP2), transcript variant 5, mRNA [NM_001098523]	HTATIP2	5.638	5.465	5.983	5.985	5.507	5.693	4.549	3.219	6.447	1.591	2.274	3.283	2.686	2.311	2.221	2.112	2.085	4.346	7.51768	7.60934	7.85808	3.75374	3.96383	3.61887	3.97102	4.75793	4.34379
A_23_P97990	HTRA1|NM_002775|5654|Homo sapiens HtrA serine peptidase 1 (HTRA1), mRNA [NM_002775]	HTRA1	10.378	10.007	9.939	9.976	9.594	9.721	13.778	14.874	9.492	15.024	14.149	14.424	14.675	14.646	14.928	15.057	15.071	15.172	6.78544	6.73753	7.36189	9.89474	8.94943	8.96592	9.49233	9.28112	9.2669
A_23_P23074	IFI44|NM_006417|10561|Homo sapiens interferon-induced protein 44 (IFI44), mRNA [NM_006417]	IFI44	1.692	1.734	1.783	1.53	1.526	1.499	2.107	1.489	1.547	5.703	9.122	7.892	7.892	9.66	7.613	8.924	7.167	7.945	3.59084	3.03239	3.40923	7.72067	7.20609	8.16428	5.30555	6.26017	5.71045
A_23_P45871	IFI44L|NM_006820|10964|Homo sapiens interferon-induced protein 44-like (IFI44L), mRNA [NM_006820]	IFI44L	3.146	4.37	2.971	3.134	4.243	4.096	2.544	3.385	2.876	5.646	9.985	8.858	8.746	10.236	7.185	10.671	7.132	8.81	3.72552	3.55383	3.66122	7.74688	6.91728	7.50634	4.39663	4.3461	4.39663
A_23_P13907	IGF1|NM_000618|3479|Homo sapiens insulin-like growth factor 1 (somatomedin C) (IGF1), transcript variant 4, mRNA [NM_000618]	IGF1	3.022	3.092	2.105	2.217	1.856	2.662	4.538	6.376	3.428	8.005	10.782	10.167	8.919	10.505	9.197	9.923	7.069	8.081	3.56594	4.10059	3.69799	8.35584	7.30351	7.9819	8.98226	8.85848	8.85131
A_23_P150609	IGF2|NM_000612|3481|Homo sapiens insulin-like growth factor 2 (IGF2), transcript variant 1, mRNA [NM_000612]	IGF2	5.523	5.234	5.238	7.285	7.561	7.378	17.387	17.781	15.311	18.478	18.136	18.478	18.478	18.478	18.478	18.478	18.478	18.478	6.90376	6.51621	6.55245	12.1465	12.3003	12.6097	12.9179	13.0601	12.9821
A_23_P215634	IGFBP3|NM_001013398|3486|Homo sapiens insulin-like growth factor binding protein 3 (IGFBP3), transcript variant 1, mRNA [NM_001013398]	IGFBP3	5.891	4.585	5.568	3.02	2.645	2.683	8.638	11.241	1.648	14.306	12.879	14.114	12.224	11.645	13.419	10.011	11.433	10.439	5.14211	4.90087	5.68098	9.14774	8.65282	7.70242	10.2786	10.4995	10.4174
A_23_P383009	IGFBP5|NM_000599|3488|Homo sapiens insulin-like growth factor binding protein 5 (IGFBP5), mRNA [NM_000599]	IGFBP5	5.406	1.556	3.232	8.618	8.17	7.889	12.008	13.985	9.195	13.303	13.004	13.392	12.892	13.162	13.158	12.86	13.279	13.077	6.25097	5.99358	5.3125	9.64491	9.54252	9.40495	7.30561	8.3761	8.69661
A_32_P114284	IKZF2|NM_001079526|22807|Homo sapiens IKAROS family zinc finger 2 (Helios) (IKZF2), transcript variant 2, mRNA [NM_001079526]	IKZF2	4.895	4.688	4.566	4.888	4.735	5.415	8.409	8.167	5.041	7.608	7.693	7.777	6.725	7.323	7.07	6.928	7.045	6.768	7.64661	7.64579	6.87393	5.12559	4.82281	5.37935	5.22829	5.69256	5.69256
A_23_P71867	IL11RA|NM_001142784|3590|Homo sapiens interleukin 11 receptor, alpha (IL11RA), transcript variant 3, mRNA [NM_001142784]	IL11RA	7.195	7.06	7.229	8.551	8.743	8.363	10.798	10.115	10.48	12.282	12.557	12.424	11.918	12.776	12	12.22	11.519	11.21	6.34264	6.34025	6.51525	9.54681	9.21644	9.45343	9.7717	9.67159	9.57164
A_24_P280113	IL13RA1|NM_001560|3597|Homo sapiens interleukin 13 receptor, alpha 1 (IL13RA1), mRNA [NM_001560]	IL13RA1	10.942	10.813	10.928	13.74	13.465	13.288	12.172	11.986	13.281	12.288	12.444	12.071	13.123	12.953	13.105	12.741	12.919	12.89	6.46856	6.44592	6.19954	8.575	8.5692	8.91674	8.2086	8.42492	8.28151
A_23_P167479	IL17B|NM_014443|27190|Homo sapiens interleukin 17B (IL17B), mRNA [NM_014443]	IL17B	1.594	3.603	3.46	7.288	7.39	7.603	3.256	4.873	7.01	5.966	7.426	8.926	14.163	13.077	13.333	11.83	13.722	14.353	4.09706	3.89067	4.50901	11.2514	11.2156	11.2786	11.8359	11.0053	11.4399
A_23_P345692	IL17D|NM_138284|53342|Homo sapiens interleukin 17D (IL17D), mRNA [NM_138284]	IL17D	5.258	4.959	4.859	6.107	5.925	5.509	8.984	8.386	8.168	9.438	9.228	9.502	10.264	10.39	9.755	9.688	9.9	10.412	4.35816	3.63359	4.31609	6.75088	6.95993	6.77975	6.87972	6.78519	6.87916
A_33_P3396389	IL1R1|NM_000877|3554|Homo sapiens interleukin 1 receptor, type I (IL1R1), transcript variant 1, mRNA [NM_000877]	IL1R1	2.757	6.208	2.656	5.191	5.116	5.161	6.977	5.171	7.075	7.926	7.158	7.618	7.73	7.405	8.445	7.08	7.918	8.029	3.58208	3.34717	3.58387	6.5757	6.11881	5.92623	7.78042	8.3557	8.2573
A_33_P3233843	IL6ST|NM_002184|3572|Homo sapiens interleukin 6 signal transducer (IL6ST), transcript variant 1, mRNA [NM_002184]	IL6ST	3.371	3.313	1.534	5.365	5.037	5.191	6.402	7.648	5.072	8.485	7.454	8.368	6.837	6.876	7.446	6.423	7.029	6.609	7.64647	7.61393	7.48156	10.468	10.3741	10.3087	10.2365	10.4023	10.477
A_33_P3214625	INPP4B|NM_003866|8821|Homo sapiens inositol polyphosphate-4-phosphatase, type II, 105kDa (INPP4B), transcript variant 1, mRNA [NM_003866]	INPP4B	2.778	1.544	2.707	2.17	1.902	2.561	5.462	5.396	2.937	5.812	6.486	6.288	8.838	8.148	8.099	8.343	8.831	8.788	3.60378	3.36511	3.30874	7.47673	6.7675	7.34582	7.03834	5.84254	6.40159
A_24_P48057	IRX5|NM_005853|10265|Homo sapiens iroquois homeobox 5 (IRX5), transcript variant 1, mRNA [NM_005853]	IRX5	4.193	4.355	4.015	5.555	5.138	5.198	9.484	8.586	5.031	10.618	10.63	10.434	8.753	9.001	9.09	9.116	8.746	8.775	5.31015	5.22164	6.37905	7.5984	7.9975	7.50528	5.26054	4.74586	4.81955
A_23_P81529	ISL1|NM_002202|3670|Homo sapiens ISL LIM homeobox 1 (ISL1), mRNA [NM_002202]	ISL1	1.482	2.182	5.518	1.689	2.396	2.137	5.32	8.155	2.313	10.067	8.378	9.502	8.425	7.465	8.083	6.773	7.927	7.184	4.92944	5.01756	5.54073	9.72992	8.30138	8.31192	4.83282	4.78395	4.96664
A_23_P3312	ISLR|NM_005545|3671|Homo sapiens immunoglobulin superfamily containing leucine-rich repeat (ISLR), transcript variant 1, mRNA [NM_005545]	ISLR	8.545	8.606	8.466	9.839	9.697	9.874	11.226	11.734	10.116	13.265	13.08	13.785	13.109	13.398	13.062	13.329	12.359	12.252	3.62802	3.57019	3.12673	5.276	5.23376	5.91995	8.12264	7.66735	7.69781
A_33_P3353816	ITGA4|NM_000885|3676|Homo sapiens integrin, alpha 4 (antigen CD49D, alpha 4 subunit of VLA-4 receptor) (ITGA4), mRNA [NM_000885]	ITGA4	3.997	4.082	4.84	2.276	3.032	3.889	7.067	6.63	5.903	6.312	7.231	7.339	9.173	8.7	9.097	8.028	8.704	8.967	4.07777	4.13033	4.60827	8.26697	8.61128	8.968	6.45293	6.14711	6.21929
A_23_P45424	ITGB1BP2|NM_012278|26548|Homo sapiens integrin beta 1 binding protein (melusin) 2 (ITGB1BP2), transcript variant 1, mRNA [NM_012278]	ITGB1BP2	7.292	7.273	7.594	7.704	7.579	7.682	4.871	4.855	6.237	4.041	4.534	5.502	10.269	9.331	9.333	9.39	10.695	10.981	3.84403	4.68439	4.20472	6.73881	9.06263	8.64684	9.96221	9.72024	9.87216
A_23_P154217	ITGB6|NM_000888|3694|Homo sapiens integrin, beta 6 (ITGB6), transcript variant 1, mRNA [NM_000888]	ITGB6	1.532	3.697	2.452	1.567	1.937	2.277	1.609	1.724	1.817	1.545	2.88	2.362	6.433	5.929	5.327	5.679	6.369	5.615	3.03666	3.48825	3.04408	8.26754	10.0023	10.3648	8.38775	9.24203	8.85882
A_23_P171074	ITM2A|NM_004867|9452|Homo sapiens integral membrane protein 2A (ITM2A), transcript variant 1, mRNA [NM_004867]	ITM2A	9.917	9.682	10.216	11.344	11.617	11.342	8.044	5.832	6.009	7.213	4.896	5.013	7.513	6.069	5.611	5.505	5.617	9.766	4.84211	4.55219	6.08174	9.65532	9.28784	9.47583	10.7928	11.0399	11.2561
A_32_P310335	JAM2|NM_001270408|58494|Homo sapiens junctional adhesion molecule 2 (JAM2), transcript variant 3, mRNA [NM_001270408]	JAM2	4.493	3.737	4.827	6.838	6.7	6.388	6.894	5.976	7.803	7.024	8.167	7.879	10.522	10.19	10.124	9.711	10.431	10.928	6.52524	6.36347	6.8564	9.29942	8.97096	9.57647	8.50358	8.39729	8.31815
A_24_P86993	JAM3|NM_032801|83700|Homo sapiens junctional adhesion molecule 3 (JAM3), transcript variant 1, mRNA [NM_032801]	JAM3	8.429	7.948	8.346	9.836	9.766	9.542	9.101	7.799	8.712	8.707	8.736	8.968	10.555	9.917	10.281	9.775	10.584	10.31	8.97392	8.95866	8.69604	10.5839	11.0257	11.2321	9.80336	9.53919	9.65228
A_23_P214876	JARID2|NM_004973|3720|Homo sapiens jumonji, AT rich interactive domain 2 (JARID2), transcript variant 1, mRNA [NM_004973]	JARID2	12.123	12.49	12.499	10.419	10.294	10.279	9.48	9.643	10.681	9.792	9.837	10.008	9.329	9.688	9.313	9.547	9.54	9.378	7.33235	7.14791	7.47628	4.40959	4.84402	5.12211	4.10965	4.18144	4.28639
A_32_P36694	JAZF1|NM_175061|221895|Homo sapiens JAZF zinc finger 1 (JAZF1), mRNA [NM_175061]	JAZF1	6.475	6.617	6.752	6.737	7.206	6.902	7.465	7.91	8.896	9.201	8.667	9.004	8.873	8.654	9.367	9.171	9.332	9.372	5.07404	5.26259	5.91871	8.30795	7.59199	7.94245	8.3761	8.41007	8.3238
A_33_P3364348	JPH1|NM_020647|56704|Homo sapiens junctophilin 1 (JPH1), mRNA [NM_020647]	JPH1	10.239	10.051	10.046	8.611	8.383	8.735	7.732	8.915	8.083	8.056	7.313	7.744	10.547	9.657	10.147	10.227	10.904	11.345	7.76321	7.68973	8.35387	9.88827	10.2574	10.6039	10.7453	11.2049	11.0509
A_23_P394395	JPH2|NM_020433|57158|Homo sapiens junctophilin 2 (JPH2), transcript variant 1, mRNA [NM_020433]	JPH2	5.439	5.552	4.458	6.419	5.966	7.069	6.922	8.17	6.143	7.984	7.216	7.508	10.024	9.071	9.505	9.276	10.339	10.714	4.71446	4.33379	4.27667	7.08927	6.70513	7.84485	8.95875	8.80149	8.89294
A_33_P3323298	JUN|NM_002228|3725|Homo sapiens jun proto-oncogene (JUN), mRNA [NM_002228]	JUN	8.184	7.789	7.96	6.765	6.615	6.865	8.852	10.269	10.557	10.515	10.937	10.951	9.969	10.468	11.412	11.774	11.286	10.182	6.39406	6.36523	5.5837	9.66226	9.73592	9.52992	9.39391	10.2954	9.94913
A_32_P51237	KANK4|NM_181712|163782|Homo sapiens KN motif and ankyrin repeat domains 4 (KANK4), mRNA [NM_181712]	KANK4	3.251	4.11	1.486	3.956	2.79	2.817	10.212	9.727	10.2	8.494	9.408	9.568	9.456	9.814	9.334	10.339	8.921	9.613	4.90554	4.60697	5.75657	9.1969	9.2926	9.74682	7.81836	7.79517	7.80807
A_23_P259251	KCND2|NM_012281|3751|Homo sapiens potassium channel, voltage gated Shal related subfamily D, member 2 (KCND2), mRNA [NM_012281]	KCND2	8.569	8.103	8.619	5.16	5.473	5.517	5.177	5.362	1.946	6.843	6.636	6.836	6.608	6.9	7.418	5.358	5.654	7.615	5.22897	5.59969	6.42817	3.53747	3.45526	3.76744	3.67943	3.90651	3.75289
A_33_P3246448	KCNE4|NM_080671|23704|Homo sapiens potassium channel, voltage gated subfamily E regulatory beta subunit 4 (KCNE4), mRNA [NM_080671]	KCNE4	4.566	4.21	3.272	4.593	3.671	3.925	7.613	8.635	3.333	10.752	9.921	10.045	10.856	10.389	11.749	9.521	11.216	11.453	2.94105	3.40877	3.27953	6.89898	7.31963	6.47773	6.09991	6.49771	6.32081
A_32_P800799	KCNG3|NM_133329|170850|Homo sapiens potassium channel, voltage gated modifier subfamily G, member 3 (KCNG3), transcript variant 1, mRNA [NM_133329]	KCNG3	6.35	6.419	6.403	3.059	2.161	2.886	3.153	2.006	3.329	2.558	3.21	3.543	1.835	3.303	2.629	4.395	2.565	2.989	7.62328	7.65018	8.37847	3.25954	2.77631	2.94116	3.16762	2.90788	3.19151
A_23_P168403	KCNH2|NM_172056|3757|Homo sapiens potassium voltage-gated channel, subfamily H (eag-related), member 2 (KCNH2), transcript variant 2, mRNA [NM_172056]	KCNH2	6.176	6.238	6.198	9.475	9.262	9.371	10.82	10.923	12.63	12.141	11.328	11.924	11.98	11.358	12.365	11.552	12.414	11.682	6.79809	6.79765	7.67229	9.69966	10.0547	10.042	8.439	8.67486	8.6066
A_23_P329261	KCNJ2|NM_000891|3759|Homo sapiens potassium channel, inwardly rectifying subfamily J, member 2 (KCNJ2), mRNA [NM_000891]	KCNJ2	4.55	4.357	5.082	5.62	4.183	3.731	6.083	6.981	2.069	6.866	8.171	8.299	9.621	9.061	9.286	9.919	9.081	9.443	4.66828	4.15398	4.54922	6.86102	7.39231	7.89497	7.59945	7.00893	7.23218
A_23_P64879	KCNJ8|NM_004982|3764|Homo sapiens potassium channel, inwardly rectifying subfamily J, member 8 (KCNJ8), mRNA [NM_004982]	KCNJ8	3.749	3.451	4.322	7.773	7.419	8.247	7.915	7.55	9.093	8.95	8.749	8.705	9.032	8.87	9.029	8.515	9.291	9.072	3.24593	2.95375	3.60561	5.68946	5.6645	5.63307	7.82399	8.15409	8.03027
A_23_P319423	KCNK5|NM_003740|8645|Homo sapiens potassium channel, two pore domain subfamily K, member 5 (KCNK5), mRNA [NM_003740]	KCNK5	12.462	12.3	12.418	11.165	10.989	11.015	11.584	10.689	9.216	9.07	9.98	9.432	9.389	9.84	9.434	9.884	9.888	9.307	6.93359	6.75619	7.02407	4.37466	4.23853	4.64428	4.5733	4.37158	4.02764
A_24_P156490	KCNMA1|NM_002247|3778|Homo sapiens potassium channel, calcium activated large conductance subfamily M alpha, member 1 (KCNMA1), transcript variant 2, mRNA [NM_002247]	KCNMA1	5.05	5.157	4.704	5.479	5.636	5.034	10.113	10.937	8.037	9.135	8.531	8.899	9.5	9.708	9.533	9.178	9.526	9.286	4.68992	4.88171	4.90175	8.397	7.80728	8.65516	7.76449	7.74017	7.68918
A_22_P00008561	KCNN3|NM_002249|3782|Homo sapiens potassium channel, calcium activated intermediate/small conductance subfamily N alpha, member 3 (KCNN3), transcript variant 1, mRNA [NM_002249]	KCNN3	2.207	1.453	2.601	1.711	1.644	1.723	1.814	4.267	1.761	6.863	6.273	6.579	6.921	7.232	7.352	7.515	7.559	6.987	4.5152	4.55577	4.44216	6.36426	6.48187	7.31937	6.70865	6.72563	6.68719
A_33_P3294031	KCNQ1OT1|NR_002728|10984|Homo sapiens KCNQ1 opposite strand/antisense transcript 1 (non-protein coding) (KCNQ1OT1), long non-coding RNA [NR_002728]	KCNQ1OT1	2.839	3.26	3.005	5.198	5.386	4.757	5.995	8.522	7.327	8.059	8.033	8.356	8.031	8.008	8.446	10.207	6.892	7.668	4.79216	4.99962	4.45306	8.54151	7.97127	8.38286	6.83351	6.62797	6.90481
A_33_P3240512	KCTD12|NM_138444|115207|Homo sapiens potassium channel tetramerization domain containing 12 (KCTD12), mRNA [NM_138444]	KCTD12	9.694	9.214	9.292	7.81	7.902	8.198	11.997	12.245	9.237	12.956	13.982	13.794	13.33	14.154	13.174	13.757	12.698	12.844	5.61062	5.58073	5.1673	9.82142	9.48063	9.93115	10.4116	10.8458	10.8374
A_33_P3529860	KDM2B|NM_032590|84678|Homo sapiens lysine (K)-specific demethylase 2B (KDM2B), transcript variant 1, mRNA [NM_032590]	KDM2B	8.184	9.114	7.832	9.263	7.876	7.533	7.09	6.147	6.595	6.156	6.414	6.202	5.952	6.12	6.214	6.09	6.286	5.266	8.57951	8.5027	8.19555	6.30167	6.53301	6.14169	6.01893	6.1662	5.68944
A_24_P912372	KIAA0754|NM_015038|643314|Homo sapiens KIAA0754 (KIAA0754), mRNA [NM_015038]	KIAA0754	5.574	5.22	6.069	4.608	4.381	4.682	2.122	5.278	4.324	3.717	3.094	4.324	3.49	1.859	3.884	6.463	2.279	2.751	5.20865	5.3125	4.18105	6.72526	6.81347	7.5241	5.80669	6.64548	6.31038
A_33_P3421490	KIAA1024|NM_015206|23251|Homo sapiens KIAA1024 (KIAA1024), mRNA [NM_015206]	KIAA1024	6.188	6.62	5.18	8.538	7.756	8.346	6.764	6.876	9.498	7.77	7.176	7.787	8.759	7.981	8.705	7.838	8.467	8.736	3.24845	3.31843	3.04959	6.21017	6.40222	6.55648	3.31771	3.49689	3.47723
A_24_P649624	KIF1B|NM_183416|23095|Homo sapiens kinesin family member 1B (KIF1B), transcript variant 2, mRNA [NM_183416]	KIF1B	9.679	9.6	9.747	9.192	9.266	9.138	9.734	10.393	9.362	10.329	10.427	10.433	11.991	11.695	11.861	11.993	12.155	12.341	7.81054	7.69674	7.92592	10.4611	10.41	10.7699	10.5574	10.8494	10.8615
A_23_P62920	KIFAP3|NM_014970|22920|Homo sapiens kinesin-associated protein 3 (KIFAP3), transcript variant 1, mRNA [NM_014970]	KIFAP3	8.279	8.465	8.473	9.059	8.857	9.09	11.378	11.52	11.259	11.382	11.77	11.684	11.383	11.57	11.457	11.139	11.495	11.892	5.88385	5.99106	5.52909	8.00891	8.14364	8.20403	7.86311	7.82877	7.77365
A_23_P110253	KIT|NM_000222|3815|Homo sapiens v-kit Hardy-Zuckerman 4 feline sarcoma viral oncogene homolog (KIT), transcript variant 1, mRNA [NM_000222]	KIT	7.106	6.965	7.097	5.071	4.382	4.867	9.255	7.933	6.757	6.402	7.917	7.628	6.803	6.036	7.882	6.283	5.489	7.73	7.08811	6.89001	7.94671	4.11904	4.14899	3.77874	7.06845	6.94872	6.89001
A_23_P119196	KLF2|NM_016270|10365|Homo sapiens Kruppel-like factor 2 (KLF2), mRNA [NM_016270]	KLF2	5.046	5.064	4.81	5.399	5.527	5.44	6.819	6.547	4.244	10.623	9.282	10.018	11.174	10.633	12.051	12.584	11.553	10.608	4.67362	4.23057	4.8095	8.59294	8.59429	8.98819	9.88034	9.88975	9.92842
A_23_P32233	KLF4|NM_004235|9314|Homo sapiens Kruppel-like factor 4 (gut) (KLF4), mRNA [NM_004235]	KLF4	6.52	4.012	4.245	5.019	4.192	3.977	4.91	3.944	3.963	5.507	5.31	4.884	6.894	6.312	6.917	8.676	6.979	6.728	5.92577	5.49668	7.14607	8.90365	8.74512	9.48039	9.08944	9.26976	9.3327
A_23_P53891	KLF5|NM_001730|688|Homo sapiens Kruppel-like factor 5 (intestinal) (KLF5), transcript variant 1, mRNA [NM_001730]	KLF5	3.404	2.863	4.692	4.696	5.321	5.392	4.304	5.642	4.88	6.242	6.946	6.877	8.607	8.15	8.017	8.566	8.767	9.277	3.56802	4.20062	3.54274	7.49225	7.21957	7.69384	7.15797	6.08378	6.58004
A_23_P422766	KLHDC1|NM_172193|122773|Homo sapiens kelch domain containing 1 (KLHDC1), mRNA [NM_172193]	KLHDC1	2.629	1.42	1.913	1.522	1.412	1.525	4.273	4.122	1.555	5.26	4.944	5.084	4.961	3.923	5.143	5.119	5.102	4.637	3.25931	3.69797	4.02805	5.91942	5.57313	5.82671	5.1474	6.06679	5.99905
A_33_P3302881	KLHL31|NM_001003760|401265|Homo sapiens kelch-like family member 31 (KLHL31), mRNA [NM_001003760]	KLHL31	5.272	4.931	5.222	3.971	3.295	4.056	5.09	6.379	4.739	6.681	5.671	6.671	9.734	8.596	8.945	9.083	9.753	10.174	2.82727	2.85712	2.91913	9.32618	9.65082	10.2473	9.6197	9.85944	9.79001
A_23_P171150	KLHL4|NM_057162|56062|Homo sapiens kelch-like family member 4 (KLHL4), transcript variant 2, mRNA [NM_057162]	KLHL4	6.536	6.176	5.928	6.255	5.247	5.481	5.105	4.389	3.785	4.067	3.962	4.399	2.924	3.73	3.107	4.176	3.284	3.61	7.54041	7.58776	7.32337	4.4146	5.2113	4.77089	5.67661	5.76783	5.76783
A_23_P215517	KLHL7|NM_001172428|55975|Homo sapiens kelch-like family member 7 (KLHL7), transcript variant 3, mRNA [NM_001172428]	KLHL7	11.724	11.692	11.689	10.109	9.825	10.326	9.115	8.518	9.725	7.739	8.36	8.027	8.019	8.598	8.342	8.44	8.771	9.766	9.56213	9.4411	9.28353	7.22024	6.56384	6.25464	5.61562	5.64504	5.27772
A_23_P68851	KREMEN1|NM_032045|83999|Homo sapiens kringle containing transmembrane protein 1 (KREMEN1), transcript variant 2, mRNA [NM_032045]	KREMEN1	6.252	6.541	6.122	9.79	9.453	9.13	9.778	8.607	11.197	9.282	10.035	9.944	11.868	11.38	11.461	12.21	11.748	12.148	6.06097	6.32697	6.31904	8.34971	8.64002	9.16268	8.89437	8.98658	8.97964
A_23_P433132	KRTCAP3|NM_173853|200634|Homo sapiens keratinocyte associated protein 3 (KRTCAP3), transcript variant 2, mRNA [NM_173853]	KRTCAP3	9.545	9.523	9.684	6.876	6.879	7.57	6.194	4.943	5.924	6.375	6.03	5.59	5.943	6.683	6.341	6.531	7.19	6.149	7.14956	6.93198	7.31534	4.79028	4.2082	4.69033	4.77617	4.50265	4.60401
A_23_P137484	L1TD1|NM_019079|54596|Homo sapiens LINE-1 type transposase domain containing 1 (L1TD1), transcript variant 2, mRNA [NM_019079]	L1TD1	16.29	15.818	16.175	13.092	12.753	13.007	11.173	9.906	10.529	6.01	8.397	8.897	8.798	7.999	7.021	8.48	6.094	6.129	10.2771	10.3291	11.0264	3.54647	3.91341	3.54417	4.0723	3.47371	3.95938
A_23_P70719	LAMA2|NM_000426|3908|Homo sapiens laminin, alpha 2 (LAMA2), transcript variant 1, mRNA [NM_000426]	LAMA2	3.877	4.321	4.228	5.238	5.15	5.411	4.437	4.537	7.213	7.33	7.688	8.136	10.134	9.614	9.963	10.65	9.979	10.475	4.56258	4.49466	4.58484	8.06552	9.10196	9.72766	10.3734	10.3099	10.4038
A_33_P3308744	LAMA4|NM_001105209|3910|Homo sapiens laminin, alpha 4 (LAMA4), transcript variant 5, mRNA [NM_001105209]	LAMA4	4.404	4.688	4.76	1.653	1.822	1.735	6.876	4.762	1.778	6.366	7.754	7.495	8.792	9.103	8.792	8.836	8.756	9.657	4.46554	4.28925	5.1709	8.28083	8.64883	9.23172	10.3199	10.2864	10.2567
A_33_P3382746	LCK|NM_005356|3932|Homo sapiens LCK proto-oncogene, Src family tyrosine kinase (LCK), transcript variant 2, mRNA [NM_005356]	LCK	10.184	10.446	10.363	4.956	4.279	5.712	1.814	2.344	5.876	3.356	5.178	5.02	4.003	6.646	3.843	5.017	2.173	2.191	5.66097	5.51465	6.51615	3.60712	3.34177	3.76185	3.82717	3.8155	3.76185
A_33_P3357678	LCTL|NM_207338|197021|Homo sapiens lactase-like (LCTL), transcript variant 1, mRNA [NM_207338]	LCTL	9.679	9.323	9.326	7.2	6.63	7.17	8.435	8.382	8.093	6.162	6.527	6.89	6.055	5.643	5.933	6.28	5.281	5.62	6.78034	6.41774	6.47093	3.8633	3.81684	3.66819	3.46466	3.25105	3.57457
A_24_P201367	LDB3|NM_001171611|11155|Homo sapiens LIM domain binding 3 (LDB3), transcript variant 6, mRNA [NM_001171611]	LDB3	1.967	2.984	3.349	1.803	2.313	2.098	5.703	2.094	2.262	1.752	1.909	2.725	6.67	5.43	5.822	5.813	7.377	8.608	2.64826	2.8798	2.89484	7.77716	8.7488	8.98172	10.8911	11.4202	11.2182
A_23_P25587	LECT1|NM_007015|11061|Homo sapiens leukocyte cell derived chemotaxin 1 (LECT1), transcript variant 1, mRNA [NM_007015]	LECT1	12.387	12.429	12.475	9.383	9.376	9.457	9.953	7.522	8.197	6.625	8.51	7.34	7.135	7.494	6.52	6.445	5.434	5.429	9.4238	9.28629	9.97799	4.23003	3.92116	4.01919	4.30057	6.99235	6.47099
A_23_P120902	LGALS2|NM_006498|3957|Homo sapiens lectin, galactoside-binding, soluble, 2 (LGALS2), mRNA [NM_006498]	LGALS2	3.366	1.801	3.285	1.876	3.104	2.005	2.063	3.52	3.277	13.214	12.646	12.87	12.875	13.509	13.499	13.52	13.588	12.524	3.50969	3.43939	3.47237	6.45497	5.67547	4.80053	3.60369	4.02741	3.65132
A_33_P3358397	LGI2|NM_018176|55203|Homo sapiens leucine-rich repeat LGI family, member 2 (LGI2), mRNA [NM_018176]	LGI2	5.069	4.04	4.712	4.915	5.085	4.768	5.225	6.732	2.92	7.756	7.26	8.105	9.844	9.211	10.384	8.622	9.299	8.406	2.66522	2.62329	3.48769	4.562	5.92105	5.70936	4.55063	4.95465	4.5721
A_23_P98974	LGR5|NM_003667|8549|Homo sapiens leucine-rich repeat containing G protein-coupled receptor 5 (LGR5), transcript variant 1, mRNA [NM_003667]	LGR5	1.851	1.688	2.685	7.822	7.002	7.255	2.075	1.819	2.773	1.87	5.225	4.26	3.215	4.283	5.393	3.874	3.257	2.897	3.00447	3.09953	3.34054	5.90703	5.69505	5.91796	6.0833	6.84948	6.59608
A_23_P88069	LHFP|NM_005780|10186|Homo sapiens lipoma HMGIC fusion partner (LHFP), mRNA [NM_005780]	LHFP	10.792	10.291	10.453	8.601	8.128	8.765	10.964	10.647	9.968	12.064	12.293	11.945	12.973	12.923	12.888	12.615	12.567	12.628	6.93173	7.05086	6.31128	10.0962	10.1693	10.3873	9.72498	10.4445	10.1613
A_33_P3268304	LIMS2|NM_001161404|55679|Homo sapiens LIM and senescent cell antigen-like domains 2 (LIMS2), transcript variant 5, mRNA [NM_001161404]	LIMS2	9.528	9.665	9.503	9.004	8.765	9.46	11.588	12.856	9.654	13.346	11.453	12.212	12.978	12.373	12.714	12.4	13.218	13.012	5.95016	5.54775	5.45147	7.3183	7.88904	7.84693	8.16341	8.29527	8.13926
A_23_P74895	LIN28A|NM_024674|79727|Homo sapiens lin-28 homolog A (C. elegans) (LIN28A), mRNA [NM_024674]	LIN28A	12.591	12.686	12.969	12.049	12.093	12.438	10.604	10.307	10.442	3.373	2.394	4.219	2.425	3.688	2.703	2.329	4.048	1.67	12.0453	11.9794	12.1011	2.45025	2.46446	2.72869	2.82267	2.5787	2.79376
A_33_P3220615	LIN28B|NM_001004317|389421|Homo sapiens lin-28 homolog B (C. elegans) (LIN28B), mRNA [NM_001004317]	LIN28B	13.345	13.164	13.309	13.992	13.715	13.651	13.174	12.77	13.253	9.553	10.828	10.398	9.407	9.632	9.006	9.125	8.095	8.322	10.8998	10.8986	10.9712	6.91479	6.32881	6.05031	3.57495	3.77339	3.25746
A_32_P116606	LIX1|NM_153234|167410|Homo sapiens Lix1 homolog (chicken) (LIX1), mRNA [NM_153234]	LIX1	4.804	3.836	4.175	10.417	10.202	10.118	11.355	9.409	8.814	7.075	9.545	8.801	7.565	8.751	7.996	7.787	6.619	8.568	7.67115	7.68972	6.73261	4.10156	4.29385	4.07081	4.39663	4.36067	4.32076
A_33_P3372074	LLGL2|NM_001015002|3993|Homo sapiens lethal giant larvae homolog 2 (Drosophila) (LLGL2), transcript variant 2, mRNA [NM_001015002]	LLGL2	11.084	11.472	11.411	8.248	8.026	8.766	10.533	11.148	9.604	11.897	12.135	11.637	11.119	12.153	12.074	11.884	12.412	11.7	7.74386	7.69319	7.90938	5.49719	5.21523	4.81125	5.58531	6.00123	6.00123
A_23_P6771	LMCD1|NM_014583|29995|Homo sapiens LIM and cysteine-rich domains 1 (LMCD1), transcript variant 1, mRNA [NM_014583]	LMCD1	8.779	9.072	8.968	7.539	7.398	8.276	11.068	11.302	8.298	12.646	11.698	12.534	11.367	11.017	11.722	10.688	11.389	11.296	6.96088	6.75485	6.83298	9.81136	9.80408	9.70239	11.3455	11.4768	11.3491
A_23_P34835	LMNA|NM_005572|4000|Homo sapiens lamin A/C (LMNA), transcript variant 2, mRNA [NM_005572]	LMNA	11.691	12.057	11.785	8.904	8.338	9.002	10.817	11.638	10.077	12.73	12.108	12.683	13.474	13.253	13.314	13.934	13.577	13.54	6.26164	6.49075	5.9399	8.6898	9.0984	9.19542	9.5879	9.35105	9.41607
A_33_P3280801	LMO7|NM_005358|4008|Homo sapiens LIM domain 7 (LMO7), transcript variant 1, mRNA [NM_005358]	LMO7	5.235	4.429	3.045	3.253	4.088	4.601	4.655	4.662	6.06	5.122	4.769	4.781	7.498	6.806	6.478	7.449	6.736	6.572	4.45405	4.65404	5.08905	8.23894	9.11328	8.90928	9.01726	9.5846	9.35399
A_32_P795513	LMOD3|AK057852|56203|leiomodin 3 (fetal) [Source:HGNC Symbol;Acc:HGNC:6649] [ENST00000420581]	LMOD3	1.728	2.266	3.093	1.734	2.212	1.905	1.786	1.915	2.109	1.69	2.531	4.728	9.607	8.211	8.474	8.387	9.387	9.162	3.04546	2.76653	3.03187	9.12166	9.40519	9.72715	9.25928	8.93992	8.89722
A_23_P213137	LNX1|NM_032622|84708|Homo sapiens ligand of numb-protein X 1, E3 ubiquitin protein ligase (LNX1), transcript variant 2, mRNA [NM_032622]	LNX1	5.922	6.163	6.095	3.486	3.002	2.726	5.1	5.019	3.306	6.077	6.287	5.424	5.503	5.299	5.606	4.837	4.958	5.784	6.23455	6.1886	6.19535	3.81639	4.26253	3.85803	4.35699	3.99874	4.35407
A_32_P190303	LONRF2|NM_198461|164832|Homo sapiens LON peptidase N-terminal domain and ring finger 2 (LONRF2), mRNA [NM_198461]	LONRF2	6.085	5.875	5.756	5.584	6.319	5.539	4.755	6.306	3.747	8.418	8.066	8.219	8.049	8.566	9.107	9.658	8.697	8.882	3.30721	3.73981	3.31905	6.98798	5.67071	5.82924	4.21596	4.60056	4.13575
A_23_P122216	LOX|NM_002317|4015|Homo sapiens lysyl oxidase (LOX), transcript variant 1, mRNA [NM_002317]	LOX	3.061	2.562	1.722	1.477	1.59	1.454	5.541	6.228	6.684	9.572	7.905	8.902	9.663	8.976	10.307	8.827	9.721	10.277	4.04669	3.96513	2.99375	8.28999	7.50934	7.9922	9.57962	9.69898	9.57542
A_24_P406754	LOXL4|NM_032211|84171|Homo sapiens lysyl oxidase-like 4 (LOXL4), mRNA [NM_032211]	LOXL4	2.977	2.359	2.36	9.302	8.624	9.12	8.93	10.147	7.37	10.975	10.298	10.875	8.928	8.95	9.578	8.361	8.918	8.061	4.02568	4.15535	4.33257	6.41659	6.40077	6.41774	7.06267	6.74907	6.7247
A_32_P113066	LRAT|NM_004744|9227|Homo sapiens lecithin retinol acyltransferase (phosphatidylcholine--retinol O-acyltransferase) (LRAT), transcript variant 1, mRNA [NM_004744]	LRAT	9.565	9.673	9.544	4.811	4.472	4.536	1.627	1.679	4.214	1.539	2.233	3.023	6.209	1.948	1.565	1.725	1.824	3.393	7.19536	7.04897	7.38322	3.49628	3.35539	3.24593	2.927	2.98365	2.62987
A_23_P163195	LRFN5|NM_152447|145581|Homo sapiens leucine rich repeat and fibronectin type III domain containing 5 (LRFN5), mRNA [NM_152447]	LRFN5	3.422	2.873	4.396	7.053	7.306	6.93	7.041	6.728	5.089	6.951	7.616	7.568	7.286	7.34	7.607	7.762	7.677	7.191	3.73121	3.35312	3.67943	8.0483	6.75287	7.07029	6.3915	6.27686	6.34015
A_23_P200222	LRP8|NM_033300|7804|Homo sapiens low density lipoprotein receptor-related protein 8, apolipoprotein e receptor (LRP8), transcript variant 2, mRNA [NM_033300]	LRP8	10.983	10.712	10.763	10.709	10.418	10.538	8.88	8.543	10.541	8.612	8.595	8.106	8.582	8.341	8.976	8.669	8.942	9.082	7.52179	7.26163	7.62092	5.39671	5.20078	5.12066	3.77747	4.56201	4.05857
A_23_P253958	LRRC17|NM_005824|10234|Homo sapiens leucine rich repeat containing 17 (LRRC17), transcript variant 2, mRNA [NM_005824]	LRRC17	8.241	7.421	7.518	8.155	7.452	7.828	7.68	8.479	9.422	10.009	10.42	10.926	10.413	10.279	9.874	10.027	8.307	8.26	5.37208	5.6462	5.90093	8.666	8.56613	9.14447	8.92221	8.53852	8.70675
A_23_P41194	LRRC34|NM_001172780|151827|Homo sapiens leucine rich repeat containing 34 (LRRC34), transcript variant 1, mRNA [NM_001172780]	LRRC34	6.878	6.29	6.501	6.57	6.694	6.377	3.507	2.095	2.15	2.535	1.936	2.716	1.806	2.498	1.767	3.038	2.961	2.089	5.53805	5.59444	5.3013	2.8798	2.74586	2.85663	3.65252	4.24042	3.9016
A_23_P330578	LRRC39|NM_144620|127495|Homo sapiens leucine rich repeat containing 39 (LRRC39), transcript variant 3, mRNA [NM_144620]	LRRC39	3.003	2.906	2.566	3.596	3.37	3.638	2.78	2.916	2.988	3.159	3.926	4.924	9.092	7.748	8.306	7.459	8.911	9.345	3.14688	3.39678	3.33336	7.42075	8.47953	8.74809	10.0011	10.3572	10.2634
A_22_P00009337	LRRC8B|NM_015350|23507|Homo sapiens leucine rich repeat containing 8 family, member B (LRRC8B), transcript variant 1, mRNA [NM_015350]	LRRC8B	9.387	9.296	9.491	8.377	8.354	8.829	7.224	7.919	7.349	6.527	7.175	7.113	6.458	6.02	6.666	6.895	5.863	6.688	5.74836	5.69242	5.32871	3.06203	3.34881	2.80999	3.03919	3.37349	3.05563
A_23_P31376	LRRN3|NM_018334|54674|Homo sapiens leucine rich repeat neuronal 3 (LRRN3), transcript variant 3, mRNA [NM_018334]	LRRN3	8.15	7.455	7.63	5.296	4.695	4.757	9.435	12.552	3.579	13.973	12.897	13.49	11.975	12.364	13.112	11.941	12.288	11.172	7.09504	7.08963	5.10593	8.91866	9.25441	9.58965	7.2838	5.91136	6.65143
A_23_P40856	LRTM1|BC074741|57408|leucine-rich repeats and transmembrane domains 1 [Source:HGNC Symbol;Acc:HGNC:25023] [ENST00000493075]	LRTM1	4.083	2.989	1.817	3.907	3.211	2.31	5.429	3.888	1.539	3.427	2.967	3.689	5.995	4.829	5.402	4.338	6.072	4.786	3.4123	3.63424	3.89178	5.9654	8.30787	7.86997	9.91364	9.9402	9.8959
A_23_P142389	LSR|NM_205834|51599|Homo sapiens lipolysis stimulated lipoprotein receptor (LSR), transcript variant 2, mRNA [NM_205834]	LSR	10.015	10.356	10.586	9.118	9.305	9.666	7.518	8.088	7.026	7.738	7.779	8.186	6.634	7.588	7.287	7.041	7.236	7.073	8.83275	8.56222	8.57755	6.79938	6.8304	6.26297	6.76946	6.00113	6.27064
A_23_P405129	LTBP2|NM_000428|4053|Homo sapiens latent transforming growth factor beta binding protein 2 (LTBP2), mRNA [NM_000428]	LTBP2	2.753	2.292	3.609	2.044	3.46	1.749	3.897	4.898	2.575	2.405	3.416	3.495	4.846	5.177	5.902	5.62	4.939	6.115	3.73025	3.66643	3.91548	5.68073	6.1864	6.64006	6.42787	7.30998	6.83383
A_24_P298360	LTBP3|NM_021070|4054|Homo sapiens latent transforming growth factor beta binding protein 3 (LTBP3), transcript variant 2, mRNA [NM_021070]	LTBP3	5.475	5.915	5.748	6.032	5.767	6.073	7.36	7.917	7.345	10.272	10.055	10.388	10.073	10.433	10.419	10.936	10.573	10.254	5.5131	4.99886	5.46761	7.78633	7.47883	7.57734	8.73921	8.61366	8.70983
A_23_P99063	LUM|NM_002345|4060|Homo sapiens lumican (LUM), mRNA [NM_002345]	LUM	1.92	1.995	1.476	1.419	1.526	1.417	14.1	14.877	2.555	15.385	14.411	15.202	14.514	14.295	15.073	14	14.867	14.484	6.1596	5.47275	5.83076	11.9298	11.6204	10.9407	10.7868	11.5326	11.4997
A_24_P649282	LUZP2|NM_001009909|338645|Homo sapiens leucine zipper protein 2 (LUZP2), transcript variant 1, mRNA [NM_001009909]	LUZP2	4.434	4.147	3.634	1.804	2.264	1.984	3.887	3.649	2.171	5.698	6.776	6.006	5.756	6.241	5.431	6.274	5.296	6.313	5.20949	5.24146	6.85997	3.67624	3.84344	3.53707	4.08843	4.27624	4.28408
A_23_P134914	LY6H|NM_002347|4062|Homo sapiens lymphocyte antigen 6 complex, locus H (LY6H), transcript variant 1, mRNA [NM_002347]	LY6H	3.52	3.734	3.848	3.119	2.046	3.943	9.308	10.587	4.754	11.625	10.666	11.105	10.46	11.251	11.485	10.771	10.863	10.859	3.60975	3.56538	3.75764	8.17633	7.88158	7.3903	6.64296	6.64296	6.71624
A_23_P147431	LYN|NM_002350|4067|Homo sapiens LYN proto-oncogene, Src family tyrosine kinase (LYN), transcript variant 1, mRNA [NM_002350]	LYN	10.923	10.778	10.799	10.819	10.864	10.893	9.81	9.72	9.624	9.073	8.736	8.741	8.474	8.624	9.127	8.623	8.53	8.759	6.73795	6.79304	6.42876	4.12149	4.06102	4.27793	5.56469	6.08671	5.87014
A_23_P20443	LZTS1|NM_021020|11178|Homo sapiens leucine zipper, putative tumor suppressor 1 (LZTS1), mRNA [NM_021020]	LZTS1	9.804	9.964	9.855	10.969	10.064	11.444	7.885	7.124	5.76	8.991	9.482	9.962	11.606	10.615	11.119	10.817	11.308	11.617	5.22584	5.35878	5.23702	7.08444	7.84293	7.91313	7.63947	7.21533	7.40828
A_23_P53884	MAB21L1|NM_005584|4081|Homo sapiens mab-21-like 1 (C. elegans) (MAB21L1), mRNA [NM_005584]	MAB21L1	1.881	1.854	1.44	1.402	1.497	2.163	1.403	1.396	1.408	3.213	6.841	6.276	6.341	6.349	5.304	5.993	5.441	5.024	3.28947	3.21709	5.36858	6.64616	6.80047	7.0068	8.06852	7.85543	7.85962
A_32_P131031	MACC1|NM_182762|346389|Homo sapiens metastasis associated in colon cancer 1 (MACC1), mRNA [NM_182762]	MACC1	5.048	4.92	4.515	1.814	1.989	1.976	2.027	2.07	2.193	1.833	2.999	2.857	2.712	4.593	2.634	3.778	3.046	2.26	5.72547	6.12111	6.02823	3.11136	3.27494	3.57743	3.37951	3.05645	3.51246
A_23_P92441	MAD2L1|NM_002358|4085|Homo sapiens MAD2 mitotic arrest deficient-like 1 (yeast) (MAD2L1), mRNA [NM_002358]	MAD2L1	11.457	10.964	11.136	11.485	11.3	11.17	11.415	10.145	10.682	8.639	9.688	9.156	8.912	8.735	8.689	8.675	8.563	8.205	9.83876	9.896	9.91163	7.90384	7.71436	7.54684	6.70674	6.39936	6.67061
A_22_P00004393	MAL2|NM_052886|114569|Homo sapiens mal, T-cell differentiation protein 2 (gene/pseudogene) (MAL2), mRNA [NM_052886]	MAL2	8.169	8.662	8.503	2.378	2.766	3.405	4.376	2.32	4.497	5.099	7.312	6.57	6.886	8.307	6.161	7.261	5.481	5.541	8.88517	8.89867	9.40743	4.79056	3.85208	4.17886	5.47219	5.00555	4.97056
A_23_P251075	MAMLD1|NM_005491|10046|Homo sapiens mastermind-like domain containing 1 (MAMLD1), transcript variant 2, mRNA [NM_005491]	MAMLD1	3.769	3.56	3.313	8.116	6.674	7.892	6.117	5.971	6.025	7.304	7.228	7.593	8.448	7.992	8.263	8.294	8.456	9.034	4.43204	4.61771	3.95593	7.4979	7.78995	8.01857	7.45436	7.57382	7.45436
A_33_P3303414	MAN1A1|NM_005907|4121|Homo sapiens mannosidase, alpha, class 1A, member 1 (MAN1A1), mRNA [NM_005907]	MAN1A1	5.838	6.027	5.739	8.254	8.3	7.87	7.821	7.612	8.777	10.417	9.253	9.938	9.425	9.457	10.515	9.01	10.439	8.757	6.82349	6.84736	7.08535	9.48009	9.07249	8.61359	9.10418	9.47792	9.455
A_23_P163455	MAP1A|NM_002373|4130|Homo sapiens microtubule-associated protein 1A (MAP1A), mRNA [NM_002373]	MAP1A	7.218	7.672	7.622	5.65	5.329	5.753	6.573	8.152	7.878	8.227	8.14	8.674	9.681	9.249	9.648	10.15	9.875	10.759	5.41234	5.56951	5.21783	7.5842	8.19568	8.461	7.51959	7.07377	7.14434
A_33_P3375576	MAP7|NM_003980|9053|Homo sapiens microtubule-associated protein 7 (MAP7), transcript variant 4, mRNA [NM_003980]	MAP7	8.712	9.124	9.183	3.532	3.652	4.301	4.838	4.251	2.337	5.203	6.335	5.991	5.845	6.325	6.497	6.64	5.562	6.101	6.24273	6.37176	7.46053	3.13814	3.32398	3.5405	3.20384	3.00241	3.1953
A_24_P106363	MARVELD2|AK055094|153562|MARVEL domain containing 2 [Source:HGNC Symbol;Acc:HGNC:26401] [ENST00000454295]	MARVELD2	8.568	8.185	8.184	4.79	3.121	5.067	5.301	3.434	3.491	4.001	6.48	5.691	4.714	5.611	3.877	5.058	1.952	3.923	7.13838	6.99746	7.11228	2.96412	2.71551	2.81658	3.06886	2.75221	3.12415
A_23_P152428	MARVELD3|NM_052858|91862|Homo sapiens MARVEL domain containing 3 (MARVELD3), transcript variant 2, mRNA [NM_052858]	MARVELD3	6.464	6.942	7.233	1.541	1.684	1.655	1.607	1.645	1.778	3.044	5.916	4.939	4.968	4.946	2.873	4.406	1.813	3.967	5.50427	5.56676	6.2366	2.95753	2.97137	3.32981	3.32981	2.88473	3.12888
A_23_P71328	MATN2|NM_030583|4147|Homo sapiens matrilin 2 (MATN2), transcript variant 2, mRNA [NM_030583]	MATN2	5.757	5.748	4.862	6.766	5.745	5.692	7.615	7.595	2.536	9.905	8.737	9.431	10.652	10.062	10.982	9.708	9.948	8.961	6.00096	5.73545	5.92509	8.33634	8.30957	8.27065	10.0174	10.056	10.1725
A_23_P15864	MBD2|NM_003927|8932|Homo sapiens methyl-CpG binding domain protein 2 (MBD2), transcript variant 1, mRNA [NM_003927]	MBD2	5.374	3.858	4.557	7.047	7.041	6.611	9.524	10.732	7.879	10.829	10.606	10.716	10.22	10.332	10.389	10.517	10.501	10.26	3.69857	3.54537	4.16007	7.4407	7.75286	7.43226	7.83965	7.94033	7.8961
A_33_P3867534	MCM10|NM_182751|55388|Homo sapiens minichromosome maintenance complex component 10 (MCM10), transcript variant 1, mRNA [NM_182751]	MCM10	8.703	8.584	8.841	8.569	8.626	8.714	7.244	7.857	7.722	5.385	6.248	6.26	5.158	5.192	5.206	5.73	4.819	4.843	7.52191	7.65697	7.73363	5.54423	5.66339	5.66339	4.79726	4.77882	4.42686
A_23_P7873	MCM3|NM_002388|4172|Homo sapiens minichromosome maintenance complex component 3 (MCM3), transcript variant 1, mRNA [NM_002388]	MCM3	14.544	14.344	14.498	14.285	14.108	14.211	13.319	13.302	12.976	12.158	12.542	12.519	11.933	12.058	11.899	11.953	11.693	11.294	9.48629	9.41613	9.87354	6.85346	7.44326	7.23284	7.38605	7.06857	7.2351
A_23_P370989	MCM4|NM_005914|4173|Homo sapiens minichromosome maintenance complex component 4 (MCM4), transcript variant 1, mRNA [NM_005914]	MCM4	11.414	11.341	11.599	11.872	11.431	11.734	10.458	10.128	9.86	8.586	9.02	9.14	8.635	8.5	8.842	9.059	8.851	8.441	5.86522	5.89982	6.77763	3.35338	3.29661	3.29376	3.24562	2.69056	3.17504
A_23_P133293	MCTP1|NM_024717|79772|Homo sapiens multiple C2 domains, transmembrane 1 (MCTP1), transcript variant L, mRNA [NM_024717]	MCTP1	5.178	4.688	5.334	1.556	1.773	1.757	4.176	2.855	1.87	5.348	3.942	4.646	5.51	5.168	6.531	5.288	5.775	5.312	4.77836	4.7501	4.60192	6.9753	7.12864	6.64258	6.93907	7.2182	7.01237
A_33_P3341676	MEF2A|NM_001171894|4205|Homo sapiens myocyte enhancer factor 2A (MEF2A), transcript variant 5, mRNA [NM_001171894]	MEF2A	9.35	8.882	8.908	9.796	9.556	9.497	10.287	10.58	10.034	11.212	10.697	10.753	11.143	11.129	11.288	11.29	11.484	11.067	7.18483	7.14961	7.43133	9.19314	9.76106	9.88094	9.21066	9.48749	9.37791
A_23_P320739	MEF2C|NM_002397|4208|Homo sapiens myocyte enhancer factor 2C (MEF2C), transcript variant 1, mRNA [NM_002397]	MEF2C	4.571	4.109	2.613	2.76	3.801	1.814	9.934	8.024	5.323	7.734	8.263	9.045	13.468	12.456	12.884	12.487	13.289	13.722	4.07988	3.93348	3.07524	10.21	11.5588	11.8867	11.475	11.1735	11.4072
A_23_P213893	MEGF10|NM_032446|84466|Homo sapiens multiple EGF-like-domains 10 (MEGF10), transcript variant 1, mRNA [NM_032446]	MEGF10	5.316	5.071	5.133	3.913	3.321	4.125	6.803	6.195	2.056	5.196	6.293	6.557	8.197	7.773	7.808	8.464	7.221	8.088	6.6444	6.47664	8.39586	9.60367	10.3336	10.8713	9.42029	9.10655	9.16222
A_24_P319736	MEIS1|NM_002398|4211|Homo sapiens Meis homeobox 1 (MEIS1), mRNA [NM_002398]	MEIS1	1.771	3.071	1.528	6.723	7.014	6.946	10.377	11.123	7.177	11.269	11.327	11.329	10.066	10.384	10.61	10.795	9.743	9.448	4.59078	4.54944	4.69828	8.54794	7.4973	7.33299	5.2945	6.27762	5.7873
A_23_P107173	MEOX1|NM_004527|4222|Homo sapiens mesenchyme homeobox 1 (MEOX1), transcript variant 1, mRNA [NM_004527]	MEOX1	3.071	1.964	2.223	1.9	1.753	1.618	5.437	6.071	1.893	4.157	5.619	5.803	4.999	5.637	5.135	4.859	4.186	4.063	3.58343	3.39859	3.50241	5.27279	5.71955	5.74201	7.72143	7.77675	7.54271
A_24_P106624	MEOX2|NM_005924|4223|Homo sapiens mesenchyme homeobox 2 (MEOX2), mRNA [NM_005924]	MEOX2	1.541	1.636	2.867	1.75	1.815	1.806	4.001	1.772	1.881	5.088	6.51	6.875	7.52	7.653	6.782	7.308	6.37	6.847	2.89057	2.8979	3.04909	8.1261	6.43872	7.26725	9.80584	9.93184	9.93456
A_23_P359245	MET|NM_000245|4233|Homo sapiens MET proto-oncogene, receptor tyrosine kinase (MET), transcript variant 2, mRNA [NM_000245]	MET	9.041	9.479	9.501	6.24	6.644	6.556	7.853	8.902	7.986	9.317	11.982	11.447	11.602	12.097	11.32	11.232	10.891	10.843	5.69661	5.68507	6.09073	8.25124	7.42753	8.17676	7.81196	7.64132	7.77278
A_23_P164057	MFAP4|NM_002404|4239|Homo sapiens microfibrillar-associated protein 4 (MFAP4), transcript variant 2, mRNA [NM_002404]	MFAP4	9.575	9.12	9.591	12.478	12.253	12.17	13.38	13.244	13.605	16.24	15.621	16.229	16.064	15.859	16.619	15.771	16.001	15.685	4.93619	4.89073	4.75247	8.5627	8.39824	8.51043	9.16488	9.18353	9.19497
A_24_P133584	MFGE8|NM_005928|4240|Homo sapiens milk fat globule-EGF factor 8 protein (MFGE8), transcript variant 1, mRNA [NM_005928]	MFGE8	11.005	11.397	11.074	9.857	10.27	9.798	9.79	10.195	8.581	9.995	10.044	9.542	9.307	9.379	8.96	9.297	8.894	9.105	6.95523	6.6472	7.92207	5.23011	4.23853	4.03959	4.18105	4.15011	4.29701
A_33_P3281795	MGLL|NM_007283|11343|Homo sapiens monoglyceride lipase (MGLL), transcript variant 1, mRNA [NM_007283]	MGLL	3.901	3.451	2.732	3.025	1.823	2.855	8.417	6.84	8.397	7.368	9.107	8.5	10.366	10.081	9.557	9.113	10.032	10.005	4.44388	4.20627	4.16372	7.12239	7.24345	7.62325	8.04345	8.44609	8.22477
A_33_P3361636	MGP|NM_000900|4256|Homo sapiens matrix Gla protein (MGP), transcript variant 2, mRNA [NM_000900]	MGP	1.516	1.5	1.672	1.452	1.383	1.467	7.226	8.858	1.493	15.027	14.056	14.864	15.269	15.606	16.164	15.992	16.131	15.216	3.6429	3.4991	3.98325	12.2918	11.1538	10.7446	11.5824	11.72	11.6962
A_23_P36658	MGST1|NM_145791|4257|Homo sapiens microsomal glutathione S-transferase 1 (MGST1), transcript variant 3, mRNA [NM_145791]	MGST1	14.261	13.979	14.182	13.561	13.511	13.731	12.833	12.055	13.092	8.036	10.487	9.676	10.204	10.171	9.9	9.617	8.508	11.501	10.0489	10.0013	10.3427	5.58625	6.55351	5.9861	6.14481	7.49413	7.37678
A_23_P387471	MICB|NM_005931|4277|Homo sapiens MHC class I polypeptide-related sequence B (MICB), transcript variant 1, mRNA [NM_005931]	MICB	9.493	9.498	9.556	6.079	5.397	6.639	7.347	5.911	6.5	4.6	5.972	5.505	5.841	4.695	6.523	5.245	3.7	5.912	7.03337	7.03337	6.98254	4.83166	4.81349	4.76066	4.98636	4.94354	4.95087
A_23_P426663	MITF|NM_198159|4286|Homo sapiens microphthalmia-associated transcription factor (MITF), transcript variant 1, mRNA [NM_198159]	MITF	2.378	2.532	2.56	2.752	2.772	2.886	9.591	9.632	5.304	9.175	9.323	9.163	9.42	9.277	9.633	9.368	10.101	10.023	3.36691	3.59034	4.4389	6.9753	7.05633	7.51896	6.50803	6.50803	6.50803
A_23_P216693	MLLT3|NM_004529|4300|Homo sapiens myeloid/lymphoid or mixed-lineage leukemia (trithorax homolog, Drosophila); translocated to, 3 (MLLT3), transcript variant 1, mRNA [NM_004529]	MLLT3	4.893	5.428	6.199	8.595	9.188	8.535	8.537	7.671	10.88	6.262	7.074	7.213	11.399	10.558	10.649	10.096	11.257	12.001	6.23358	6.23028	5.72778	10.6772	10.1553	10.6033	8.92152	8.37037	8.63761
A_24_P260101	MME|NM_007289|4311|Homo sapiens membrane metallo-endopeptidase (MME), transcript variant 2b, mRNA [NM_007289]	MME	6.839	6.663	7.034	9.424	9.655	9.108	8.53	9.623	10.857	11.43	9.981	10.549	10.845	10.376	11.579	9.94	11.203	10.631	5.32596	5.57495	5.85428	9.33036	7.81123	7.1523	6.33874	6.65926	6.56384
A_23_P133123	MND1|NM_032117|84057|Homo sapiens meiotic nuclear divisions 1 homolog (S. cerevisiae) (MND1), transcript variant 1, mRNA [NM_032117]	MND1	11.56	11.378	11.297	11.454	11.427	11.309	11.205	10.58	10.364	8.938	10.23	9.57	9.335	9.087	8.934	9.29	8.882	8.907	8.9021	8.86284	8.86777	6.96318	6.54679	6.61809	5.15857	4.68744	5.16432
A_23_P171117	MORC4|NM_024657|79710|Homo sapiens MORC family CW-type zinc finger 4 (MORC4), transcript variant 1, mRNA [NM_024657]	MORC4	7.33	7.508	7.41	7.892	7.316	7.819	9.717	10.609	6.727	11.53	10.835	11.131	11.577	11.242	11.598	11.645	11.498	11.302	5.61622	5.43715	5.79418	9.04555	8.70378	8.84781	8.28462	8.16795	8.1048
A_23_P31064	MOXD1|NM_015529|26002|Homo sapiens monooxygenase, DBH-like 1 (MOXD1), mRNA [NM_015529]	MOXD1	7.367	7.375	7.889	10.304	10.219	10.276	12.609	11.392	9.489	14.117	13.52	13.753	13.022	13.275	13.858	13.365	13.651	12.766	5.98854	5.82136	6.03625	8.98971	8.59043	8.18521	6.57733	5.81405	6.3427
A_33_P3315385	MPPED2|NM_001145399|744|Homo sapiens metallophosphoesterase domain containing 2 (MPPED2), transcript variant 2, mRNA [NM_001145399]	MPPED2	7.396	7.216	7.33	2.341	2.972	3.145	9.606	9.956	7.378	9.897	10.903	10.312	10.549	10.561	10.411	10.212	10.149	10.128	4.02267	4.0742	5.03562	7.89646	8.27377	8.83725	6.38509	6.45674	6.25936
A_23_P357207	MRAP2|NM_138409|112609|Homo sapiens melanocortin 2 receptor accessory protein 2 (MRAP2), mRNA [NM_138409]	MRAP2	6.802	6.834	7.193	6.263	6.028	6.191	7.089	5.543	5.767	5.469	7.147	6.96	9.975	8.714	9.011	9.435	10.582	10.539	5.49912	5.55792	6.34254	7.91198	8.32799	8.67417	8.62832	8.4413	8.39784
A_24_P88850	MRAS|NM_012219|22808|Homo sapiens muscle RAS oncogene homolog (MRAS), transcript variant 1, mRNA [NM_012219]	MRAS	8.668	8.537	8.522	8.919	9.041	8.86	10.567	10.866	10.126	10.185	10.961	10.922	11.646	11.371	11.401	11.279	11.738	11.622	6.47371	6.4633	6.46024	9.13398	9.6413	9.69767	9.05886	9.40164	9.15493
A_33_P3278313	MSRB3|NM_001193460|253827|Homo sapiens methionine sulfoxide reductase B3 (MSRB3), transcript variant 3, mRNA [NM_001193460]	MSRB3	5.712	5.258	5.353	6.623	6.481	7.114	8.779	9.652	6.981	10.144	8.975	9.517	9.506	9.177	9.822	8.994	9.646	9.349	5.91992	6.03028	5.77974	9.10694	9.51227	9.45805	9.77036	10.108	9.98053
A_23_P165727	MSTN|NM_005259|2660|Homo sapiens myostatin (MSTN), mRNA [NM_005259]	MSTN	1.561	2.228	4.019	1.713	2.23	1.991	1.783	1.957	4.873	1.683	1.823	4.765	5.958	4.431	5.455	3.025	5.178	4.386	3.74223	3.38579	3.17569	6.08378	6.44663	6.57397	7.39781	7.48394	7.64469
A_23_P15174	MT1F|NM_005949|4494|Homo sapiens metallothionein 1F (MT1F), transcript variant 1, mRNA [NM_005949]	MT1F	11.298	11.346	11.458	10.042	9.37	10.19	2.1	2.558	1.785	8.225	9.37	11.497	7.684	7.546	5.252	6.048	6.098	4.96	8.92065	8.96178	8.43119	5.78568	5.61806	5.68247	6.42386	6.24886	6.2222
A_33_P3233645	MT1G|NM_001301267|4495|Homo sapiens metallothionein 1G (MT1G), transcript variant 2, mRNA [NM_001301267]	MT1G	10.032	10.151	10.325	6.632	6.189	7.094	4.968	4.205	4.55	10.819	11.522	14.562	9.263	8.847	5.555	7.837	5.07	5.128	8.0492	8.03206	7.86202	3.19134	3.03418	3.20618	6.27312	3.90054	5.57237
A_33_P3236868	MT1X|NM_005952|4501|Homo sapiens metallothionein 1X (MT1X), mRNA [NM_005952]	MT1X	11.769	11.943	12.041	10.039	9.836	10.332	7.02	7.567	7.605	7.1	7.347	9.562	6.953	6.69	6.435	6.835	6.876	7.021	11.1541	11.1723	9.47173	6.59691	7.17043	6.36467	7.38928	7.70778	7.64981
A_23_P106844	MT2A|NM_005953|4502|Homo sapiens metallothionein 2A (MT2A), mRNA [NM_005953]	MT2A	13.476	13.601	14.048	11.25	10.36	11.181	10.205	9.908	5.606	11.974	11.183	13.797	12.07	10.795	11.275	10.694	12.274	12.057	12.406	12.3466	10.6811	8.4025	9.54147	8.03768	11.1596	11.5319	11.3971
A_24_P25234	MTL5|NM_001039656|9633|Homo sapiens metallothionein-like 5, testis-specific (tesmin) (MTL5), transcript variant 2, mRNA [NM_001039656]	MTL5	5.907	6.202	6.433	3.017	3.024	4.329	5.64	4.17	4.158	4.044	5.739	5.119	2.381	4.688	3.744	3.492	3.511	2.846	5.69875	5.99031	5.65171	3.54318	3.56631	3.42576	3.42534	3.26733	3.16716
A_33_P3393927	MTMR11|NM_181873|10903|Homo sapiens myotubularin related protein 11 (MTMR11), transcript variant 2, mRNA [NM_181873]	MTMR11	3.451	3.897	4.465	4.303	3.662	3.72	5.695	5.715	6.333	7.149	6.793	6.756	7.131	6.75	7.659	8.043	7.654	7.103	4.46245	4.31726	3.76174	6.67626	5.77713	6.32481	4.92079	5.45934	5.42852
A_23_P347632	MTSS1|NM_001282971|9788|Homo sapiens metastasis suppressor 1 (MTSS1), transcript variant 1, mRNA [NM_001282971]	MTSS1	7.187	6.528	6.36	6.556	6.073	6.484	8.545	7.98	8.657	8.186	9.094	8.738	8.818	8.712	8.767	8.612	8.647	9.339	6.21656	5.95531	6.07671	8.23605	8.59494	8.99656	8.59513	9.15012	9.06834
A_23_P73571	MUM1L1|NM_152423|139221|Homo sapiens melanoma associated antigen (mutated) 1-like 1 (MUM1L1), transcript variant 2, mRNA [NM_152423]	MUM1L1	3.798	3.585	3.847	5.357	4.737	4.931	2.643	1.567	2.523	1.496	4.163	4.96	5.916	5.248	5.738	5.762	5.989	6.668	4.3119	4.12938	3.64623	6.54853	7.33925	7.88022	9.26664	8.8446	8.91559
A_33_P3335147	MURC|NM_001018116|347273|Homo sapiens muscle-related coiled-coil protein (MURC), mRNA [NM_001018116]	MURC	7.245	7.136	7.354	8.039	8.125	8.155	6.471	6.835	8.659	4.838	6.144	6.748	10.62	9.686	9.827	10.08	10.849	11.675	5.94331	6.01496	6.24917	8.81109	9.89186	10.1502	10.2351	10.0775	10.1697
A_23_P258136	MXRA5|NM_015419|25878|Homo sapiens matrix-remodelling associated 5 (MXRA5), mRNA [NM_015419]	MXRA5	5.395	5.314	5.088	5.828	4.92	5.667	7.752	6.906	5.324	8.821	9.536	9.678	9.211	9.359	9.496	8.447	7.573	8.795	5.07893	5.153	5.29139	7.16056	7.99965	7.85275	9.64915	9.35362	9.55287
A_23_P43157	MYBL1|NM_001080416|4603|Homo sapiens v-myb avian myeloblastosis viral oncogene homolog-like 1 (MYBL1), transcript variant 1, mRNA [NM_001080416]	MYBL1	7.777	7.536	7.639	8.349	8.072	8.147	7.323	7.461	7.699	5.44	5.977	6.003	4.636	4.601	4.665	5.638	3.855	4.616	6.33452	6.21263	6.31336	4.4253	3.7254	4.44087	4.04247	5.56293	4.85295
A_23_P128362	MYBPC1|NM_206819|4604|Homo sapiens myosin binding protein C, slow type (MYBPC1), transcript variant 2, mRNA [NM_206819]	MYBPC1	2.931	2.904	3.369	1.832	2.301	2.054	1.873	2.677	2.221	1.777	3.191	2.363	8.607	6.877	7.823	7.521	9.087	8.997	3.3491	3.31846	3.63127	8.52145	9.62246	10.0633	12.8769	12.9986	12.974
A_33_P3257182	MYBPC2|NM_004533|4606|Homo sapiens myosin binding protein C, fast type (MYBPC2), mRNA [NM_004533]	MYBPC2	5.879	5.567	5.745	4.968	4.07	5.38	5.047	3.559	8.113	5.413	5.8	6.327	13.081	11.915	12.105	12.457	13.212	13.881	5.21563	5.17834	4.78627	8.8519	10.1352	10.578	9.94022	10.3611	10.2349
A_23_P148737	MYBPH|NM_004997|4608|Homo sapiens myosin binding protein H (MYBPH), mRNA [NM_004997]	MYBPH	5.69	5.039	4.124	7.666	6.823	7.328	6.369	5.613	7.115	6.582	10.44	12.178	16.146	15.874	15.7	15.224	16.329	16.311	4.96428	4.90088	4.54838	10.6486	11.6632	11.7528	10.1198	9.56048	9.75295
A_23_P76460	MYF6|NM_002469|4618|Homo sapiens myogenic factor 6 (herculin) (MYF6), mRNA [NM_002469]	MYF6	5.054	5.319	4.917	4.651	4.668	4.102	5.445	4.682	5.94	5.922	8.475	8.473	12.061	11.164	11.095	10.764	11.497	12.543	4.66234	5.2957	4.4841	8.94471	8.24782	8.52423	9.70836	9.90557	9.74398
A_23_P26865	MYH3|NM_002470|4621|Homo sapiens myosin, heavy chain 3, skeletal muscle, embryonic (MYH3), mRNA [NM_002470]	MYH3	6.48	6.178	6.191	6.754	6.37	6.376	5.393	5.59	5.381	6.334	9.624	11.137	16.083	15.648	15.959	16.137	16.034	16.846	3.43629	3.61436	3.25479	13.2429	13.4143	13.7018	13.4713	13.6205	13.6203
A_21_P0013396	MYH6|NM_002471|4624|Homo sapiens myosin, heavy chain 6, cardiac muscle, alpha (MYH6), mRNA [NM_002471]	MYH6	1.591	1.762	3.228	1.868	1.995	1.958	2.052	1.894	4.386	1.884	1.844	2.354	6.332	5.576	5.896	5.811	6.124	7.056	2.49685	2.62081	2.99298	4.70131	6.67123	6.93099	10.9645	10.8532	10.9987
A_24_P282383	MYH7|NM_000257|4625|Homo sapiens myosin, heavy chain 7, cardiac muscle, beta (MYH7), mRNA [NM_000257]	MYH7	1.65	2.074	1.771	1.503	2.641	1.533	2.443	2.736	5.406	1.463	4.564	5.923	12.168	11.725	11.469	11.318	11.351	13.604	4.48762	4.25916	4.64023	6.47653	8.15619	8.41101	12.0585	12.2612	12.1864
A_33_P3407469	MYH7B|NM_020884|57644|Homo sapiens myosin, heavy chain 7B, cardiac muscle, beta (MYH7B), mRNA [NM_020884]	MYH7B	5.452	4.867	5.428	6.298	6.091	6.493	5.89	5.354	11.933	5.559	6.318	6.643	11.296	10.494	10.459	10.549	10.657	11.093	3.17171	3.38112	3.80654	6.43743	7.53326	7.75892	6.67782	7.05461	6.7145
A_33_P3262729	MYH8|NM_002472|4626|Homo sapiens myosin, heavy chain 8, skeletal muscle, perinatal (MYH8), mRNA [NM_002472]	MYH8	1.861	1.801	1.51	1.42	1.511	1.429	2.402	1.422	1.445	2.203	5.597	6.193	13.195	12.963	12.99	12.67	12.987	13.184	2.84385	3.17768	2.94916	7.47503	11.1494	11.4449	12.6923	13.0048	12.8798
A_24_P191326	MYL1|NM_079420|4632|Homo sapiens myosin, light chain 1, alkali; skeletal, fast (MYL1), transcript variant 1f, mRNA [NM_079420]	MYL1	1.58	2.2	3.447	1.8	2.341	2.129	1.931	3.493	4.223	7.005	11.094	11.9	15.689	15.082	14.998	15.063	15.741	16.247	3.1681	3.00501	2.88233	12.9669	13.1731	13.3178	13.5085	13.694	13.6691
A_24_P151032	MYL4|NM_002476|4635|Homo sapiens myosin, light chain 4, alkali; atrial, embryonic (MYL4), transcript variant 2, mRNA [NM_002476]	MYL4	3.967	3.426	3.856	5.716	5.455	5.731	5.716	7.289	7.097	5.627	6.291	7.626	12.483	11.314	11.086	11.568	12.368	12.902	5.754	5.7511	4.64458	11.5083	12.2806	12.1738	12.8928	12.6871	12.7542
A_33_P3252939	MYLK4|NM_001012418|340156|Homo sapiens myosin light chain kinase family, member 4 (MYLK4), mRNA [NM_001012418]	MYLK4	2.995	3.156	2.495	5.555	5.04	5.28	5.318	4.761	1.739	5.411	5.055	6.12	9.137	8.065	8.622	8.934	8.422	8.45	3.80326	3.55211	3.53784	9.08405	9.14195	9.8808	7.43128	7.41684	7.39986
A_23_P60742	MYLPF|NM_013292|29895|Homo sapiens myosin light chain, phosphorylatable, fast skeletal muscle (MYLPF), mRNA [NM_013292]	MYLPF	7.042	6.989	7.248	6.284	5.928	6.94	6.835	8.398	5.167	6.329	10.237	11.742	16.199	15.377	15.455	15.481	16.184	16.81	5.58446	5.90916	5.10754	13.0954	13.6271	13.6654	13.8359	13.9376	13.892
A_33_P3298216	MYO16|NM_015011|23026|Homo sapiens myosin XVI (MYO16), transcript variant 2, mRNA [NM_015011]	MYO16	2.687	2.679	1.468	4.746	4.523	3.89	6.621	5.64	8.26	3.135	5.737	5.869	7.502	7.38	7.758	6.526	7.362	7.975	4.42167	4.48999	3.80354	5.83414	7.05942	7.29607	8.17582	7.71763	8.14034
A_23_P68846	MYO18B|NM_032608|84700|Homo sapiens myosin XVIIIB (MYO18B), mRNA [NM_032608]	MYO18B	1.56	1.98	1.803	3.436	3.071	3.864	1.478	2.307	3.451	3.099	2.673	4.561	8.694	7.454	7.782	8.246	8.542	8.572	4.63216	4.78949	4.17048	7.1206	7.86036	8.07351	8.31562	8.19445	8.06693
A_33_P3334773	MYOD1|NM_002478|4654|Homo sapiens myogenic differentiation 1 (MYOD1), mRNA [NM_002478]	MYOD1	4.919	4.356	4.104	4.745	4.307	4.177	4.684	4.631	4.479	7.295	11.256	11.823	14.851	14.38	14.558	15.093	14.788	14.851	5.06994	5.21279	5.21279	11.2002	11.013	11.3283	9.55479	9.3601	9.41395
A_23_P354387	MYOF|NM_133337|26509|Homo sapiens myoferlin (MYOF), transcript variant 2, mRNA [NM_133337]	MYOF	6.229	5.886	4.923	6.492	5.832	6.474	10.283	10.372	4.97	10.623	10.274	10.742	11.147	11.056	11.16	10.946	11.058	10.569	7.51422	7.50192	6.19094	9.5392	10.068	10.4465	9.07487	8.83246	8.88919
A_23_P160438	MYOG|NM_002479|4656|Homo sapiens myogenin (myogenic factor 4) (MYOG), mRNA [NM_002479]	MYOG	6.137	6.946	6.082	5.81	6.875	6.231	5.319	5.982	5.884	5.866	6.511	6.882	10.4	9.718	9.309	9.368	9.966	9.909	3.38112	3.23562	3.1963	9.6073	9.85428	9.98609	9.56699	9.85571	9.70303
A_23_P96271	MYOM1|NM_003803|8736|Homo sapiens myomesin 1 (MYOM1), transcript variant 1, mRNA [NM_003803]	MYOM1	4.423	3.449	3.301	5.247	5.207	5.071	6.442	5.195	5.501	5.911	6.601	7.342	12.168	10.957	11.541	11.338	12.129	12.557	4.57773	4.42341	4.33044	8.74409	9.67779	10.2147	11.6037	11.5739	11.574
A_23_P258912	MYOM2|NM_003970|9172|Homo sapiens myomesin 2 (MYOM2), mRNA [NM_003970]	MYOM2	1.506	1.551	2.319	3.368	2.471	2.971	8.277	8.472	7.457	7.623	8.184	8.177	10.252	9.772	9.979	9.492	10.297	11.375	4.56614	4.58445	4.66718	7.63365	8.7889	9.29115	11.943	12.1686	12.0729
A_23_P51213	MYOM3|NM_152372|127294|Homo sapiens myomesin 3 (MYOM3), mRNA [NM_152372]	MYOM3	2.613	1.41	2.052	1.524	1.495	1.545	1.762	1.71	3.177	2.044	5.884	5.726	9.858	8.7	8.841	8.855	9.562	10.625	3.63623	3.27741	3.1867	8.18727	9.03534	9.5886	11.4152	11.5649	11.4019
A_23_P110764	MYOT|NM_006790|9499|Homo sapiens myotilin (MYOT), transcript variant 1, mRNA [NM_006790]	MYOT	1.803	2.232	2.371	1.598	1.901	1.69	1.588	1.66	1.787	1.538	4.007	5.483	11.554	10.257	10.243	10.205	11.278	11.729	2.98787	3.0813	3.29986	11.1906	11.5939	11.9451	11.8271	12.1102	12.0274
A_24_P166126	MYOZ2|NM_016599|51778|Homo sapiens myozenin 2 (MYOZ2), mRNA [NM_016599]	MYOZ2	1.479	1.458	1.751	2.387	1.389	1.492	1.515	1.508	1.528	1.485	1.652	2.126	6.465	5.127	5.662	5.13	6.246	6.109	2.79206	2.51187	2.71613	9.62633	10.0253	10.2339	11.7656	11.5234	11.6823
A_23_P104438	MYPN|NM_032578|84665|Homo sapiens myopalladin (MYPN), transcript variant 1, mRNA [NM_032578]	MYPN	2.082	3.283	3.15	2.284	4.075	1.9	1.801	3.284	2.382	4.76	3.765	2.59	8.495	7.364	7.492	7.302	8.121	8.267	4.12849	3.94364	3.50789	7.72607	8.43834	8.80749	9.26987	9.48503	9.41219
A_23_P204640	NANOG|NM_024865|79923|Homo sapiens Nanog homeobox (NANOG), transcript variant 1, mRNA [NM_024865]	NANOG	13.198	13.241	13.571	5.339	4.615	6.036	1.815	4.631	4.181	2.134	2.415	3.171	3.785	2.62	4.125	3.718	3.383	2.077	7.34222	7.3617	7.96463	2.97097	3.3689	3.19875	3.04299	3.3689	3.26429
A_23_P125705	NAP1L2|NM_021963|4674|Homo sapiens nucleosome assembly protein 1-like 2 (NAP1L2), mRNA [NM_021963]	NAP1L2	8.921	8.85	8.927	6.717	6.552	6.707	7.373	7.372	6.91	6.373	6.52	6.869	5.508	5.55	5.907	4.882	4.832	6.499	6.78361	6.88064	6.96416	2.8365	3.07372	2.7591	2.7247	2.90483	2.8473
A_23_P13740	NAV3|NM_014903|89795|Homo sapiens neuron navigator 3 (NAV3), transcript variant 2, mRNA [NM_014903]	NAV3	4.333	4.138	4.177	7.869	8.531	8.145	6.419	4.845	3.397	8.666	8.799	8.77	10.065	9.941	9.982	10.111	9.711	10.027	6.74673	6.73096	6.0328	10.6752	10.7084	11.5021	8.76481	8.76481	8.73855
A_33_P3363804	NCAM1|NM_001076682|4684|Homo sapiens neural cell adhesion molecule 1 (NCAM1), transcript variant 3, mRNA [NM_001076682]	NCAM1	1.69	2.16	3.341	3.157	2.292	2.565	1.849	3.596	2.382	6.108	6.679	6.954	11.352	10.81	10.839	11.824	11.865	12.999	6.46539	6.54552	6.87689	10.958	11.7001	11.8841	9.13948	9.14467	9.08146
A_33_P3659876	NCAPG2|NM_001281932|54892|Homo sapiens non-SMC condensin II complex, subunit G2 (NCAPG2), transcript variant 2, mRNA [NM_001281932]	NCAPG2	9.036	8.931	9.116	8.581	8.962	8.992	8.168	8.032	8.721	6.294	7.025	7.2	6.253	6.219	6.39	6.755	5.541	6.176	8.61105	8.68512	8.7016	6.58083	6.3009	6.9312	6.65592	6.63315	6.59402
A_23_P39602	NCOA1|NM_147233|8648|Homo sapiens nuclear receptor coactivator 1 (NCOA1), transcript variant 3, mRNA [NM_147233]	NCOA1	8.028	7.896	7.975	8.166	7.983	7.953	8.286	9.068	7.446	10.18	9.194	9.933	10.54	10.101	10.388	10.715	10.34	10.358	6.8282	6.4456	7.20587	9.82127	10.4175	10.8294	10.0156	9.86194	9.92537
A_24_P12435	NCOA7|NM_181782|135112|Homo sapiens nuclear receptor coactivator 7 (NCOA7), transcript variant 1, mRNA [NM_181782]	NCOA7	8.746	8.407	8.26	8.83	8.836	8.516	8.317	8.787	9.423	9.645	9.513	9.32	10.75	10.596	10.804	11.357	10.961	10.665	3.93632	3.87362	3.947	6.85941	6.11282	5.98365	3.73773	4.19358	3.82683
A_23_P73170	NDST3|AY358852|9348|N-deacetylase/N-sulfotransferase (heparan glucosaminyl) 3 [Source:HGNC Symbol;Acc:HGNC:7682] [ENST00000394488]	NDST3	1.457	1.931	2.32	1.536	1.894	2.632	5.486	7.966	1.776	6.388	6.286	6.768	4.563	5.176	4.721	4.008	2.107	3.752	2.61672	2.5317	2.78807	6.03147	5.43989	5.83637	2.54278	2.49353	2.36594
A_23_P146783	NEB|NM_001164507|4703|Homo sapiens nebulin (NEB), transcript variant 1, mRNA [NM_001164507]	NEB	3.814	1.605	2.294	3.55	1.522	3.077	3.117	4.372	2.304	5.698	7.341	8.065	11.457	11.899	11.852	12.7	11.266	12.476	3.38591	3.39537	3.13314	10.6413	11.5328	11.9546	12.2316	12.1168	12.1182
A_33_P3287785	NEFL|NM_006158|4747|Homo sapiens neurofilament, light polypeptide (NEFL), mRNA [NM_006158]	NEFL	8.912	8.712	8.842	10.215	9.941	10.023	11.559	11.172	10.718	10.502	13.007	12.283	13.876	13.69	13.001	13.354	13.857	13.907	6.79733	6.91917	6.76761	11.0534	10.7085	11.1877	3.37377	2.94505	3.69887
A_33_P3249534	NEFM|NM_005382|4741|Homo sapiens neurofilament, medium polypeptide (NEFM), transcript variant 1, mRNA [NM_005382]	NEFM	10.719	10.707	10.813	8.97	8.332	9.279	12.174	13.158	9.176	12.867	13.814	13.717	14.82	14.501	14.405	14.281	14.799	14.591	7.29978	7.19009	7.04365	11.1859	9.73777	10.8428	6.78782	6.61158	6.58542
A_24_P319613	NEK2|NM_002497|4751|Homo sapiens NIMA-related kinase 2 (NEK2), transcript variant 1, mRNA [NM_002497]	NEK2	6.758	6.209	6.547	7.376	7.223	7.431	7.578	6.714	7.392	4.801	6.164	5.699	4.882	3.394	4.089	4.456	4.799	4.875	7.08444	6.91244	6.40589	4.7694	4.59201	4.64406	3.73626	3.24215	3.69889
A_23_P251151	NELL1|NM_006157|4745|Homo sapiens NEL-like 1 (chicken) (NELL1), transcript variant 1, mRNA [NM_006157]	NELL1	3.212	2.73	3.761	8.607	8.357	7.45	6.181	7.294	7.656	8.776	8.586	8.69	9.735	9.388	9.568	9.95	9.445	9.739	4.86729	5.19873	4.36676	8.07059	8.972	8.90133	6.43452	5.86853	6.24007
A_23_P200001	NEXN|NM_144573|91624|Homo sapiens nexilin (F actin binding protein) (NEXN), transcript variant 1, mRNA [NM_144573]	NEXN	8.565	8.43	8.528	8.768	8.036	8.696	8.291	9.358	7.766	8.219	8.046	8.718	11.874	11.02	11.186	11.431	11.986	12.633	4.6844	4.64335	4.63961	9.37297	10.1483	10.3861	9.69987	9.74834	9.85752
A_23_P42718	NFE2L3|NM_004289|9603|Homo sapiens nuclear factor, erythroid 2-like 3 (NFE2L3), mRNA [NM_004289]	NFE2L3	11.739	11.655	11.577	7.173	6.656	7.584	8.754	8.483	8.476	8.462	8.641	8.437	7.847	8.146	7.977	7.987	7.924	7.951	7.80939	7.74329	7.67226	4.96082	4.61352	3.98734	3.62656	3.77998	3.67943
A_23_P85682	NFIA|NM_005595|4774|Homo sapiens nuclear factor I/A (NFIA), transcript variant 2, mRNA [NM_005595]	NFIA	5.154	4.483	4.965	4.62	3.315	4.24	4.455	3.44	6.375	8.393	8.761	9.083	8.759	9.516	9.361	9.849	8.195	9.316	2.91422	3.11952	3.74419	8.31032	8.87967	9.08506	9.84143	9.89507	10.115
A_24_P658427	NFIB|NM_005596|4781|Homo sapiens nuclear factor I/B (NFIB), transcript variant 3, mRNA [NM_005596]	NFIB	7.176	7.048	7.36	4.455	5.103	5.91	6.173	7.82	6.597	10.946	11.023	11.273	10.547	11.074	10.948	11.551	10.239	10.997	3.85158	3.83219	5.0595	8.45229	8.56575	8.687	9.9634	9.81332	9.88324
A_33_P3249509	NFIC|NM_205843|4782|Homo sapiens nuclear factor I/C (CCAAT-binding transcription factor) (NFIC), transcript variant 2, mRNA [NM_205843]	NFIC	7.364	6.901	7.575	7.546	7.788	8.11	7.295	8.284	8.479	10.351	9.817	10.339	9.704	10.282	10.561	10.685	10.725	10.378	5.23598	5.12066	4.55894	7.20342	7.0203	7.10788	8.3854	8.24996	8.17251
A_33_P3884230	NFIX|NM_002501|4784|Homo sapiens nuclear factor I/X (CCAAT-binding transcription factor) (NFIX), transcript variant 2, mRNA [NM_002501]	NFIX	2.889	3.66	2.697	1.896	1.925	3.487	1.962	3.455	3.244	5.434	5.271	5.573	6.452	6.797	6.616	7.347	6.363	6.851	3.19134	3.32752	4.12918	6.93384	6.94699	7.4509	8.85502	8.91404	8.99089
A_23_P316501	NKAIN2|NM_001040214|154215|Homo sapiens Na+/K+ transporting ATPase interacting 2 (NKAIN2), transcript variant 1, mRNA [NM_001040214]	NKAIN2	2.357	1.59	1.548	9.254	9.415	9.301	6.295	6.666	6.182	8.168	7.468	7.783	7.932	7.993	8.092	6.595	7.642	7.783	3.38112	2.82614	3.06957	6.30165	7.38155	7.46589	6.69649	6.03232	6.30165
A_33_P3293009	NKAIN4|NM_152864|128414|Homo sapiens Na+/K+ transporting ATPase interacting 4 (NKAIN4), mRNA [NM_152864]	NKAIN4	8.833	8.991	8.487	7.876	7.793	7.59	10.647	9.769	12.72	12.412	13.053	12.578	14.069	13.947	13.804	14.238	14.01	13.709	5.5218	5.34987	6.54588	7.80356	8.10223	8.09507	7.70693	7.30497	7.44601
A_33_P3287158	NLGN4X|NM_001282145|57502|Homo sapiens neuroligin 4, X-linked (NLGN4X), transcript variant 3, mRNA [NM_001282145]	NLGN4X	13.816	13.359	13.462	11.722	11.175	11.7	10.336	10.116	7.329	9.887	10.494	10.326	9.754	10.144	10.341	10.076	9.282	9.765	10.8818	10.8369	11.0354	8.49738	8.3479	8.37284	7.35624	7.36334	7.302
A_33_P3489737	NLN|NM_020726|57486|Homo sapiens neurolysin (metallopeptidase M3 family) (NLN), mRNA [NM_020726]	NLN	10.964	10.777	10.84	9.992	9.616	9.865	9.179	9.261	9.822	8.244	8.35	8.454	8.359	7.858	8.326	7.816	8.077	8.538	7.23555	7.28174	7.84286	5.43186	5.23175	5.3203	5.1474	4.85043	4.9451
A_24_P213161	NLRP2|NM_017852|55655|Homo sapiens NLR family, pyrin domain containing 2 (NLRP2), transcript variant 1, mRNA [NM_017852]	NLRP2	11.029	11.308	11.317	9.885	9.335	9.902	8.004	5.399	4.77	6.389	5.597	5.645	5.255	5.137	4.914	5.306	5.023	3.708	8.33926	8.3937	8.54842	6.0615	6.17796	5.24955	3.75989	3.00531	3.19644
A_23_P354908	NMNAT2|NM_015039|23057|Homo sapiens nicotinamide nucleotide adenylyltransferase 2 (NMNAT2), transcript variant 1, mRNA [NM_015039]	NMNAT2	5.976	6.15	6.395	3.651	3.459	4.501	6.138	7.292	4.761	5.391	5.353	5.558	5.563	4.71	5.586	3.737	4.996	6.947	7.00055	6.74986	7.9607	4.67429	5.01624	5.09804	4.44423	4.54897	4.57599
A_23_P69537	NMU|NM_006681|10874|Homo sapiens neuromedin U (NMU), transcript variant 1, mRNA [NM_006681]	NMU	11.131	10.633	10.999	10.175	9.979	10.131	10.757	7.677	12.917	8.337	10.558	9.627	7.291	7.903	6.608	7.361	6.089	7.847	9.10778	9.11387	9.29584	5.64872	4.30404	4.70355	4.92004	4.82849	4.68691
A_23_P127584	NNMT|NM_006169|4837|Homo sapiens nicotinamide N-methyltransferase (NNMT), mRNA [NM_006169]	NNMT	2.698	3.315	1.534	9.592	8.535	9.744	10.496	11.854	5.501	11.507	9.542	10.404	13.232	11.322	12.899	11.247	13.082	14.324	3.83863	3.48909	4.08102	6.66208	7.01053	6.5674	9.11111	9.19825	9.19621
A_23_P253896	NPNT|NM_001033047|255743|Homo sapiens nephronectin (NPNT), transcript variant 2, mRNA [NM_001033047]	NPNT	4.105	3.577	3.483	4.527	2.714	3.146	10.781	9.964	7.153	12.936	11.815	12.406	12.604	12.369	13.156	12.056	12.878	12.444	2.9141	3.00596	2.5904	10.1509	9.70591	9.91943	8.77438	8.96837	8.89294
A_23_P58676	NPR3|NM_000908|4883|Homo sapiens natriuretic peptide receptor 3 (NPR3), transcript variant 2, mRNA [NM_000908]	NPR3	1.59	1.75	2.635	1.956	1.784	1.743	10.602	9.423	1.819	9.751	10.869	10.83	10.735	11.782	10.584	12.261	10.12	9.831	3.29958	3.59788	3.57814	6.83198	4.679	5.67118	5.00794	4.5787	4.679
A_23_P88589	NR2F2|NM_021005|7026|Homo sapiens nuclear receptor subfamily 2, group F, member 2 (NR2F2), transcript variant 1, mRNA [NM_021005]	NR2F2	3.386	2.215	3.345	3.618	3.688	2.027	13.278	13.516	7.644	12.66	13.368	13.25	12.675	13.201	12.715	12.612	12.195	12.521	7.49001	7.5356	7.42602	9.44673	9.69669	9.83268	9.15831	9.37081	9.36067
A_33_P3216297	NR3C1|NM_001018077|2908|Homo sapiens nuclear receptor subfamily 3, group C, member 1 (glucocorticoid receptor) (NR3C1), transcript variant 5, mRNA [NM_001018077]	NR3C1	8.074	7.877	8.015	5.085	5.495	5.819	6.833	7.588	6.645	9.524	8.696	9.26	8.593	8.598	9.141	8.031	8.755	8.585	5.30152	5.30566	5.7632	8.21546	7.71991	8.072	9.90801	10.0879	9.93065
A_23_P392470	NR3C2|NM_000901|4306|Homo sapiens nuclear receptor subfamily 3, group C, member 2 (NR3C2), transcript variant 1, mRNA [NM_000901]	NR3C2	2.152	1.515	4.047	1.565	7.424	1.842	3.057	1.936	2.028	7.652	5.974	6.626	7.389	7.286	7.949	7.533	7.785	7.251	4.19197	3.95525	4.39244	7.25514	6.70025	7.00378	8.30013	8.41538	8.33709
A_22_P00025637	NRBP2|NM_178564|340371|Homo sapiens nuclear receptor binding protein 2 (NRBP2), mRNA [NM_178564]	NRBP2	8.826	8.75	8.68	8.173	7.667	8.201	10.237	9.585	8.482	11.232	10.055	10.142	11.88	10.553	11.642	11.976	11.863	11.036	4.64029	4.28408	5.15468	7.0463	7.42585	7.62865	4.69905	5.83436	5.46711
A_33_P3248405	NRK|BC108702|203447|Homo sapiens Nik related kinase, mRNA (cDNA clone IMAGE:5722833), complete cds. [BC108702]	NRK	3.294	1.784	1.704	2.893	3.297	3.916	2.787	5.291	1.499	6.59	5.722	6.316	8.173	6.276	7.599	8.084	6.11	5.776	4.55102	4.17355	3.61079	9.01907	10.6642	11.1149	11.032	11.0907	11.2366
A_23_P414519	NRN1|NM_016588|51299|Homo sapiens neuritin 1 (NRN1), transcript variant 1, mRNA [NM_016588]	NRN1	3.254	3.306	4.998	4.748	5.144	3.303	2.099	1.937	5.716	3.534	5.424	4.887	7.641	6.626	7.667	4.895	6.437	7.901	3.93275	4.21723	3.8331	6.38748	6.02099	6.55417	8.65462	8.10733	8.24584
A_33_P3322804	NTRK2|NM_001018065|4915|Homo sapiens neurotrophic tyrosine kinase, receptor, type 2 (NTRK2), transcript variant d, mRNA [NM_001018065]	NTRK2	2.523	1.666	2.133	1.48	1.852	1.684	8.549	7.776	2.537	10.167	10.535	11.42	11.077	10.754	11.198	10.565	7.856	11.923	4.1542	4.02033	4.43802	7.41349	9.26768	8.70563	8.08094	8.63708	8.32426
A_23_P36882	NTS|NM_006183|4922|Homo sapiens neurotensin (NTS), mRNA [NM_006183]	NTS	12.042	11.649	12.086	14.421	14.087	14.133	6.662	3.56	5.766	8.234	7.354	7.217	6.13	6.376	6.109	6.044	5.659	6.035	6.35936	6.29245	6.33728	3.42444	2.7775	2.7166	5.23011	5.73942	5.28013
A_33_P3273063	NUP43|NM_198887|348995|Homo sapiens nucleoporin 43kDa (NUP43), transcript variant 1, mRNA [NM_198887]	NUP43	7.719	7.501	7.347	7.943	7.471	7.674	6.701	6.566	7.019	5.857	5.968	5.576	5.772	5.581	5.491	5.566	4.928	5.153	7.40331	7.41773	7.3952	5.8304	5.16975	5.14255	5.63704	5.78017	5.51337
A_24_P270728	NUPR1|NM_001042483|26471|Homo sapiens nuclear protein, transcriptional regulator, 1 (NUPR1), transcript variant 1, mRNA [NM_001042483]	NUPR1	6.531	6.506	6.526	5.239	4.965	5.592	3.444	4.534	7.443	13.117	10.301	11.278	14.251	14.197	14.684	14.542	14.977	14.378	3.88061	4.08727	4.00891	9.02412	8.3371	8.16129	8.83111	9.01136	8.94359
A_23_P316121	NXPH2|NM_007226|11249|Homo sapiens neurexophilin 2 (NXPH2), mRNA [NM_007226]	NXPH2	5.406	4.958	4.683	5.2	4.912	5.074	7.246	9.065	2.027	9.31	7.477	8.146	6.66	6.455	7.255	6.123	7.308	5.984	4.32592	3.8659	4.53417	8.00579	7.02188	6.70941	6.67878	6.08378	6.21373
A_23_P82990	OGN|NM_033014|4969|Homo sapiens osteoglycin (OGN), transcript variant 1, mRNA [NM_033014]	OGN	1.449	1.794	1.889	1.487	1.761	1.613	1.501	2.853	1.643	10.721	10.93	11.784	12.734	13.495	13.009	13.441	12.176	12.386	2.14544	2.35008	2.20985	9.22711	8.90756	9.68107	10.1261	10.4828	10.2937
A_23_P379614	OIP5|NM_007280|11339|Homo sapiens Opa interacting protein 5 (OIP5), mRNA [NM_007280]	OIP5	12.312	12.141	12.47	12.188	12.068	12.173	11.953	11.219	11.373	9.103	10.374	10.027	9.01	8.882	8.971	8.838	8.668	8.812	9.48652	9.54098	9.66569	6.82017	6.81947	6.83504	6.08539	5.76391	6.08567
A_33_P3248354	OLFM1|BC000189|10439|olfactomedin 1 [Source:HGNC Symbol;Acc:HGNC:17187] [ENST00000615948]	OLFM1	9.182	8.993	8.969	9.117	8.704	8.923	4.527	3.052	3.96	3.941	5.129	5.537	6.677	6.66	6.267	4.659	6.469	8.473	8.78729	8.77541	8.94461	6.0583	7.0565	6.57896	6.72207	6.56061	6.46235
A_24_P220485	OLFML2A|NM_182487|169611|Homo sapiens olfactomedin-like 2A (OLFML2A), transcript variant 1, mRNA [NM_182487]	OLFML2A	6.783	7.171	7.116	6.027	5.67	6.303	8.97	8.757	7.089	11.168	10.888	11.006	11.748	11.611	11.714	12.001	12.435	12.35	7.54828	7.45742	7.27905	9.44581	9.94108	10.2469	11.2561	10.9808	11.0559
A_33_P3401243	OLFML2B|NM_001297713|25903|Homo sapiens olfactomedin-like 2B (OLFML2B), transcript variant 1, mRNA [NM_001297713]	OLFML2B	6.187	6.258	5.606	6.227	5.872	5.745	5.735	5.752	5.607	6.368	6.936	6.996	8.239	8.15	8.161	8.331	7.682	7.716	4.09881	3.58689	4.76318	7.2631	7.46708	7.57422	8.12528	8.06516	8.00151
A_24_P124624	OLR1|NM_002543|4973|Homo sapiens oxidized low density lipoprotein (lectin-like) receptor 1 (OLR1), transcript variant 1, mRNA [NM_002543]	OLR1	1.41	1.421	2.176	1.492	1.541	1.604	3.253	4.244	1.699	7.106	5.779	6.256	4.222	3.942	5.146	5.252	5.158	5.42	3.18514	3.19793	3.04218	6.9179	5.16975	3.6834	3.21153	3.71994	3.49299
A_23_P100344	ORC6|NM_014321|23594|Homo sapiens origin recognition complex, subunit 6 (ORC6), transcript variant 1, mRNA [NM_014321]	ORC6	10.332	9.926	10.296	10.516	10.375	10.431	9.557	9.07	9.693	7.183	8.024	8.038	7.468	6.984	7.013	8.052	6.572	7.107	9.9041	10.0565	10.1074	7.87856	7.87856	7.62842	6.49677	6.7234	6.40492
A_23_P48663	OTX2|NM_021728|5015|Homo sapiens orthodenticle homeobox 2 (OTX2), transcript variant 1, mRNA [NM_021728]	OTX2	9.058	9.091	8.748	4.779	4.109	5.231	2.206	1.555	1.715	1.505	1.477	2.103	1.494	1.649	1.522	2.054	1.947	4.824	10.4548	10.4899	10.8455	5.15909	4.19299	3.71807	2.52666	2.74312	2.71985
A_23_P143348	OVOL2|AL079276|58495|ovo-like zinc finger 2 [Source:HGNC Symbol;Acc:HGNC:15804] [ENST00000483661]	OVOL2	6.754	7.593	7.618	3.583	2.974	4.225	4.559	2.071	2.265	3.006	3.203	1.767	2.091	2.658	1.797	3.077	2.695	3.663	5.44361	5.5183	6.32187	2.91865	2.61153	2.71191	3.25137	2.75407	3.017
A_23_P30363	P4HA2|NM_004199|8974|Homo sapiens prolyl 4-hydroxylase, alpha polypeptide II (P4HA2), transcript variant 1, mRNA [NM_004199]	P4HA2	8.109	8.389	7.97	8.591	8.695	8.33	11.26	10.603	10.738	12.88	11.616	11.833	13.467	13.056	13.577	13.24	13.502	13.637	8.85326	8.80687	6.72859	11.1359	11.0529	11.3054	9.7874	9.70307	9.67176
A_33_P3216890	PAG1|NM_018440|55824|Homo sapiens phosphoprotein membrane anchor with glycosphingolipid microdomains 1 (PAG1), mRNA [NM_018440]	PAG1	3.045	2.713	4.503	2.485	2.245	2.973	4.976	5.529	4.691	7.192	6.6	7.478	8.233	7.226	8.558	8.611	7.799	8.463	4.07722	3.79658	4.55694	8.2267	8.54681	9.12998	8.63008	8.35434	8.53114
A_23_P216579	PALM2|NM_053016|114299|Homo sapiens paralemmin 2 (PALM2), transcript variant 1, mRNA [NM_053016]	PALM2	3.042	3.131	2.216	2.4	1.873	2.255	3.775	4.628	4.881	2.686	2.816	3.063	5.847	4.976	5.249	5.481	5.525	6.201	4.07859	3.395	3.36933	7.54678	8.12323	8.52089	8.42549	8.37607	8.38736
A_23_P23669	PALMD|NM_017734|54873|Homo sapiens palmdelphin (PALMD), mRNA [NM_017734]	PALMD	2.324	2.64	2.269	2.258	1.882	3.336	3.315	7.334	3.495	5.105	5.553	7.208	9.94	9.271	9.238	9.583	9.553	9.772	3.87771	3.97253	3.28831	9.06982	9.06219	9.32411	9.10943	9.35169	9.20197
A_24_P191781	PARM1|NM_015393|25849|Homo sapiens prostate androgen-regulated mucin-like protein 1 (PARM1), mRNA [NM_015393]	PARM1	4.721	4.105	4.344	3.122	2.497	1.71	8.567	10.73	10.29	12.032	11.034	11.623	11.195	10.836	11.824	10.78	11.485	11.267	6.16645	6.00649	5.94497	11.2606	11.4667	11.7884	9.85416	9.57007	9.58526
A_23_P69383	PARP9|NM_031458|83666|Homo sapiens poly (ADP-ribose) polymerase family, member 9 (PARP9), transcript variant 1, mRNA [NM_031458]	PARP9	5.653	5.335	5.657	2.194	1.82	1.751	5.906	5.089	3.506	6.711	5.839	6.778	6.884	6.869	7.345	6.959	6.742	6.79	4.38446	4.06102	5.02636	6.90881	7.38461	7.48701	6.98062	7.29925	7.11653
A_23_P53663	PAWR|NM_002583|5074|Homo sapiens PRKC, apoptosis, WT1, regulator (PAWR), mRNA [NM_002583]	PAWR	12.128	12.191	12.171	10.768	10.712	10.924	10.406	10.45	10.919	10.018	9.846	9.847	9.429	9.205	9.912	9.971	9.773	10.113	9.33399	9.31148	8.74928	7.43701	6.72444	6.40044	4.74675	5.91871	5.64683
A_23_P209499	PAX3|NM_013942|5077|Homo sapiens paired box 3 (PAX3), transcript variant PAX3B, mRNA [NM_013942]	PAX3	1.521	1.464	2.297	8.008	7.523	7.964	11.654	9.381	5.285	6.139	8.583	8.181	8.477	8.358	8.211	8.056	6.791	8.958	8.35287	8.35128	7.39545	6.01645	5.70526	5.23385	4.40773	3.87911	4.13729
A_33_P3291579	PAX7|NM_013945|5081|Homo sapiens paired box 7 (PAX7), transcript variant 2, mRNA [NM_013945]	PAX7	4.526	3.408	3.612	3.815	4.448	3.808	8.714	6.602	3.787	3.568	8.214	8.591	12.016	11.31	11.513	12.353	11.483	11.182	5.0981	5.16089	5.00518	7.17875	7.95546	8.91611	8.96507	8.70553	8.79618
A_23_P166807	PCBP4|NM_020418|57060|Homo sapiens poly(rC) binding protein 4 (PCBP4), transcript variant 1, mRNA [NM_020418]	PCBP4	10.381	10.385	10.496	14.344	14.455	14.281	13.771	12.731	14.195	12.393	12.921	12.938	13.52	13.146	13.109	13.2	13.22	13.312	7.15107	7.09495	7.36966	9.03841	9.33415	9.64285	7.86771	8.26772	7.9634
A_33_P3349637	PCDH1|NM_002587|5097|Homo sapiens protocadherin 1 (PCDH1), transcript variant 1, mRNA [NM_002587]	PCDH1	14.042	13.983	13.963	8.212	7.929	8.441	8.367	8.522	7.364	9.232	9.467	9.516	9.297	9.646	9.541	9.327	8.845	9.195	7.69324	7.64275	7.63755	4.12443	4.14445	4.19623	6.45802	6.24886	6.24886
A_33_P3403887	PCDH11X|AB026187|27328|protocadherin 11 X-linked [Source:HGNC Symbol;Acc:HGNC:8656] [ENST00000361724]	PCDH11X	6.711	5.924	5.435	4.432	3.692	3.083	3.663	2.351	1.577	4.817	4.127	4.324	3.714	3.666	3.577	4.34	4.432	4.237	7.60028	7.58893	6.67192	3.80551	5.14969	4.39417	2.81293	3.38988	2.85454
A_24_P911906	PCDH17|NM_001040429|27253|Homo sapiens protocadherin 17 (PCDH17), mRNA [NM_001040429]	PCDH17	2.021	1.719	1.496	2.991	4.212	2.593	4.968	4.789	2.926	6.705	6.691	7.048	6.215	6.916	7.11	6.658	6.442	6.423	5.17078	5.22164	4.84664	7.77508	7.71174	7.54899	6.68463	6.98386	6.77763
A_24_P880043	PCGF5|NM_032373|84333|Homo sapiens polycomb group ring finger 5 (PCGF5), transcript variant 1, mRNA [NM_032373]	PCGF5	4.912	4.135	4.575	7.562	7.506	7.477	7.1	7.578	7.607	8.396	7.608	7.943	8.236	8.432	8.99	8.897	9.04	9.129	4.42766	4.44087	4.30449	7.71508	7.0066	7.49443	6.76961	7.29095	6.97511
A_23_P200260	PCNXL2|NM_014801|80003|Homo sapiens pecanex-like 2 (Drosophila) (PCNXL2), mRNA [NM_014801]	PCNXL2	9.953	10.32	10.176	8.115	8.109	8.331	8.268	9.337	7.02	9.146	8.983	9.18	7.966	8.525	8.361	8.292	7.911	7.872	6.59402	6.57733	6.25792	4.11311	4.12447	3.69841	3.15309	2.94677	3.1059
A_23_P251499	PCOLCE|NM_002593|5118|Homo sapiens procollagen C-endopeptidase enhancer (PCOLCE), mRNA [NM_002593]	PCOLCE	8.29	8.349	8.349	8.207	7.995	8.138	12.601	12.348	10.729	12.748	12.428	13.076	12.457	12.283	12.824	11.919	11.893	11.525	6.52428	6.38911	6.43952	8.86299	8.42676	8.50887	9.73308	9.77298	9.87253
A_23_P109322	PCP4|NM_006198|5121|Homo sapiens Purkinje cell protein 4 (PCP4), mRNA [NM_006198]	PCP4	7.249	6.718	6.664	5.953	5.986	5.209	9.299	9.255	5.689	9.506	10.011	9.992	9.608	10.709	8.683	9.148	8.331	10.668	3.38112	3.83496	4.24441	7.82812	6.85334	5.97562	3.60418	4.4609	4.24441
A_23_P151907	PCSK6|NM_002570|5046|Homo sapiens proprotein convertase subtilisin/kexin type 6 (PCSK6), transcript variant 1, mRNA [NM_002570]	PCSK6	4.472	5.907	5.41	5.424	5.865	5.132	6.974	6.353	6.604	7.992	6.601	7.78	6.509	6.365	6.817	6.95	7.374	6.721	3.80816	4.21647	4.26346	5.98004	6.69062	6.75257	6.71339	6.62273	6.49535
A_24_P208436	PDE1A|NM_001003683|5136|Homo sapiens phosphodiesterase 1A, calmodulin-dependent (PDE1A), transcript variant 2, mRNA [NM_001003683]	PDE1A	3.862	4.869	3.742	3.501	3.491	4.286	4.375	5.34	4.126	8.727	7.675	7.857	7.774	8.509	8.217	8.14	8.847	8.223	3.67635	3.5151	3.85567	7.19565	8.00204	6.69753	7.02634	6.26978	6.23905
A_33_P3240018	PDE3B|NM_000922|5140|Homo sapiens phosphodiesterase 3B, cGMP-inhibited (PDE3B), mRNA [NM_000922]	PDE3B	8.148	7.861	8.156	8.285	8.369	8.401	7.203	6.827	7.817	4.457	5.754	6.053	4.851	6.216	4.89	3.111	3.449	3.432	6.9795	6.9795	7.04105	4.55813	4.78009	4.90812	4.63855	5.41236	5.28013
A_33_P3389653	PDE4D|NM_001165899|5144|Homo sapiens phosphodiesterase 4D, cAMP-specific (PDE4D), transcript variant 3, mRNA [NM_001165899]	PDE4D	3.792	3.238	3.578	4.591	4.946	5.397	5.487	6.107	6.359	6.892	6.657	7.137	7.169	7.064	7.941	7.885	7.214	7.936	4.00733	4.53566	4.07465	7.36828	7.47288	7.50225	8.96634	9.00877	9.08613
A_33_P3246985	PDE4DIP|NM_014644|9659|Homo sapiens phosphodiesterase 4D interacting protein (PDE4DIP), transcript variant 1, mRNA [NM_014644]	PDE4DIP	5.239	5.091	5.824	5.834	5.898	5.655	7.265	7.491	7.331	9.619	8.771	9.117	12.782	12.052	11.694	11.469	12.467	12.429	3.59037	3.11625	2.99488	7.86861	8.38106	8.3625	9.60826	9.47285	9.66627
A_24_P360529	PDE7A|AF332652|5150|Homo sapiens cAMP-specific cyclic nucleotide phosphodiesterase PDE7A3 mRNA, complete cds. [AF332652]	PDE7A	6.155	5.644	6.373	6.645	6.347	6.232	3.613	4.471	5.473	2.016	2.116	2.383	3.362	3.007	2.996	4.452	1.451	1.479	9.95281	9.89847	9.81909	8.0752	7.70052	7.8341	8.0752	8.40838	8.23012
A_23_P58396	PDGFC|NM_016205|56034|Homo sapiens platelet derived growth factor C (PDGFC), transcript variant 1, mRNA [NM_016205]	PDGFC	6.306	5.732	6.169	7.347	7.306	6.958	11.623	10.818	10.225	11.51	11.978	11.561	12.61	12.58	12.434	12.501	12.407	12.32	6.58479	6.62567	7.14019	11.6943	11.3319	11.4084	9.57563	9.43655	9.44821
A_24_P124349	PDGFD|NM_025208|80310|Homo sapiens platelet derived growth factor D (PDGFD), transcript variant 1, mRNA [NM_025208]	PDGFD	4.143	4.844	5.293	3.943	3.607	4.116	3.996	4.834	7.278	7.233	7.218	7.281	7.689	7.461	7.62	7.353	7.596	7.455	4.48694	3.91174	4.65687	8.26284	8.4191	8.72739	7.32637	7.10788	7.44616
A_23_P300033	PDGFRA|NM_006206|5156|Homo sapiens platelet-derived growth factor receptor, alpha polypeptide (PDGFRA), mRNA [NM_006206]	PDGFRA	4.039	3.763	3.545	11.206	11.023	11.203	11.394	10.735	9.472	11.156	12.477	12.224	11.333	12.02	11.419	11.745	9.554	9.704	6.37357	5.9967	6.15619	9.67962	9.41954	9.99501	10.0684	9.71143	9.96309
A_23_P60146	PDGFRL|NM_006207|5157|Homo sapiens platelet-derived growth factor receptor-like (PDGFRL), mRNA [NM_006207]	PDGFRL	6.854	6.67	6.741	3.518	1.885	1.695	6.641	7.617	2.409	9.296	8.987	9.027	9.579	10.233	10.288	10.545	10.703	10.373	4.06342	3.98953	4.2885	8.03687	6.45898	6.11187	8.73916	9.1444	9.04785
A_23_P110403	PDLIM3|NM_014476|27295|Homo sapiens PDZ and LIM domain 3 (PDLIM3), transcript variant 1, mRNA [NM_014476]	PDLIM3	6.405	6.068	6.361	6.101	5.492	6.244	7.251	6.682	7.993	9.202	9.7	10.25	13.918	12.885	13.21	13.51	13.739	14.219	4.04368	4.39663	5.40031	9.7942	10.5303	10.397	10.0088	9.987	9.98513
A_33_P3237729	PDLIM4|NM_003687|8572|Homo sapiens PDZ and LIM domain 4 (PDLIM4), transcript variant 1, mRNA [NM_003687]	PDLIM4	4.134	3.777	6.217	5.919	5.926	5.638	6.679	6.444	6.598	7.023	6.687	7.113	9.092	8.499	8.204	8.109	9.018	9.077	6.76691	6.84943	6.1599	9.52781	9.75941	9.63106	8.42559	7.87017	7.99411
A_33_P3278664	PDLIM5|NM_001256429|10611|Homo sapiens PDZ and LIM domain 5 (PDLIM5), transcript variant 9, mRNA [NM_001256429]	PDLIM5	3.41	3.553	3.64	3.548	2.418	3.357	1.618	1.552	3.15	1.545	2.274	3.228	7.243	6.028	6.31	6.363	7.65	8.283	4.46031	4.55261	4.57285	8.73751	10.0156	10.1086	10.8895	11.1974	11.1746
A_23_P21618	PDZRN3|BC014432|23024|Homo sapiens PDZ domain containing ring finger 3, mRNA (cDNA clone IMAGE:4639477), complete cds. [BC014432]	PDZRN3	6.893	6.267	6.815	9.153	9.314	8.771	9.12	9.636	8.233	9.724	9.092	9.975	9.721	9.717	10.122	9.115	9.704	9.719	6.56317	6.57303	6.94424	9.61833	9.76805	9.86641	9.64675	9.89547	9.81148
A_23_P105651	PDZRN4|NM_001164595|29951|Homo sapiens PDZ domain containing ring finger 4 (PDZRN4), transcript variant 1, mRNA [NM_001164595]	PDZRN4	1.568	1.858	1.546	4.612	3.157	3.935	3.953	5.441	1.462	9.228	8.013	8.755	7.515	7.492	7.855	7.712	7.319	6.895	2.33824	2.67702	2.81857	5.09866	4.33904	4.91439	4.3128	4.05915	4.05536
A_23_P82503	PEG10|NM_001040152|23089|Homo sapiens paternally expressed 10 (PEG10), transcript variant 1, mRNA [NM_001040152]	PEG10	9.983	9.744	10.166	8.178	9.381	9.37	10.611	10.643	10.734	10.443	11.058	11.58	12.293	11.669	12.201	12.573	12.545	12.879	9.14657	9.03295	8.27822	10.3443	11.0207	11.3559	11.6898	11.4897	11.6961
A_23_P417918	PENK|NM_006211|5179|Homo sapiens proenkephalin (PENK), transcript variant 2, mRNA [NM_006211]	PENK	4.564	3.402	3.673	7.388	7.177	6.469	2.954	1.529	1.688	2.547	1.482	1.491	1.935	1.552	1.508	1.457	1.8	1.54	4.98147	4.88148	4.64882	8.98431	9.87561	8.2122	7.5283	7.33273	7.34214
A_24_P120907	PGM5|NM_021965|5239|Homo sapiens phosphoglucomutase 5 (PGM5), mRNA [NM_021965]	PGM5	1.764	2.02	2.536	7.548	6.349	7.451	9.344	7.667	6.129	9.989	9.738	10.379	9.706	9.786	9.704	8.893	8.873	9.189	4.39628	3.45655	4.59477	9.39727	9.90903	10.3029	9.44097	9.44097	9.53119
A_23_P204246	PHC1|NM_004426|1911|Homo sapiens polyhomeotic homolog 1 (Drosophila) (PHC1), mRNA [NM_004426]	PHC1	7.676	7.559	7.657	5.223	5.15	5.064	4.062	4.12	4.872	3.537	4.383	3.512	3.569	2.874	3.865	4.276	1.508	3.142	9.19924	9.207	9.34728	6.9613	6.88314	6.71875	6.43452	6.41018	6.17202
A_33_P3286066	PHLDB2|NM_001134438|90102|Homo sapiens pleckstrin homology-like domain, family B, member 2 (PHLDB2), transcript variant 1, mRNA [NM_001134438]	PHLDB2	3.491	3.721	3.444	6.372	5.906	5.87	4.404	4.538	5.462	4.715	4.151	4.939	4.718	4.385	5.038	5.175	4.285	3.282	6.62665	6.78851	6.82363	9.20399	9.29294	9.37413	8.31483	7.49842	7.6201
A_33_P3254096	PI15|NM_015886|51050|Homo sapiens peptidase inhibitor 15 (PI15), mRNA [NM_015886]	PI15	1.63	2.145	3.449	1.811	2.664	3.259	1.978	2.207	3.116	3.711	5.044	7.282	8.182	9.305	9.035	7.809	7.323	8.561	3.72442	4.34093	4.38568	7.03109	7.04336	7.14232	8.75434	9.7746	9.4186
A_23_P416468	PIF1|NM_025049|80119|Homo sapiens PIF1 5'-to-3' DNA helicase (PIF1), transcript variant 2, mRNA [NM_025049]	PIF1	12.247	12.256	12.52	11.659	11.649	11.584	10.825	10.358	10.327	8.176	8.861	8.581	8.635	7.395	7.872	8.719	7.627	7.763	9.26875	9.11309	9.12095	6.7891	6.32881	7.26927	5.35176	5.98551	5.58625
A_24_P29401	PIK3R1|NM_181523|5295|Homo sapiens phosphoinositide-3-kinase, regulatory subunit 1 (alpha) (PIK3R1), transcript variant 1, mRNA [NM_181523]	PIK3R1	7.609	7.818	8.074	9.55	9.294	9.072	9.488	9.532	9.357	10.053	9.773	10.249	9.446	9.794	10.092	9.814	9.576	9.307	5.58332	5.31937	6.08615	7.45465	8.21558	8.29253	7.63688	7.08444	7.51666
A_23_P167367	PITX2|NM_153426|5308|Homo sapiens paired-like homeodomain 2 (PITX2), transcript variant 2, mRNA [NM_153426]	PITX2	6.5	6.965	8.202	11.126	9.687	10.653	12.299	12.668	10.357	14.373	13.445	14.277	14.157	13.85	14.415	13.815	14.144	14.164	4.96595	4.97923	4.91494	11.4181	11.098	11.5256	8.94917	9.02597	9.07051
A_23_P116414	PLA2G16|NM_007069|11145|Homo sapiens phospholipase A2, group XVI (PLA2G16), transcript variant 1, mRNA [NM_007069]	PLA2G16	12.392	11.941	12.353	9.64	9.332	9.886	8.754	9.099	8.95	9.329	9.999	9.716	10.772	10.833	10.502	10.552	10.811	12.162	8.90737	8.93155	9.37031	6.90646	6.51685	6.41106	8.55314	8.83869	8.61126
A_23_P17821	PLA2G3|NM_015715|50487|Homo sapiens phospholipase A2, group III (PLA2G3), mRNA [NM_015715]	PLA2G3	10.202	10.196	10.376	7.846	7.073	8.174	5.707	4.447	7.229	1.967	4.555	4.315	4.811	3.358	3.71	4.143	3.997	4.375	5.11164	5.16236	5.84566	3.2394	3.37553	3.01266	2.7049	2.93142	3.22424
A_23_P145096	PLA2G7|NM_005084|7941|Homo sapiens phospholipase A2, group VII (platelet-activating factor acetylhydrolase, plasma) (PLA2G7), transcript variant 1, mRNA [NM_005084]	PLA2G7	5.43	5.818	5.702	7.159	7.124	7.483	6.44	5.392	8.577	6.79	5.633	5.929	6.006	4.045	9.469	1.93	4.23	3.478	5.88549	5.71409	6.75208	3.67889	3.2523	3.56747	4.14128	5.11511	4.59718
A_24_P312041	PLAGL1|NM_006718|5325|Homo sapiens pleiomorphic adenoma gene-like 1 (PLAGL1), transcript variant 2, mRNA [NM_006718]	PLAGL1	4.704	4.842	4.702	7.597	6.805	6.517	6.711	6.099	6.538	8.296	7.395	7.732	8.504	8.127	8.618	8.274	8.558	7.432	6.23828	6.36789	6.60429	9.62289	9.4644	9.80338	10.4522	11.1696	10.9176
A_33_P3306146	PLAU|NM_001145031|5328|Homo sapiens plasminogen activator, urokinase (PLAU), transcript variant 2, mRNA [NM_001145031]	PLAU	6.062	6.46	5.957	4.562	2.616	2.966	6.076	2.358	7.547	3.276	5.425	5.084	5.623	6.271	5.542	5.791	4.374	3.967	9.55554	9.52277	7.84977	5.82775	4.94088	5.59091	8.58334	8.85388	8.67574
A_23_P35617	PLCE1|NM_016341|51196|Homo sapiens phospholipase C, epsilon 1 (PLCE1), transcript variant 1, mRNA [NM_016341]	PLCE1	3.321	2.952	3.177	8.267	8.093	8.42	8.803	10.043	5.983	9.37	9.01	9.407	10.214	10.144	10.446	10.562	10.907	10.53	4.16951	4.06369	3.95611	7.63203	7.53298	7.7749	8.58085	8.54021	8.57451
A_23_P339240	PLCH1|NM_014996|23007|Homo sapiens phospholipase C, eta 1 (PLCH1), transcript variant 2, mRNA [NM_014996]	PLCH1	7.615	7.775	8.258	3.843	4.478	4.189	6.013	5.209	5.115	7.329	7.026	7.049	5.354	5.881	6.728	6.054	5.965	5.597	8.27065	8.24881	8.33219	6.1953	6.22548	6.34486	4.7821	4.73738	4.69824
A_33_P3289865	PLCL1|NM_006226|5334|Homo sapiens phospholipase C-like 1 (PLCL1), mRNA [NM_006226]	PLCL1	1.492	2.116	2.438	1.647	1.564	1.683	2.44	3.031	1.732	6.741	6.96	6.79	5.871	6.633	6.691	6.143	6.621	6.804	3.49777	3.19238	3.11373	5.29337	5.32618	5.58986	7.8766	8.42649	8.19344
A_33_P3320062	PLD1|NM_002662|5337|Homo sapiens phospholipase D1, phosphatidylcholine-specific (PLD1), transcript variant 1, mRNA [NM_002662]	PLD1	3.226	3.12	3.153	1.77	2.163	1.912	5.838	4.987	4.585	6.796	5.911	6.566	8.028	7.003	7.673	7.857	7.791	7.346	4.18165	4.4216	4.65476	7.21272	7.25772	7.9959	6.49468	6.36426	6.45476
A_33_P3339860	PLEKHA2|NM_021623|59339|Homo sapiens pleckstrin homology domain containing, family A (phosphoinositide binding specific) member 2 (PLEKHA2), mRNA [NM_021623]	PLEKHA2	7.386	7.221	7.552	1.908	1.704	1.557	11.417	10.808	9.348	11.975	12.025	12.091	11.728	11.828	12.263	11.862	12.027	11.709	6.0885	6.04666	6.46664	8.6042	8.32397	8.82529	8.97972	9.32379	9.16383
A_24_P20200	PLEKHB2|NM_017958|55041|Homo sapiens pleckstrin homology domain containing, family B (evectins) member 2 (PLEKHB2), transcript variant 2, mRNA [NM_017958]	PLEKHB2	9.356	9.294	9.401	8.94	8.825	9.088	7.657	7.462	9.101	6.903	7.44	7.553	7.068	7.01	7.07	7.208	6.403	7.905	7.0941	7.17183	7.15314	5.11623	5.07632	4.57806	5.06099	5.54544	5.22208
A_23_P134953	PLIN2|NM_001122|123|Homo sapiens perilipin 2 (PLIN2), transcript variant 1, mRNA [NM_001122]	PLIN2	8.329	8.632	8.464	9.962	10.098	9.832	10.527	10.396	10.581	10.336	10.459	10.683	10.261	10.093	11.026	9.347	10.566	9.842	8.60917	8.39922	7.98978	6.79394	5.81963	5.44934	7.85578	7.76694	7.66647
A_33_P3334630	PLP1|M54927|5354|proteolipid protein 1 [Source:HGNC Symbol;Acc:HGNC:9086] [ENST00000612423]	PLP1	9.938	9.797	10.008	8.438	8.278	8.736	13.334	10.899	5.312	6.459	6.961	7.036	8.347	6.426	6.415	7.586	7.715	8.087	10.6648	10.6908	11.1712	6.46765	7.66202	7.41149	9.99791	9.66246	9.82536
A_24_P74932	PLP2|NM_002668|5355|Homo sapiens proteolipid protein 2 (colonic epithelium-enriched) (PLP2), mRNA [NM_002668]	PLP2	6.168	6.614	6.61	6.164	5.932	6.152	9.251	9.344	10.427	12.612	11.512	11.749	12.33	12.483	13.033	12.797	13.176	12.489	6.40162	6.29719	6.41331	10.2168	9.58433	9.2656	10.5352	10.5477	10.5702
A_23_P211909	PLS1|NM_002670|5357|Homo sapiens plastin 1 (PLS1), transcript variant 2, mRNA [NM_002670]	PLS1	7.282	7.421	7.389	6.146	6.2	6.328	6.048	5.768	7.648	5.368	8.038	7.133	5.252	7.536	4.854	5.263	4.539	3.467	7.84329	7.95204	8.34381	4.70129	4.49246	3.67864	3.39803	3.57989	3.6308
A_23_P91910	PLSCR4|NM_020353|57088|Homo sapiens phospholipid scramblase 4 (PLSCR4), transcript variant 2, mRNA [NM_020353]	PLSCR4	2.514	3.718	1.802	2.107	1.723	2.654	4.856	4.83	2.839	7.404	6.455	6.965	8.06	7.924	9.416	8.723	9.524	8.884	3.54194	3.21965	3.82634	7.36728	6.16198	6.08615	8.12283	8.49038	8.35606
A_23_P3911	PLXDC1|NM_020405|57125|Homo sapiens plexin domain containing 1 (PLXDC1), mRNA [NM_020405]	PLXDC1	4.808	4.921	3.807	2.89	4.107	3.982	8.31	8.083	8.261	9.129	9.347	8.915	10.861	10.46	10.482	11.123	10.321	10.843	4.10097	4.141	3.59593	6.0885	6.12165	6.55798	5.01544	6.58327	6.06206
A_23_P307544	PLXNA2|NM_025179|5362|Homo sapiens plexin A2 (PLXNA2), mRNA [NM_025179]	PLXNA2	2.353	1.514	2.547	8.265	8.203	7.851	5.688	8.693	1.806	6.728	5.984	6.723	4.88	5.275	5.823	5.592	4.348	4.12	5.24809	5.35995	5.41334	7.94103	7.98581	8.46449	8.57004	8.48612	8.51639
A_33_P3619171	PMAIP1|NM_021127|5366|Homo sapiens phorbol-12-myristate-13-acetate-induced protein 1 (PMAIP1), mRNA [NM_021127]	PMAIP1	11.762	11.578	11.359	9.596	9.801	9.883	6.432	6.139	11.429	6.276	6.381	6.218	7.8	6.956	7.384	8.809	7.435	8.673	9.54033	9.57797	10.0535	6.95547	7.48053	6.78816	8.30017	8.07737	8.13194
A_33_P3403867	PMEPA1|NM_020182|56937|Homo sapiens prostate transmembrane protein, androgen induced 1 (PMEPA1), transcript variant 1, mRNA [NM_020182]	PMEPA1	8.812	9.379	9.172	8.185	7.892	8.432	6.568	7.228	7.084	8.32	7.687	8.021	8.508	8.552	8.339	9.4	8.532	8.857	5.37754	5.10478	5.64369	7.52347	8.12279	8.25266	8.68219	8.48625	8.4916
A_23_P100711	PMP22|NM_000304|5376|Homo sapiens peripheral myelin protein 22 (PMP22), transcript variant 1, mRNA [NM_000304]	PMP22	9.3	8.674	9.125	8.232	7.488	8.237	12.384	12.948	10.481	13.463	12.291	12.914	12.787	12.819	13.372	13.22	13.791	13.107	7.25874	7.08304	6.534	9.55617	9.00072	9.1707	11.6242	11.8142	11.7529
A_23_P140256	PNP|NM_000270|4860|Homo sapiens purine nucleoside phosphorylase (PNP), mRNA [NM_000270]	PNP	14.127	13.952	14.109	14.596	14.213	14.732	12.469	11.546	13.467	10.971	12.484	11.992	10.887	11.407	10.574	11.186	10.206	10.854	8.2382	8.1557	8.70369	5.71354	6.10326	5.27579	6.6138	6.53128	6.53128
A_23_P161615	POLA2|AK307831|23649|polymerase (DNA directed), alpha 2, accessory subunit [Source:HGNC Symbol;Acc:HGNC:30073] [ENST00000534785]	POLA2	9.733	9.856	9.778	10.037	9.719	9.891	9.103	8.886	8.661	7.235	7.942	8.019	9.25	8.616	8.293	8.15	8.678	8.826	6.26227	6.21696	6.3212	7.91336	8.60175	8.59011	7.95554	6.85051	7.25327
A_23_P163099	POLE2|NM_002692|5427|Homo sapiens polymerase (DNA directed), epsilon 2, accessory subunit (POLE2), transcript variant 1, mRNA [NM_002692]	POLE2	9.255	8.96	9.092	8.541	8.42	8.59	8.4	7.732	7.415	6.471	7.319	7.045	6.488	6.16	6.439	6.547	5.755	5.705	8.80106	8.73894	9.199	6.75655	6.88285	6.66767	5.32055	5.88322	5.5547
A_33_P3396527	POLR3G|NM_006467|10622|Homo sapiens polymerase (RNA) III (DNA directed) polypeptide G (32kD) (POLR3G), mRNA [NM_006467]	POLR3G	13.201	12.729	12.977	9.559	9.637	9.758	7.632	7.029	10.041	4.957	5.494	5.209	5.154	4.189	5.259	5.051	5.065	4.748	8.12336	8.0483	8.57259	3.2854	3.38895	3.46084	2.96934	2.94324	3.13374
A_33_P3511265	POSTN|NM_006475|10631|Homo sapiens periostin, osteoblast specific factor (POSTN), transcript variant 1, mRNA [NM_006475]	POSTN	4.862	4.473	6.14	2.126	2.396	2.899	10.575	10.984	9.211	13.208	12.466	12.834	11.883	12.192	12.877	11.77	11.705	11.485	4.50152	4.71726	4.88364	12.9618	12.5442	12.3149	13.2066	13.4309	13.3765
A_23_P59138	POU5F1|NM_002701|5460|Homo sapiens POU class 5 homeobox 1 (POU5F1), transcript variant 1, mRNA [NM_002701]	POU5F1	17.258	16.367	17.616	15.452	15.651	15.895	7.909	7.525	6.695	6.41	6.476	6.64	7.484	7.152	6.766	8.374	6.537	8.401	9.47662	9.55591	9.83611	3.16169	2.7387	3.10002	3.03919	3.35018	2.79364
A_23_P108294	PPAP2C|NM_177543|8612|Homo sapiens phosphatidic acid phosphatase type 2C (PPAP2C), transcript variant 3, mRNA [NM_177543]	PPAP2C	8.897	9.333	9.384	7.148	6.992	7.229	6.773	6.898	6.763	6.844	6.378	6.277	6.587	6.069	6.382	6.539	6.649	6.558	6.99629	6.73817	7.85483	4.86678	4.43525	4.22757	4.25564	4.16708	4.26252
A_23_P420692	PPFIA4|XM_006711591|8497|protein tyrosine phosphatase, receptor type, f polypeptide (PTPRF), interacting protein (liprin), alpha 4 [Source:HGNC Symbol;Acc:HGNC:9248] [ENST00000601609]	PPFIA4	2.966	3.466	2.275	5.582	5.192	6.122	4.987	4.073	6.091	6.525	5.819	6.714	9.164	8.243	8.978	8.813	9.748	9.714	6.92319	6.80429	5.92108	8.65452	8.58598	9.7623	7.01469	7.81304	7.3521
A_23_P422724	PPIC|NM_000943|5480|Homo sapiens peptidylprolyl isomerase C (cyclophilin C) (PPIC), mRNA [NM_000943]	PPIC	8.095	7.981	8.239	8.367	8.333	8.662	10.064	10.513	9.479	11.614	10.897	11.233	11.038	10.833	11.244	10.762	11.148	11.063	5.70477	5.60544	6.32666	9.06759	8.03063	7.52126	7.95538	8.53699	8.27221
A_24_P107291	PPP2R1B|NM_181699|5519|Homo sapiens protein phosphatase 2, regulatory subunit A, beta (PPP2R1B), transcript variant 2, mRNA [NM_181699]	PPP2R1B	9.667	9.509	9.648	9.388	8.963	8.986	7.944	6.791	8.492	6.162	6.116	6.402	6.581	5.975	6.447	6.54	5.669	5.717	8.44457	8.42554	8.52122	6.04682	6.3864	6.54851	6.28636	6.54851	6.17934
A_23_P425332	PPP4R4|NM_058237|57718|Homo sapiens protein phosphatase 4, regulatory subunit 4 (PPP4R4), transcript variant 1, mRNA [NM_058237]	PPP4R4	7.185	6.844	7.106	4.792	4.297	5.432	5.677	3.164	2.074	5.236	5.502	5.006	4.701	5.285	6.146	5.824	4.505	5.305	6.77035	6.82168	6.96635	5.03851	4.70137	3.6392	3.30929	3.15477	2.83059
A_23_P123488	PRDM14|NM_024504|63978|Homo sapiens PR domain containing 14 (PRDM14), mRNA [NM_024504]	PRDM14	9.92	9.544	9.705	3.784	2.664	2.88	1.863	2.136	2.138	1.771	2.063	2.14	1.714	2.848	1.784	1.535	2.806	2.19	6.92507	6.8887	7.88335	3.22113	3.24077	3.46687	3.39457	3.15516	3.23788
A_32_P222684	PRDM6|NM_001136239|93166|Homo sapiens PR domain containing 6 (PRDM6), mRNA [NM_001136239]	PRDM6	6.161	5.553	5.738	5.835	6.001	6.053	8.356	9.768	5.943	9.172	8.813	8.853	7.865	8.203	8.488	8.463	8.388	7.407	4.02851	4.17512	4.18808	7.67973	6.1187	5.94957	5.03785	5.23024	5.16074
A_33_P3342126	PRDM8|NM_020226|56978|Homo sapiens PR domain containing 8 (PRDM8), transcript variant 1, mRNA [NM_020226]	PRDM8	2.313	2.133	2.9	5.55	4.425	4.844	5.474	4.738	3.419	5.815	5.266	5.762	8.823	7.928	8.905	7.714	8.931	8.862	3.00407	2.66422	2.81062	6.41774	6.43152	6.44249	7.02093	7.27854	7.44611
A_23_P408285	PRICKLE1|NM_153026|144165|Homo sapiens prickle homolog 1 (Drosophila) (PRICKLE1), transcript variant 1, mRNA [NM_153026]	PRICKLE1	11.14	10.933	11.332	10.911	10.521	11.05	10.466	10.922	5.123	13.319	12.313	12.963	11.911	11.791	12.327	12.168	11.897	11.836	6.96666	6.83038	7.53003	10.2461	10.5753	10.2487	8.86826	8.78369	8.80903
A_23_P25019	PRIM1|NM_000946|5557|Homo sapiens primase, DNA, polypeptide 1 (49kDa) (PRIM1), mRNA [NM_000946]	PRIM1	11.038	10.959	10.908	10.26	9.958	10.21	9.866	9.106	8.742	7.815	8.952	8.203	7.778	7.421	7.529	7.895	7.384	7.52	9.06712	8.94028	9.18152	6.91808	6.80947	6.85271	6.46681	5.61226	6.14914
A_23_P106016	PRKD1|NM_002742|5587|Homo sapiens protein kinase D1 (PRKD1), mRNA [NM_002742]	PRKD1	6.97	6.763	6.705	6.745	6.448	6.413	9.126	9.824	6.306	9.315	9.197	9.193	9.159	9.063	8.739	9.192	8.834	8.173	6.49086	6.49974	6.87277	9.03417	8.43183	8.65336	8.35501	8.50314	8.52863
A_32_P65616	PRL|NM_000948|5617|Homo sapiens prolactin (PRL), transcript variant 1, mRNA [NM_000948]	PRL	3.167	1.842	1.542	8.231	8.395	7.536	6.075	8.204	12.762	12.632	11.614	12.843	8.373	10.538	10.287	8.839	8.332	8.92	4.62343	4.57989	4.62638	7.71229	8.86698	9.02012	5.94188	7.27555	6.93137
A_23_P13713	PRPH|NM_006262|5630|Homo sapiens peripherin (PRPH), mRNA [NM_006262]	PRPH	8.083	7.819	7.806	8.904	8.886	9.142	13.783	14.611	8.751	16.384	14.797	15.559	14.644	14.536	15.554	14.523	15.452	13.568	4.908	4.85038	4.75498	9.50503	7.70463	6.82364	4.83411	5.03272	5.19701
A_24_P20746	PRR16|NM_016644|51334|Homo sapiens proline rich 16 (PRR16), transcript variant 2, mRNA [NM_016644]	PRR16	1.751	1.715	2.71	3.317	2.957	3.526	3.291	4.272	2.661	5.252	5.448	5.618	6.204	5.84	6.053	5.099	5.973	5.938	3.24422	3.19014	3.0115	8.07648	8.06068	7.85238	7.67904	7.67904	7.68249
A_33_P3263890	PRRX1|NM_006902|5396|Homo sapiens paired related homeobox 1 (PRRX1), transcript variant pmx-1a, mRNA [NM_006902]	PRRX1	1.503	1.548	2.249	7.854	7.381	8.041	11.422	9.607	11.907	9.748	12.699	11.906	11.96	12.978	11.222	12.693	11.325	11.517	4.84531	4.47407	5.19216	10.2858	10.1144	10.8179	10.4625	10.5635	10.5112
A_23_P42397	PRSS35|NM_153362|167681|Homo sapiens protease, serine, 35 (PRSS35), transcript variant 2, mRNA [NM_153362]	PRSS35	6.148	5.73	5.864	6.809	6.947	6.176	10.224	11.238	5.906	12.453	10.53	11.257	10.871	10.465	11.56	10.423	10.41	9.737	5.43871	5.28347	4.67343	10.5743	10.1049	9.00529	8.37405	7.86783	7.95871
A_33_P3234657	PRTG|NM_173814|283659|Homo sapiens protogenin (PRTG), mRNA [NM_173814]	PRTG	4.787	4.374	2.289	10.694	10.479	10.317	8.043	8.388	7.365	2.238	4.36	4.767	3.243	1.596	4.064	4.594	5.466	3.389	11.6665	11.7137	10.6881	6.45307	6.70727	6.52083	5.76724	5.99384	5.5613
A_33_P3298159	PTGDS||5730|prostaglandin D2 synthase 21kDa (brain) [Source:HGNC Symbol;Acc:HGNC:9592] [ENST00000371623]	PTGDS	6.944	6.709	6.691	5.967	6.256	6.137	9.134	7.32	9.193	15.544	14.492	15.445	16.744	16.146	17.202	16.08	17.251	16.52	5.06994	4.8685	5.38306	8.62197	8.45141	8.42367	7.23624	8.18402	7.72067
A_33_P3265749	PTGER3|NM_198714|5733|Homo sapiens prostaglandin E receptor 3 (subtype EP3) (PTGER3), transcript variant 4, mRNA [NM_198714]	PTGER3	2.291	3.379	2.923	3.546	3.512	3.087	4.022	3.776	3.742	7.136	7.516	6.997	7.861	7.818	8.475	7.926	9.301	8.941	2.51829	2.80143	2.78709	5.88921	4.78932	3.6584	3.04004	3.97617	3.52447
A_23_P148047	PTGER4|NM_000958|5734|Homo sapiens prostaglandin E receptor 4 (subtype EP4) (PTGER4), mRNA [NM_000958]	PTGER4	4.659	4.288	4.106	5.616	5.859	5.265	5.532	8.017	2.208	11.856	10.336	11.082	9.412	9.86	10.455	8.953	10.456	8.186	4.31452	4.13531	4.26654	8.21186	7.63019	7.24972	8.25066	8.28288	8.21813
A_33_P3376551	PTGFR|NM_001039585|5737|Homo sapiens prostaglandin F receptor (FP) (PTGFR), transcript variant 2, mRNA [NM_001039585]	PTGFR	1.761	2.269	2.899	1.707	2.134	1.829	7.165	8.94	1.984	10.595	9.158	9.828	10.275	10.156	10.796	9.489	9.433	9.081	2.79441	3.07876	3.06926	6.77984	6.25588	6.55022	7.31278	6.94569	7.00539
A_23_P204304	PTPRO|NM_030667|5800|Homo sapiens protein tyrosine phosphatase, receptor type, O (PTPRO), transcript variant 1, mRNA [NM_030667]	PTPRO	4.511	3.444	3.965	8.227	7.641	7.672	4.758	3.999	3.443	4.335	7.338	7.622	6.161	7.509	6.329	5.797	3.955	6.385	3.02454	3.12088	3.50802	4.73205	6.05025	6.0072	3.43939	3.61909	3.76199
A_23_P168761	PTPRZ1|NM_002851|5803|Homo sapiens protein tyrosine phosphatase, receptor-type, Z polypeptide 1 (PTPRZ1), transcript variant 1, mRNA [NM_002851]	PTPRZ1	10.689	10.596	10.56	8.199	7.963	8.411	8.465	6.323	8.575	4.676	5.638	5.874	7.318	6.472	7.445	7	4.777	8.173	10.4887	10.4761	10.4272	8.29552	7.45345	6.81181	6.22437	5.62759	5.82733
A_23_P115091	RAB25|NM_020387|57111|Homo sapiens RAB25, member RAS oncogene family (RAB25), mRNA [NM_020387]	RAB25	9.107	9.435	9.676	4.648	5.013	5.328	4.709	3.867	2.068	5.56	8.787	8.197	6.913	8.593	6.159	6.855	5.1	5.781	8.03451	7.75352	7.47749	4.51787	3.92218	4.54266	5.76225	4.65141	5.01756
A_24_P408603	RAB39B|NM_171998|116442|Homo sapiens RAB39B, member RAS oncogene family (RAB39B), mRNA [NM_171998]	RAB39B	8.247	8.156	8.014	7.627	7.416	7.509	6.008	4.722	6.648	3.933	5.782	5.595	5.266	5.33	5.468	4.79	4.655	6.459	6.34169	6.39109	6.74221	3.26026	3.39288	3.28635	3.31771	3.1059	2.89647
A_23_P388168	RAB3B|NM_002867|5865|Homo sapiens RAB3B, member RAS oncogene family (RAB3B), mRNA [NM_002867]	RAB3B	8.321	8.472	8.695	7.758	7.5	8.122	6.671	7	5.801	6.349	6.814	6.796	5.81	6.049	5.841	6.084	5.663	6.781	6.36911	6.42056	6.61553	3.12476	3.29084	3.28301	2.68644	2.8798	2.64525
A_23_P129801	RAB40B|NM_006822|10966|Homo sapiens RAB40B, member RAS oncogene family (RAB40B), mRNA [NM_006822]	RAB40B	4.737	4.018	4.371	6.015	5.697	5.242	8.837	8.062	6.802	9.337	9.393	9.114	10.151	9.91	9.962	9.764	10.233	9.795	6.25112	6.18033	5.94497	8.76901	8.9624	9.04027	9.32851	9.19806	9.39695
A_24_P126139	RAB9B|NM_016370|51209|Homo sapiens RAB9B, member RAS oncogene family (RAB9B), mRNA [NM_016370]	RAB9B	5.48	4.598	3.565	6.207	5.682	5.502	7.165	7.757	6.576	6.874	7.31	7.395	8.237	7.833	8.009	7.791	8.292	8.72	4.38866	4.46237	4.86158	5.46218	7.89121	7.65802	8.96171	8.94624	8.99726
A_23_P200325	RABGAP1L|NM_014857|9910|Homo sapiens RAB GTPase activating protein 1-like (RABGAP1L), transcript variant 1, mRNA [NM_014857]	RABGAP1L	9.822	9.479	9.783	5.164	4.971	4.709	4.601	4.993	5.505	6.504	5.623	5.993	5.989	5.356	6.217	5.555	5.843	5.824	7.47703	7.49299	8.66354	3.84668	3.91469	3.61163	4.79323	5.12066	4.89672
A_23_P121222	RAD18|NM_020165|56852|Homo sapiens RAD18 E3 ubiquitin protein ligase (RAD18), mRNA [NM_020165]	RAD18	9.717	9.395	9.612	9.306	8.846	9.357	8.286	8.083	8.623	6.643	7.054	7.26	6.011	6.224	6.609	6.373	6.055	5.999	6.84963	6.80917	7.10785	4.56419	4.43525	4.24436	4.57803	4.06474	4.2167
A_23_P99292	RAD51AP1|NM_006479|10635|Homo sapiens RAD51 associated protein 1 (RAD51AP1), transcript variant 2, mRNA [NM_006479]	RAD51AP1	8.128	7.652	7.961	7.837	7.912	7.796	7.004	6.322	6.757	4.853	6.138	5.586	5.105	4.901	4.968	6.29	4.064	4.613	7.4827	7.71144	7.68168	5.43936	5.43936	5.25767	4.908	4.99785	4.86906
A_33_P3333146	RAP1GAP2|NM_015085|23108|Homo sapiens RAP1 GTPase activating protein 2 (RAP1GAP2), transcript variant 1, mRNA [NM_015085]	RAP1GAP2	5.435	5.847	5.648	4.29	4.701	4.493	3.297	3.915	4.199	3.997	3.697	3.776	2.167	1.53	3.057	2.583	1.712	3.426	7.95062	7.82393	8.39944	5.70837	5.46454	5.27971	5.37923	5.42084	5.57641
A_23_P86801	RAPSN|NM_032645|5913|Homo sapiens receptor-associated protein of the synapse (RAPSN), transcript variant 2, mRNA [NM_032645]	RAPSN	6.202	6.449	5.694	5.99	6.162	5.506	5.378	5.822	5.591	5.595	6.035	6.122	9.426	8.805	8.297	8.213	8.728	8.956	3.57537	3.51474	3.51454	6.36426	7.2692	7.48152	7.43053	7.05393	6.93132
A_33_P3287760	RASGEF1A|NM_145313|221002|Homo sapiens RasGEF domain family, member 1A (RASGEF1A), transcript variant 2, mRNA [NM_145313]	RASGEF1A	8.827	9.072	8.65	8.282	8.022	8.179	7.366	6.306	9.428	4.385	5.638	5.516	5.16	4.951	4.733	4.966	5.787	5.318	7.56724	7.61381	8.0754	4.69455	3.70515	3.6541	3.17583	3.38521	3.27279
A_23_P124642	RASGRP1|NM_005739|10125|Homo sapiens RAS guanyl releasing protein 1 (calcium and DAG-regulated) (RASGRP1), transcript variant 1, mRNA [NM_005739]	RASGRP1	5.412	5.164	5.519	8.766	8.332	9.31	5.874	4.319	3.281	5.313	7.857	6.944	6.385	7.734	6.505	7.121	5.745	6.853	5.83681	5.79164	6.05372	3.5791	3.9634	4.04818	3.7442	3.95804	3.77878
A_24_P295590	RASSF4|NM_032023|83937|Homo sapiens Ras association (RalGDS/AF-6) domain family member 4 (RASSF4), mRNA [NM_032023]	RASSF4	5.715	5.009	5.635	5.352	4.416	4.998	9.936	10.874	7.931	9.004	9.598	10.033	11.509	11.01	10.666	10.919	11.186	11.689	5.53017	5.58721	6.13581	9.22862	10.2909	10.432	8.41007	8.76369	8.67392
A_24_P147242	RBFOX1|NM_145893|54715|Homo sapiens RNA binding protein, fox-1 homolog (C. elegans) 1 (RBFOX1), transcript variant 3, mRNA [NM_145893]	RBFOX1	5.615	4.029	4.573	5.691	6.345	6.145	7.094	7.063	5.33	7.059	6.557	6.645	7.459	7.531	7.377	6.767	6.602	8.379	4.61613	4.36278	3.94221	8.056	8.19232	8.89811	8.07863	8.12121	8.05856
A_24_P453497	RBM20|NM_001134363|282996|Homo sapiens RNA binding motif protein 20 (RBM20), mRNA [NM_001134363]	RBM20	1.737	1.693	2.782	6.948	7.007	7.258	5.806	5.705	7.62	5.32	5.872	5.848	8.366	7.842	7.894	8.75	7.901	8.213	3.91734	4.09268	3.5197	7.6724	7.78095	8.11868	7.11518	7.49593	7.49577
A_23_P167812	RBM24|NM_153020|221662|Homo sapiens RNA binding motif protein 24 (RBM24), transcript variant 2, mRNA [NM_153020]	RBM24	2.555	1.512	3.121	7.89	7.467	8.012	7.128	6.153	7.698	5.142	6.341	6.716	10.909	9.896	10.338	10.271	10.903	11.506	5.27018	5.19386	4.92438	9.57206	10.1172	10.5295	9.16906	9.76587	9.57806
A_23_P132910	RBM47|NM_019027|54502|Homo sapiens RNA binding motif protein 47 (RBM47), transcript variant 2, mRNA [NM_019027]	RBM47	10.535	10.443	10.903	4.237	4.454	4.882	7.183	9.138	4.864	8.286	9.766	9.8	6.997	8.874	8.212	7.406	6.929	7.517	7.59116	7.63168	8.0909	4.63438	4.65603	3.86026	5.20329	5.21184	5.21184
A_24_P930418	RBPMS|AK057533|11030|Homo sapiens cDNA FLJ32971 fis, clone TESTI2008847. [AK057533]	RBPMS	7.071	7.014	7.048	4.808	4.356	4.416	4.594	5.192	4.665	4.613	4.349	4.846	3.297	3.461	4.239	3.255	3.092	2.352	9.76585	9.6647	9.52814	7.68343	5.70453	5.33144	5.82263	6.38146	6.08378
A_23_P100056	RBPMS2|NM_194272|348093|Homo sapiens RNA binding protein with multiple splicing 2 (RBPMS2), mRNA [NM_194272]	RBPMS2	11.898	12.219	12.509	10.703	10.699	11.017	9.545	9.594	10.155	8.915	8.902	9.318	8.028	7.874	8.647	7.947	8.032	7.855	10.5024	10.5231	11.0295	7.81953	7.35929	6.84459	6.47699	6.89401	6.59178
A_23_P46309	RCC1|NM_001048199|1104|Homo sapiens regulator of chromosome condensation 1 (RCC1), transcript variant 4, mRNA [NM_001048199]	RCC1	10.121	11.254	9.956	10.993	9.894	9.759	8.003	8.713	9.496	7.163	7.314	7.171	7.34	7.292	7.687	7.075	8.825	7.637	7.21575	7.30614	7.66203	5.85314	4.76602	5.41709	6.37979	6.81267	6.74721
A_32_P25050	RDH10|NM_172037|157506|Homo sapiens retinol dehydrogenase 10 (all-trans) (RDH10), mRNA [NM_172037]	RDH10	6.638	6.357	6.756	6.228	6.529	6.616	10.324	11.181	5.994	9.27	10.038	9.327	8.243	9.776	8.259	8.195	7.62	7.901	3.98371	3.78321	5.46056	8.24991	7.4284	6.71339	5.76917	5.67609	5.73371
A_21_P0000036	RDM1|NM_145654|201299|Homo sapiens RAD52 motif containing 1 (RDM1), transcript variant 1, mRNA [NM_145654]	RDM1	5.295	5.163	5.344	3.72	3.745	4.407	5.997	4.346	3.815	1.82	5.135	4.288	2.65	3.111	3.313	3.219	1.609	3.655	7.01367	6.76724	6.2053	4.17004	3.27598	3.89064	2.80533	2.86725	2.48151
A_33_P3278941	REC8|NM_001048205|9985|Homo sapiens REC8 meiotic recombination protein (REC8), transcript variant 2, mRNA [NM_001048205]	REC8	11.967	11.954	11.865	12.006	11.545	11.812	13.307	13.459	12.028	11.652	11.853	12.39	9.52	9.805	9.937	10.167	9.655	8.694	7.93781	8.02682	8.17213	5.80863	6.14586	5.80863	5.91707	6.08765	5.99046
A_23_P83028	RECK|NM_021111|8434|Homo sapiens reversion-inducing-cysteine-rich protein with kazal motifs (RECK), mRNA [NM_021111]	RECK	7.139	6.683	7.319	8.295	8.676	8.229	9.842	10.234	9.437	10.508	10.382	10.662	9.937	10.083	10.516	10.354	10.14	9.845	6.00057	5.95321	6.03707	8.30885	8.21195	8.4148	8.84041	8.73863	8.84425
A_23_P96285	REEP1|NM_022912|65055|Homo sapiens receptor accessory protein 1 (REEP1), transcript variant 2, mRNA [NM_022912]	REEP1	6.083	6.528	6.433	5.838	6.292	6.552	6.605	7.079	6.581	10.345	9.129	9.879	10.295	10.4	11.085	9.999	11.025	10.937	3.656	3.6866	4.54255	9.38141	9.97118	10.1173	8.96303	9.36404	9.19556
A_32_P116206	RELL1|XR_427509|768211|PREDICTED: Homo sapiens RELT-like 1 (RELL1), transcript variant X1, misc_RNA [XR_427509]	RELL1	8.531	8.446	9.132	10.781	10.904	10.742	10.076	9.853	10.24	10.014	10.071	10.004	11.602	11.306	11.419	11.32	11.61	11.703	8.18301	8.32039	8.1018	9.7698	10.8609	10.7782	9.76602	9.92533	9.79677
A_24_P309095	RELN|NM_005045|5649|Homo sapiens reelin (RELN), transcript variant 1, mRNA [NM_005045]	RELN	1.51	1.591	1.736	1.532	1.65	1.543	5.393	7.777	1.541	5.324	6.258	6.437	4.056	5.132	5.306	4.762	3.767	2.721	4.41582	4.05253	5.54254	6.74001	7.31472	7.69532	7.14039	7.08782	6.96721
A_24_P321525	RERG|NM_032918|85004|Homo sapiens RAS-like, estrogen-regulated, growth inhibitor (RERG), transcript variant 1, mRNA [NM_032918]	RERG	5.785	5.983	5.174	5.036	5.488	5.18	9.811	10.81	4.928	11.365	10.348	10.628	9.866	10.713	10.42	9.935	10.07	9.156	3.11206	3.25236	3.0393	7.99062	7.56585	7.02286	5.00794	5.80451	5.60676
A_33_P3214446	RFC3|NM_002915|5983|Homo sapiens replication factor C (activator 1) 3, 38kDa (RFC3), transcript variant 1, mRNA [NM_002915]	RFC3	8.545	7.977	8.134	8.509	8.242	8.496	7.579	6.908	7.643	5.521	5.847	5.922	6.328	5.593	5.922	5.559	4.935	5.318	7.02291	7.00249	7.35656	4.84979	5.67415	4.72836	5.09922	4.94	4.40749
A_23_P315571	RFTN1|NM_015150|23180|Homo sapiens raftlin, lipid raft linker 1 (RFTN1), mRNA [NM_015150]	RFTN1	6.985	7.127	7	5.42	6.402	5.52	9.491	10.648	9.031	11.614	11.006	11.25	11.429	11.161	11.146	11.401	11.137	11.186	5.50639	5.72714	5.89878	8.48268	8.51418	8.2393	8.387	9.04027	8.77282
A_24_P287826	RFWD3|NM_018124|55159|Homo sapiens ring finger and WD repeat domain 3 (RFWD3), mRNA [NM_018124]	RFWD3	10.654	10.62	10.857	10.713	10.486	10.795	8.885	9.294	9.889	7.725	7.896	8.387	7.443	7.341	7.641	8.096	7.145	7.326	7.39897	7.05328	7.53003	5.16748	5.63612	4.74767	5.60771	5.55306	5.63503
A_33_P3293213	RGL3|NM_001161616|57139|Homo sapiens ral guanine nucleotide dissociation stimulator-like 3 (RGL3), transcript variant 1, mRNA [NM_001161616]	RGL3	7.022	7.539	7.69	3.883	4.399	4.587	5.329	4.708	6.828	4.961	7.455	6.72	5.433	6.852	5.224	6.964	5.251	5.3	6.41759	6.88559	6.9642	4.30405	4.49722	4.29264	4.18138	4.41605	4.25533
A_23_P156861	RGS17|NM_012419|26575|Homo sapiens regulator of G-protein signaling 17 (RGS17), mRNA [NM_012419]	RGS17	5.759	5.503	5.674	3.317	3.939	3.972	3.667	3.626	3.349	4.555	4.761	4.36	4.27	3.908	4.661	3.851	2.698	4.25	5.88059	5.93367	6.28425	3.86733	3.82697	3.82697	3.37271	3.21329	3.29661
A_23_P114947	RGS2|NM_002923|5997|Homo sapiens regulator of G-protein signaling 2 (RGS2), mRNA [NM_002923]	RGS2	8.63	8.752	8.91	8.668	8.643	8.669	11.024	9.816	8.449	11.29	11.499	11.367	13.059	12.578	12.969	13.112	13.323	13.402	8.71472	8.66235	8.98522	11.4724	11.4905	11.8549	10.5789	10.0589	10.3392
A_23_P433855	RGS4|NM_005613|5999|Homo sapiens regulator of G-protein signaling 4 (RGS4), transcript variant 2, mRNA [NM_005613]	RGS4	1.508	1.742	3.286	1.677	2.37	2.047	8.069	6.607	2.27	7.457	6.049	7.36	7.285	6.579	7.105	5.866	8.105	7.24	3.77936	3.13522	3.78938	7.47343	7.75412	8.54071	3.85729	3.337	3.80289
A_33_P3288189	RHOBTB3|NM_014899|22836|Homo sapiens Rho-related BTB domain containing 3 (RHOBTB3), mRNA [NM_014899]	RHOBTB3	7.664	7.377	7.255	8.814	8.758	8.707	9.909	10.971	10.078	10.116	10.242	10.364	10.264	10.51	10.514	10.415	10.245	10.68	6.50287	6.49787	7.12899	9.97923	9.78474	10.3633	9.10115	9.56006	9.47129
A_23_P205531	RNASE4|NM_001282192|6038|Homo sapiens ribonuclease, RNase A family, 4 (RNASE4), transcript variant 4, mRNA [NM_001282192]	RNASE4	2.21	2.369	5.983	1.934	3.257	3.489	6.268	5.066	4.708	6.889	7.196	6.67	7.172	7.005	8.006	7.737	8.021	7.916	4.42146	4.3249	4.48117	8.10902	6.67902	6.66305	6.98545	7.03677	6.79305
A_33_P3382860	RND2|NM_005440|8153|Homo sapiens Rho family GTPase 2 (RND2), mRNA [NM_005440]	RND2	9.388	9.009	9.342	7.517	7.452	7.687	9.328	7.391	7.994	6.497	8.034	7.684	7.247	7.125	7.081	6.913	5.817	8.372	7.93334	7.91661	8.40308	4.81717	4.96853	4.44535	3.67942	3.97655	4.17622
A_24_P350589	RNF150|NM_020724|57484|Homo sapiens ring finger protein 150 (RNF150), mRNA [NM_020724]	RNF150	6.985	6.662	6.872	7.444	7.868	7.498	8.75	9.939	6.303	10.746	10.28	10.547	9.585	10.117	10.49	10.378	10.379	9.479	5.40583	5.43294	5.40412	8.35753	7.99526	7.90148	8.24502	8.30159	8.18373
A_23_P353005	RNF217|NM_152553|154214|Homo sapiens ring finger protein 217 (RNF217), transcript variant 2, mRNA [NM_152553]	RNF217	5.977	5.768	6.181	7.767	7.717	7.585	7.309	7.409	7.855	7.599	7.176	7.51	8.929	7.943	8.613	8.676	8.956	8.662	4.64882	4.63786	4.2109	6.50734	7.15126	7.44427	6.94469	6.98165	6.8642
A_23_P5370	RPRM|NM_019845|56475|Homo sapiens reprimo, TP53 dependent G2 arrest mediator candidate (RPRM), mRNA [NM_019845]	RPRM	7.687	8.04	8.773	4.699	4.511	5.415	7.923	6.883	6.682	8.927	7.806	8.453	9.232	9.315	8.636	8.908	8.532	10.125	6.12459	6.2283	7.24015	9.42683	9.95394	10.0728	7.7228	6.98055	7.21641
A_33_P3257714	RPS23|NM_001025|6228|Homo sapiens ribosomal protein S23 (RPS23), mRNA [NM_001025]	RPS23	10.869	10.853	10.697	11.988	12.073	11.906	12.747	12.957	12.541	13.253	13.023	13.188	13.531	13.585	13.568	13.327	13.45	13.311	9.45606	9.42398	9.48377	11.6097	11.6294	11.8968	11.1975	11.1837	11.2057
A_23_P111402	RSPO3|NM_032784|84870|Homo sapiens R-spondin 3 (RSPO3), mRNA [NM_032784]	RSPO3	1.644	1.53	3.144	13.193	13.32	13.055	11.062	10.302	6.753	11.823	11.172	11.342	11.081	11.67	11.928	11.699	12.095	10.996	6.83659	6.78782	6.86276	9.80327	9.4662	8.98576	8.21596	7.33881	7.69508
A_24_P96403	RUNX1|NM_001001890|861|Homo sapiens runt-related transcription factor 1 (RUNX1), transcript variant 2, mRNA [NM_001001890]	RUNX1	5.089	4.517	4.477	6.708	7.045	7.306	4.943	5.773	7.995	7.302	6.759	7.643	9.346	8.704	9.48	9.046	8.618	9.678	2.74738	2.50566	2.69727	6.67589	8.13959	7.73736	6.19814	6.18401	6.17176
A_23_P216307	RUNX1T1|NM_004349|862|Homo sapiens runt-related transcription factor 1; translocated to, 1 (cyclin D-related) (RUNX1T1), transcript variant 1, mRNA [NM_004349]	RUNX1T1	8.591	8.819	9.156	5.14	4.519	6.104	11.85	12.793	2.043	12.97	12.465	12.865	11.985	12.243	12.477	12.383	11.896	11.756	3.84309	4.2135	4.69273	8.22852	7.77568	7.88681	7.29507	6.89761	7.10352
A_32_P161762	RUNX2|NM_001024630|860|Homo sapiens runt-related transcription factor 2 (RUNX2), transcript variant 1, mRNA [NM_001024630]	RUNX2	2.41	2.318	1.398	4.097	4.072	4.287	4.029	6.017	5.264	7.094	6.801	6.954	5.611	6.017	6.223	6.306	5.399	5.126	4.04889	3.99878	3.35723	7.73755	6.89591	7.44334	4.51991	5.42084	4.97368
A_23_P216549	RUSC2|NM_014806|9853|Homo sapiens RUN and SH3 domain containing 2 (RUSC2), transcript variant 2, mRNA [NM_014806]	RUSC2	8.303	8.871	8.328	8.68	8.863	8.732	9.073	9.449	9.13	9.691	9.544	9.644	10.562	10.308	10.224	10.53	10.901	11.395	6.85322	6.90762	6.79142	8.63968	8.95324	9.06652	9.16024	9.07813	9.08134
A_23_P78867	RYR1|NM_000540|6261|Homo sapiens ryanodine receptor 1 (skeletal) (RYR1), transcript variant 1, mRNA [NM_000540]	RYR1	7.281	7.37	7.435	4.136	3.934	4.823	4.055	3.81	4.732	2.907	5.205	5.827	9.835	9.076	9.298	10.238	9.56	10.007	3.20114	2.73566	3.17583	6.47658	7.50861	7.82899	8.09161	8.29152	8.08521
A_33_P3800734	RYR3|NM_001036|6263|Homo sapiens ryanodine receptor 3 (RYR3), transcript variant 1, mRNA [NM_001036]	RYR3	5.18	4.501	5.224	4.468	3.989	3.416	3.309	3.441	1.792	4.315	2.236	4.23	5.318	5.045	5.02	5.902	3.641	3.953	3.98074	3.53333	3.33474	4.7694	7.93269	8.45599	8.35796	8.67834	8.4098
A_23_P328074	SALL1|NM_002968|6299|Homo sapiens spalt-like transcription factor 1 (SALL1), transcript variant 1, mRNA [NM_002968]	SALL1	9.504	9.44	9.469	10.591	10.684	10.434	8.275	7.317	9.778	4.224	7.353	6.068	4.675	6.285	4.719	6.285	2.039	5.501	9.35232	9.28614	9.41113	5.06516	6.28169	5.37154	3.89813	3.7008	4.30749
A_23_P48585	SALL2|NM_005407|6297|Homo sapiens spalt-like transcription factor 2 (SALL2), transcript variant 1, mRNA [NM_005407]	SALL2	14.359	14.233	14.401	11.959	12.061	11.725	12.8	12.725	11.893	11.963	12.382	12.339	11.364	12.205	11.734	11.943	11.64	11.799	9.72213	9.66304	9.58892	6.86804	7.00626	6.72557	5.68147	5.72952	5.6376
A_23_P109072	SALL4|NM_020436|57167|Homo sapiens spalt-like transcription factor 4 (SALL4), mRNA [NM_020436]	SALL4	13.291	13.261	13.48	14.44	14.275	14.253	12.681	11.769	12.257	8.342	9.016	9.15	7.539	7.402	7.692	7.38	6.374	6.746	10.06	9.99065	10.4014	5.83414	5.81399	5.6941	5.16769	5.36178	5.17226
A_24_P602871	SAMD5|NM_001030060|389432|Homo sapiens sterile alpha motif domain containing 5 (SAMD5), mRNA [NM_001030060]	SAMD5	3.951	4.57	4.425	5.099	4.923	4.834	7.024	8.131	5.53	9.419	8.53	9.015	8.515	8.767	8.97	8.988	8.477	7.84	4.6036	4.78531	5.33672	8.64142	8.23701	7.80507	7.39772	6.97481	7.12864
A_23_P94103	SCARA5|NM_173833|286133|Homo sapiens scavenger receptor class A, member 5 (SCARA5), mRNA [NM_173833]	SCARA5	2.957	2.377	2.429	9.248	9.608	9.284	2.656	1.668	4.182	4.027	6.565	6.554	10.107	9.831	8.116	9.59	7.568	8.023	3.70205	3.82582	3.21568	5.67892	5.25113	6.15817	9.03742	9.23499	9.15414
A_24_P210569	SCG3|NM_013243|29106|Homo sapiens secretogranin III (SCG3), transcript variant 1, mRNA [NM_013243]	SCG3	7.524	7.781	7.973	6.347	6.279	6.5	3.814	3.642	4.128	4.438	3.75	4.028	4.821	3.699	4.849	3.47	4.299	5.83	5.34742	4.96837	6.82647	2.8446	3.37553	3.12525	2.82267	2.57773	2.7054
A_23_P62081	SCG5|NM_003020|6447|Homo sapiens secretogranin V (7B2 protein) (SCG5), transcript variant 2, mRNA [NM_003020]	SCG5	10.173	9.927	10.089	7.981	7.371	7.825	11.186	10.366	9.259	11.411	11.258	11.302	10.755	11.114	11.398	10.6	10.904	10.602	9.71043	9.65471	9.68224	7.59116	7.1959	6.14691	7.26195	6.5628	6.84789
A_23_P145006	SCGB3A2|NM_054023|117156|Homo sapiens secretoglobin, family 3A, member 2 (SCGB3A2), mRNA [NM_054023]	SCGB3A2	12.46	12.326	12.84	11.231	11.281	11.8	9.368	9.797	9.137	9.494	9.477	9.062	9.378	9.611	9.117	9.279	9.828	8.884	8.57887	8.49294	10.33	3.93114	3.67437	3.98784	3.88417	4.02677	3.72547
A_33_P3402404	SCN3B|NM_018400|55800|Homo sapiens sodium channel, voltage gated, type III beta subunit (SCN3B), transcript variant 1, mRNA [NM_018400]	SCN3B	6.133	6.274	6.262	4.938	4.758	4.35	6.803	7.969	4.606	8.875	7.682	8.953	9.537	8.571	9.742	8.874	9.911	10.707	3.19853	3.4453	3.43268	4.88308	6.16573	5.98957	7.89197	8.75304	8.50683
A_23_P128323	SCNN1A|NM_001038|6337|Homo sapiens sodium channel, non voltage gated 1 alpha subunit (SCNN1A), transcript variant 1, mRNA [NM_001038]	SCNN1A	9.376	9.745	9.878	1.879	1.865	3.426	4.568	1.752	1.805	1.923	6.096	5.789	4.363	6.077	2.878	4.956	2.324	2.709	7.46963	7.35165	8.47675	3.48484	3.58592	3.79433	3.9634	3.6851	3.88463
A_23_P167159	SCRG1|NM_007281|11341|Homo sapiens stimulator of chondrogenesis 1 (SCRG1), mRNA [NM_007281]	SCRG1	2.384	2.28	2.554	1.756	2.113	1.723	11.119	9.092	1.729	11.393	9.894	10.084	11.223	10.856	11.907	9.952	11.552	10.45	4.79381	5.07953	5.16195	8.18717	8.0031	6.66084	6.53705	7.24205	6.91766
A_23_P256473	SEMA3C|NM_006379|10512|Homo sapiens sema domain, immunoglobulin domain (Ig), short basic domain, secreted, (semaphorin) 3C (SEMA3C), mRNA [NM_006379]	SEMA3C	2.615	1.935	3.434	7.005	7.546	7.325	7.378	8.886	4.067	8.502	7.924	8.403	8.157	7.915	8.814	8.366	9.15	8.98	6.78927	6.82372	6.80174	9.72257	9.88251	9.67653	10.2092	10.0928	10.156
A_32_P29118	SEMA3D|NM_152754|223117|Homo sapiens sema domain, immunoglobulin domain (Ig), short basic domain, secreted, (semaphorin) 3D (SEMA3D), mRNA [NM_152754]	SEMA3D	5.706	5.26	5.216	5.164	5.242	5.278	7.402	8.647	4.482	7.438	9.286	8.676	10.428	10.189	10.392	9.949	9.84	10.09	4.07824	4.32479	5.5874	9.79749	9.25092	10.0839	8.18712	7.98454	8.15336
A_23_P100660	SERPINF1|NM_002615|5176|Homo sapiens serpin peptidase inhibitor, clade F (alpha-2 antiplasmin, pigment epithelium derived factor), member 1 (SERPINF1), mRNA [NM_002615]	SERPINF1	9.55	9.682	9.661	7.646	7.501	7.8	12.259	11.787	11.041	14.567	13.563	14.149	14.961	14.544	15.429	14.322	14.75	14.49	8.43682	8.3169	8.51734	10.4205	10.5583	10.5281	10.9066	11.1001	10.9381
A_23_P318904	SERTAD4|NM_019605|56256|Homo sapiens SERTA domain containing 4 (SERTAD4), mRNA [NM_019605]	SERTAD4	5.569	5.661	5.903	4.273	2.322	4.855	9.737	9.169	3.195	9.301	9.51	9.264	9.535	10.089	10.019	10.052	9.755	8.685	5.22314	5.20835	5.24655	8.89766	8.2801	8.53177	7.14199	6.57506	6.6891
A_24_P251841	SETD7|BC066361|80854|Homo sapiens cDNA clone IMAGE:5312439. [BC066361]	SETD7	4.727	4.56	4.495	7.044	7.258	7.192	7.371	7.942	8.323	7.961	7.257	8.042	8.849	8.172	8.944	8.643	9.127	9.578	6.46219	6.48421	6.18238	8.97633	9.95157	9.97989	10.1339	10.2294	10.1888
A_23_P10121	SFRP1|NM_003012|6422|Homo sapiens secreted frizzled-related protein 1 (SFRP1), mRNA [NM_003012]	SFRP1	12.248	11.979	12.084	9.861	9.647	9.223	11.248	10.857	7.283	10.92	12.233	11.732	10.512	11.04	10.267	10.746	10.011	9.783	8.50113	8.09653	9.49512	6.119	5.82799	5.7791	4.62323	4.3782	4.56238
A_23_P202138	SFXN3|NM_030971|81855|Homo sapiens sideroflexin 3 (SFXN3), mRNA [NM_030971]	SFXN3	5.946	6.59	6.386	6.059	6.42	6.103	8.15	8.23	7.694	9.246	8.974	9.186	9.168	9.058	9.438	9.387	9.155	9.443	4.85448	5.0343	5.17388	7.55411	6.9525	6.66658	7.25856	7.137	7.35407
A_23_P66637	SGCA|NM_000023|6442|Homo sapiens sarcoglycan, alpha (50kDa dystrophin-associated glycoprotein) (SGCA), transcript variant 1, mRNA [NM_000023]	SGCA	5.419	5.468	5.987	5.82	5.688	5.966	6.307	5.861	6.582	6.023	8.07	9.03	14.44	13.381	13.291	13.809	13.47	14.397	5.12046	4.98704	5.0064	8.18129	8.90871	9.2656	9.92558	9.84377	9.83343
A_32_P4595	SGCD|NM_172244|6444|Homo sapiens sarcoglycan, delta (35kDa dystrophin-associated glycoprotein) (SGCD), transcript variant 2, mRNA [NM_172244]	SGCD	2.608	1.833	1.695	2.816	1.68	1.523	5.765	7.213	1.535	9.922	8.967	9.58	10.082	9.809	10.23	9.641	10.108	10.099	2.63012	2.88553	3.34173	9.12798	10.4942	10.7252	10.3932	10.3329	10.3052
A_23_P423237	SGCG|NM_000231|6445|Homo sapiens sarcoglycan, gamma (35kDa dystrophin-associated glycoprotein) (SGCG), mRNA [NM_000231]	SGCG	1.618	1.579	1.773	5.633	4.797	5.355	6.43	2.552	5.111	5.801	6.696	5.88	9.799	8.917	9.114	8.482	9.467	9.67	3.57743	3.17971	3.2562	8.09297	7.67665	8.22456	9.15831	9.2678	9.16473
A_23_P326204	SGMS2|NM_152621|166929|Homo sapiens sphingomyelin synthase 2 (SGMS2), transcript variant 1, mRNA [NM_152621]	SGMS2	3.686	3.27	2.616	5.364	4.453	4.721	3.72	5.287	3.416	5.541	4.732	5.028	4.63	5.227	4.818	5.614	5.472	5.31	4.29284	3.77683	3.96834	6.58686	6.36305	5.68103	6.47292	7.00185	6.87178
A_23_P169351	SH3GL2|NM_003026|6456|Homo sapiens SH3-domain GRB2-like 2 (SH3GL2), mRNA [NM_003026]	SH3GL2	5.936	5.393	6.112	3.442	1.49	3.731	4.817	6.162	2.945	6.613	6.695	7.03	6.115	5.834	6.833	6.391	5.918	6.819	5.55969	5.5183	6.53114	3.65198	3.41308	3.65198	3.04889	3.05274	3.20501
A_23_P35456	SH3PXD2A|NM_014631|9644|Homo sapiens SH3 and PX domains 2A (SH3PXD2A), mRNA [NM_014631]	SH3PXD2A	7.233	6.7	6.63	9.727	10.015	10.132	10.937	11.615	10.446	12.206	12.222	12.636	12.545	12.641	12.997	13.01	12.593	12.424	7.55963	7.56092	7.68902	10.3955	10.5505	11.0466	11.1694	11.303	11.2395
A_33_P3374010	SHANK2|NM_012309|22941|Homo sapiens SH3 and multiple ankyrin repeat domains 2 (SHANK2), transcript variant 1, mRNA [NM_012309]	SHANK2	5.021	4.877	4.532	1.475	1.405	1.466	1.489	1.478	2.655	4.06	2.827	1.45	1.499	1.506	1.451	1.418	1.4	1.49	7.78719	7.64981	7.57446	4.45152	5.47019	5.07538	4.90758	4.72285	4.39663
A_23_P142255	SHD|NM_020209|56961|Homo sapiens Src homology 2 domain containing transforming protein D (SHD), mRNA [NM_020209]	SHD	9.296	9.709	8.928	8.891	9.488	8.961	9.378	9.35	8.665	9.107	10.448	10.545	13.565	13.165	12.788	13.17	13.436	13.621	4.82135	4.92372	4.85103	7.30001	7.83954	7.86576	7.8332	7.56436	7.61754
A_23_P41476	SHISA3|NM_001080505|152573|Homo sapiens shisa family member 3 (SHISA3), mRNA [NM_001080505]	SHISA3	9.206	8.616	8.985	4.264	4.684	4.742	10.082	11.493	4.78	12.086	12.565	12.317	8.924	10.421	10.301	8.865	8.826	7.243	2.34611	2.81974	6.12341	8.36768	6.94143	6.67011	6.39887	6.49239	6.50657
A_32_P213091	SHISA9|NM_001145204|729993|Homo sapiens shisa family member 9 (SHISA9), transcript variant 1, mRNA [NM_001145204]	SHISA9	9.104	9.436	9.464	7.815	7.526	8.001	3.458	4.085	5.08	1.721	4.579	3.892	3.725	4.703	3.546	2.822	2.667	3.996	7.40591	7.34644	7.27524	3.64195	3.91027	3.91027	3.24593	3.33445	3.28847
A_23_P211110	SIM2|NM_005069|6493|Homo sapiens single-minded family bHLH transcription factor 2 (SIM2), transcript variant SIM2, mRNA [NM_005069]	SIM2	2.711	2.442	2.877	2.496	2.589	2.293	1.798	1.772	2.43	4.146	5.093	5.48	5.528	5.432	5.782	6.113	4.551	5.558	3.03703	3.22396	2.77755	5.1474	5.06057	5.06057	5.52545	5.51988	5.47713
A_33_P3271800	SIRT2|NM_012237|22933|Homo sapiens sirtuin 2 (SIRT2), transcript variant 1, mRNA [NM_012237]	SIRT2	5.031	5.685	5.596	5.949	6.225	6.6	8.553	8.483	8.216	9.218	9.177	9.593	10.28	9.865	9.992	10.049	10.446	10.654	6.08045	6.03978	6.23269	8.12068	8.58746	8.474	8.37215	8.33764	8.22048
A_23_P76914	SIX1|NM_005982|6495|Homo sapiens SIX homeobox 1 (SIX1), mRNA [NM_005982]	SIX1	5.347	5.173	6.121	8.762	8.066	8.666	10.559	8.204	8.424	7.907	11.133	11.111	12.368	11.713	11.9	12.523	11.465	12.593	4.74083	4.65691	3.82634	8.57201	8.20915	8.71429	8.53773	8.49695	8.92011
A_23_P216340	SLA|NM_001045556|6503|Homo sapiens Src-like-adaptor (SLA), transcript variant 1, mRNA [NM_001045556]	SLA	9.134	8.996	9.172	4.476	4.312	5.131	6.689	9.072	3.428	7.625	5.397	6.696	9.006	7.814	9.142	7.371	8.649	8.535	4.43061	4.95685	4.34233	6.71771	6.94308	7.56818	6.51829	6.26978	6.28167
A_33_P3282434	SLC16A1|NM_001166496|6566|Homo sapiens solute carrier family 16 (monocarboxylate transporter), member 1 (SLC16A1), transcript variant 2, mRNA [NM_001166496]	SLC16A1	10.776	10.273	10.782	10.319	10.324	10.534	8.689	8.194	9.763	8.243	8.257	8.366	7.611	7.844	8.013	7.903	7.836	8.112	9.11535	9.17162	9.4445	6.20828	6.55272	6.20907	6.04547	6.03817	5.75035
A_24_P191312	SLC1A4|NM_003038|6509|Homo sapiens solute carrier family 1 (glutamate/neutral amino acid transporter), member 4 (SLC1A4), transcript variant 1, mRNA [NM_003038]	SLC1A4	3.731	2.639	3.338	4.069	4.278	3.121	4.048	3.197	5.453	5.984	4.262	4.605	5.902	6.359	5.872	5.599	5.468	5.911	3.3078	3.60282	3.60049	5.33188	6.75257	6.47656	6.4818	6.22762	6.27855
A_23_P79978	SLC24A3|NM_020689|57419|Homo sapiens solute carrier family 24 (sodium/potassium/calcium exchanger), member 3 (SLC24A3), mRNA [NM_020689]	SLC24A3	8.458	8.344	8.378	6.498	5.868	7.061	8.393	11.05	3.791	11.714	11.54	11.934	11.849	11.553	11.836	11.488	12.022	12.125	3.87495	3.71155	4.18343	7.94	8.87578	9.12762	8.23754	8.29434	8.28637
A_23_P82334	SLC25A13|NM_014251|10165|Homo sapiens solute carrier family 25 (aspartate/glutamate carrier), member 13 (SLC25A13), transcript variant 2, mRNA [NM_014251]	SLC25A13	10.872	10.836	10.796	12.032	11.799	11.815	10.596	10.346	11.645	9.339	9.034	9.557	8.335	8.242	8.761	7.788	7.58	7.302	8.15671	8.2869	8.15093	5.89476	6.26217	6.26217	5.67398	5.89466	5.75989
A_23_P136504	SLC25A21|NM_030631|89874|Homo sapiens solute carrier family 25 (mitochondrial oxoadipate carrier), member 21 (SLC25A21), transcript variant 1, mRNA [NM_030631]	SLC25A21	8.665	8.253	8.279	7.866	7.797	7.816	6.985	6.69	6.728	6.263	5.521	5.967	5.035	5.231	4.883	4.695	4.667	4.987	5.55128	5.19001	6.09446	2.82267	3.09244	2.93031	3.35592	2.97036	2.86895
A_23_P140450	SLC27A2|NM_003645|11001|Homo sapiens solute carrier family 27 (fatty acid transporter), member 2 (SLC27A2), transcript variant 1, mRNA [NM_003645]	SLC27A2	7.304	8.013	7.719	1.819	1.933	1.898	3.684	2.079	2.071	3.478	8.199	7.209	5.692	7.498	4.775	5.034	3.07	4.705	6.27676	6.06475	6.21689	3.00496	3.6851	3.43619	3.39909	3.49976	3.40521
A_32_P47754	SLC2A14|NM_001286233|144195|Homo sapiens solute carrier family 2 (facilitated glucose transporter), member 14 (SLC2A14), transcript variant 1, mRNA [NM_001286233]	SLC2A14	13.676	13.761	13.703	11.966	11.864	12.172	10.513	9.709	11.773	9.853	9.804	9.908	10.992	11.036	11.103	11.008	10.383	10.583	11.8573	11.8809	10.1144	7.43055	8.4476	8.58503	5.06689	5.74733	5.23251
A_33_P3235207	SLC38A4|NM_018018|55089|Homo sapiens solute carrier family 38, member 4 (SLC38A4), transcript variant 1, mRNA [NM_018018]	SLC38A4	3.821	3.932	6.618	3.342	3.741	3.009	3.615	3.955	3.934	2.857	3.556	4.304	2.112	2.683	2.903	2.368	3.152	3.358	6.90481	6.90289	6.60303	4.162	4.11342	3.81802	6.38031	7.25338	6.93923
A_23_P102391	SLC40A1|NM_014585|30061|Homo sapiens solute carrier family 40 (iron-regulated transporter), member 1 (SLC40A1), mRNA [NM_014585]	SLC40A1	1.52	1.57	3.009	7.762	8.034	7.294	8.702	9.695	7.096	11.102	10.561	11.417	10.69	10.875	11.191	10.155	11.222	10.6	3.09953	3.08986	2.69727	6.92077	7.5718	8.05051	7.99248	8.59771	8.50797
A_23_P86195	SLC44A3|NM_152369|126969|Homo sapiens solute carrier family 44, member 3 (SLC44A3), transcript variant 2, mRNA [NM_152369]	SLC44A3	4.206	4.179	4.155	2.197	3.109	3.278	7.735	8.186	3.137	7.721	8.523	8.374	8.651	8.854	8.819	7.848	9.021	8.878	4.1339	4.23057	4.61254	7.39083	7.41753	7.49285	4.68382	4.14655	4.00368
A_23_P205074	SLC46A3|NM_181785|283537|Homo sapiens solute carrier family 46, member 3 (SLC46A3), transcript variant 1, mRNA [NM_181785]	SLC46A3	3.383	3.123	3.407	5.093	4.188	4.635	5.3	5.4	4.673	6.086	5.06	5.511	5.668	4.588	5.769	5.069	5.765	5.604	4.56401	4.89776	4.70956	6.86272	6.62959	6.92176	5.49472	5.77414	5.76692
A_32_P358887	SLC4A4|NM_003759|8671|Homo sapiens solute carrier family 4 (sodium bicarbonate cotransporter), member 4 (SLC4A4), transcript variant 2, mRNA [NM_003759]	SLC4A4	2.692	2.289	2.364	5.537	5.504	5.42	6.103	7.545	3.8	6.839	7.773	8.037	6.555	7.793	7.097	7.013	6.474	7.187	3.87137	3.68306	4.33265	5.11752	6.54679	6.6409	7.16348	7.19579	6.93375
A_33_P3419998	SLC4A8|NM_001258402|9498|Homo sapiens solute carrier family 4, sodium bicarbonate cotransporter, member 8 (SLC4A8), transcript variant 4, mRNA [NM_001258402]	SLC4A8	6.508	6.107	5.978	5.785	5.32	5.476	5.657	7.786	6.432	6.444	5.936	6.931	4.143	3.614	5.094	4.096	1.879	4.951	5.92426	5.75445	5.73696	3.38984	3.31464	3.89148	3.72883	3.56362	3.57027
A_21_P0000624	SLC6A13|NM_016615|6540|Homo sapiens solute carrier family 6 (neurotransmitter transporter), member 13 (SLC6A13), transcript variant 1, mRNA [NM_016615]	SLC6A13	2.222	3.07	3.256	5.067	4.323	5.127	6.247	7.461	6.605	9.948	11.561	10.781	8.806	10.847	8.62	9.302	7.959	7.774	2.10631	2.49167	2.38629	3.84773	5.34042	4.95533	3.89064	4.61358	4.02677
A_23_P159851	SLC7A3|NM_032803|84889|Homo sapiens solute carrier family 7 (cationic amino acid transporter, y+ system), member 3 (SLC7A3), transcript variant 1, mRNA [NM_032803]	SLC7A3	10.079	10.038	10.317	9.633	9.568	9.141	7.38	7.624	7.836	5.017	5.91	5.448	4.4	5.406	4.584	4.756	3.231	4.405	8.94077	8.92529	9.59889	5.276	4.64775	5.45594	3.96787	3.6899	3.7379
A_23_P99642	SLC7A7|NM_001126106|9056|Homo sapiens solute carrier family 7 (amino acid transporter light chain, y+L system), member 7 (SLC7A7), transcript variant 3, mRNA [NM_001126106]	SLC7A7	7.839	8.239	8.022	10.899	10.77	10.391	9.162	10.471	10.834	12.152	11.045	11.762	10.928	10.974	11.512	10.69	11.891	11.425	4.78707	4.72411	4.71717	7.54556	7.16998	7.0611	7.84525	7.0611	7.38464
A_33_P3310301	SLC7A8|NM_182728|23428|Homo sapiens solute carrier family 7 (amino acid transporter light chain, L system), member 8 (SLC7A8), transcript variant 2, mRNA [NM_182728]	SLC7A8	6.983	6.656	6.732	6.28	6.047	5.836	4.874	4.788	8.428	4.816	4.701	5.344	3.795	4.183	4.613	4.6	4.233	4.311	8.96993	8.83151	9.27372	6.73887	6.80067	6.66433	6.72042	6.77324	6.35164
A_24_P940644	SLIT1|NM_003061|6585|Homo sapiens slit homolog 1 (Drosophila) (SLIT1), mRNA [NM_003061]	SLIT1	1.74	1.727	1.552	5.064	5.541	4.839	6.135	3.633	6.857	1.742	6.272	5.368	6.391	6.231	7.242	6.421	1.505	8.255	5.73831	5.71409	5.80644	7.39991	9.80334	8.96941	4.82043	4.38351	4.5123
A_23_P144348	SLIT2|NM_004787|9353|Homo sapiens slit homolog 2 (Drosophila) (SLIT2), transcript variant 1, mRNA [NM_004787]	SLIT2	5.028	4.946	4.605	7.461	7.344	8.332	9.05	10.901	5.359	10.848	9.847	10.832	9.022	9.363	10.566	9.51	9.523	8.942	6.74545	6.58333	6.57733	9.41772	8.80878	8.72991	7.71037	7.05575	7.22379
A_23_P58588	SLIT3|NM_003062|6586|Homo sapiens slit homolog 3 (Drosophila) (SLIT3), transcript variant 2, mRNA [NM_003062]	SLIT3	6.962	6.715	6.723	8.485	9.038	8.162	12.439	14.083	8.667	15.621	14.867	15.592	14.766	14.834	15.798	15.152	15.462	14.883	4.10439	4.01472	4.42993	9.25934	8.54329	7.77541	6.91945	6.76345	6.69308
A_23_P65307	SLITRK6|NM_032229|84189|Homo sapiens SLIT and NTRK-like family, member 6 (SLITRK6), mRNA [NM_032229]	SLITRK6	4.562	3.897	1.992	5.959	4.991	6.409	9.988	9.858	3.817	8.928	11.14	9.922	9.719	11.054	8.812	10.064	8.091	8.39	3.95993	4.15157	4.88195	7.11832	6.57122	6.44007	6.77324	5.74927	6.35188
A_23_P150343	SLN|NM_003063|6588|Homo sapiens sarcolipin (SLN), mRNA [NM_003063]	SLN	2.538	1.4	2.08	3.476	1.449	1.558	6.672	8.428	1.583	8.032	8.259	8.962	11.808	10.985	11.215	12.569	13.912	14.532	4.64152	4.98179	4.69611	9.33922	9.1185	9.56695	13.4035	13.6058	13.5325
A_23_P252764	SMARCA2|NM_139045|6595|Homo sapiens SWI/SNF related, matrix associated, actin dependent regulator of chromatin, subfamily a, member 2 (SMARCA2), transcript variant 2, mRNA [NM_139045]	SMARCA2	4.148	4.4	3.582	4.548	4.586	4.085	6.936	7.423	5.902	8.439	7.587	7.96	8.158	8.014	8.186	8.384	8.184	8.159	5.86117	5.776	6.43344	10.4676	10.07	10.2489	10.7498	10.8111	10.7285
A_23_P122852	SMARCD3|NM_003078|6604|Homo sapiens SWI/SNF related, matrix associated, actin dependent regulator of chromatin, subfamily d, member 3 (SMARCD3), transcript variant 2, mRNA [NM_003078]	SMARCD3	9.268	8.858	8.727	11.212	11.259	10.691	12.495	12.699	10.396	14.143	13.481	13.462	14.162	13.726	14.058	14.144	14.257	13.929	5.05004	5.09044	5.34233	8.25829	8.8267	9.01439	8.24974	8.41007	8.24974
A_23_P70307	SMOC2|NM_022138|64094|Homo sapiens SPARC related modular calcium binding 2 (SMOC2), transcript variant 1, mRNA [NM_022138]	SMOC2	5.116	4.481	3.983	10.089	10.047	9.328	10.812	12.925	3.828	13.897	12.59	13.686	12.583	12.608	13.299	11.681	12.686	11.645	4.93372	4.64438	5.41134	8.47048	8.46617	8.46617	9.70065	10.2058	9.98812
A_23_P163567	SMPD3|NM_018667|55512|Homo sapiens sphingomyelin phosphodiesterase 3, neutral membrane (neutral sphingomyelinase II) (SMPD3), mRNA [NM_018667]	SMPD3	6.105	6.005	6.009	8.268	8.491	8.349	7.188	6.929	8.506	13.02	11.368	11.725	12.512	13.066	13.726	13.259	13.645	12.405	4.6433	4.3676	4.68067	7.34709	6.61989	6.0839	4.74675	5.24048	5.03001
A_23_P72117	SMPDL3A|NM_006714|10924|Homo sapiens sphingomyelin phosphodiesterase, acid-like 3A (SMPDL3A), transcript variant 1, mRNA [NM_006714]	SMPDL3A	6.036	5.787	6.196	5.886	5.802	6.135	8.231	8.597	6.188	9.891	9.76	9.881	10.003	9.875	10.686	9.771	10.615	10.053	4.74975	4.81166	5.04981	8.09369	7.9156	7.58199	7.48901	7.8477	7.6076
A_23_P160881	SMPDL3B|NM_001009568|27293|Homo sapiens sphingomyelin phosphodiesterase, acid-like 3B (SMPDL3B), transcript variant 2, mRNA [NM_001009568]	SMPDL3B	9.331	9.572	9.514	6.236	5.617	6.074	5.729	5.305	5.354	6.507	6.69	6.437	5.97	5.975	5.468	5.987	5.908	5.811	6.26836	6.22119	7.96029	4.76753	4.76753	4.21255	4.24974	4.35084	3.98028
A_23_P253542	SMPX|NM_014332|23676|Homo sapiens small muscle protein, X-linked (SMPX), transcript variant 1, mRNA [NM_014332]	SMPX	3.123	1.507	3.451	4.545	3.53	4.11	7.635	7.48	2.298	8.025	8.723	10.11	13.966	13.486	13.233	12.935	13.718	14.155	3.07805	3.01465	2.778	11.7466	12.222	12.2967	11.7466	11.8141	11.7946
A_24_P555066	SMTNL2|NM_198501|342527|Homo sapiens smoothelin-like 2 (SMTNL2), transcript variant 2, mRNA [NM_198501]	SMTNL2	2.123	2.388	2.942	3.636	2.552	4.117	8.084	7.971	5.839	9.135	8.753	9.189	9.38	8.82	9.621	9.218	9.992	9.349	5.93875	5.83499	5.93271	7.57541	8.14326	8.56709	9.64895	10.0182	9.8811
A_33_P3379816	SMYD1|NM_198274|150572|Homo sapiens SET and MYND domain containing 1 (SMYD1), mRNA [NM_198274]	SMYD1	2.792	1.601	2.571	1.677	1.699	1.721	1.771	1.688	1.795	1.668	5.249	6.453	11.789	10.799	11.035	11.07	12.081	12.725	4.15332	4.3396	4.62536	9.52708	10.4709	10.7269	11.01	11.0668	10.9831
A_33_P3338693	SNAP25|NM_003081|6616|Homo sapiens synaptosomal-associated protein, 25kDa (SNAP25), transcript variant 1, mRNA [NM_003081]	SNAP25	7.11	7.509	7.485	7.648	7.764	7.447	9.817	9.691	8.459	9.992	9.958	9.841	10.516	9.907	10.634	10.023	10.222	11.2	3.1316	3.05634	3.76937	7.20338	6.74942	6.85544	5.37301	4.28408	4.69418
A_33_P3316118	SNAP91|NM_001256717|9892|Homo sapiens synaptosomal-associated protein, 91kDa (SNAP91), transcript variant 6, mRNA [NM_001256717]	SNAP91	6.661	5.775	6.052	6.533	6.528	6.637	8.677	9.704	7.945	9.631	9.227	9.102	9.312	9.171	9.7	9.455	9.755	10.414	3.80497	4.11125	4.51463	6.3534	6.44849	6.27646	4.76601	5.16076	4.93339
A_23_P95029	SNTB1|NM_021021|6641|Homo sapiens syntrophin, beta 1 (dystrophin-associated protein A1, 59kDa, basic component 1) (SNTB1), mRNA [NM_021021]	SNTB1	7.192	7.483	7.875	4.634	3.563	4.842	4.554	4.7	5.842	7.594	6.796	7.299	9.651	8.86	9.047	8.692	9.926	10.338	3.45863	3.67019	4.23577	6.64662	7.91097	7.82545	6.24959	6.11864	6.21139
A_23_P207058	SOCS3|NM_003955|9021|Homo sapiens suppressor of cytokine signaling 3 (SOCS3), mRNA [NM_003955]	SOCS3	8.658	8.646	8.792	6.017	6.529	6.677	7.861	8.045	4.523	9.554	8.612	9.049	9.443	9.698	11.507	11.218	11.192	9.2	4.75292	5.006	4.48309	7.57387	6.50529	6.39697	5.36647	5.10287	5.06994
A_23_P25615	SOHLH2|NM_017826|54937|Homo sapiens spermatogenesis and oogenesis specific basic helix-loop-helix 2 (SOHLH2), transcript variant 1, mRNA [NM_017826]	SOHLH2	3.563	1.575	3.102	5.848	5.254	5.419	4.29	3.653	5.571	4.804	6.859	7.656	11.733	10.961	10.922	10.265	11.608	13.272	5.16089	5.12066	6.1018	10.8969	11.2124	11.4262	5.98683	4.59338	5.15396
A_23_P87049	SORL1|NM_003105|6653|Homo sapiens sortilin-related receptor, L(DLR class) A repeats containing (SORL1), mRNA [NM_003105]	SORL1	11.208	11.365	11.478	8.642	8.953	9.175	9.584	9.592	7.877	8.202	10.512	9.663	8.904	10.272	8.904	10.632	8.727	8.911	9.77175	9.81787	9.75056	6.9537	6.87916	6.85464	5.65974	5.08799	5.65609
A_23_P145841	SOSTDC1|NM_015464|25928|Homo sapiens sclerostin domain containing 1 (SOSTDC1), mRNA [NM_015464]	SOSTDC1	1.723	2.207	3.197	2.297	2.215	1.915	4.2	4.256	2.994	9.435	9.991	9.036	7.969	9.744	7.84	8.589	7.376	7.018	4.72157	4.6661	4.56992	8.65123	7.77464	7.96997	7.99375	7.5418	7.72171
A_23_P401055	SOX2|NM_003106|6657|Homo sapiens SRY (sex determining region Y)-box 2 (SOX2), mRNA [NM_003106]	SOX2	13.082	12.869	13.438	6.476	5.648	6.18	11.977	9.571	1.403	5.597	9.401	8.795	10.224	10.095	10.218	10.116	6.169	11.891	9.66417	9.5352	9.95303	5.6331	5.87502	5.83414	4.91501	4.36372	4.83055
A_24_P407259	SOX21|NM_007084|11166|Homo sapiens SRY (sex determining region Y)-box 21 (SOX21), mRNA [NM_007084]	SOX21	6.112	5.234	5.551	1.762	1.845	1.78	2.005	2.487	1.816	2.564	1.748	3.836	3.161	3.533	4.235	2.657	2.177	3.82	10.0643	10.1157	10.1368	4.62961	5.85127	5.10353	5.04408	3.8543	4.43368
A_23_P85218	SOX3|NM_005634|6658|Homo sapiens SRY (sex determining region Y)-box 3 (SOX3), mRNA [NM_005634]	SOX3	12.607	12.568	12.488	8.416	8.447	8.025	9.654	9.3	9.078	8.8	9.386	8.536	8.86	9.258	8.522	8.656	9.496	9.606	7.13544	7.2133	7.15479	4.00495	4.48636	3.98134	3.90078	3.91951	3.89064
A_33_P3233916	SOX6|NM_017508|55553|Homo sapiens SRY (sex determining region Y)-box 6 (SOX6), transcript variant 1, mRNA [NM_017508]	SOX6	1.631	2.572	3.345	2.507	3.635	2.229	10.149	10.489	7.529	10.704	9.678	10.203	9.059	9.322	9.801	9.781	9.565	8.978	3.47082	3.50722	3.58465	8.35923	7.80065	8.0107	7.66348	7.87909	7.95656
A_23_P66137	SOX8|NM_014587|30812|Homo sapiens SRY (sex determining region Y)-box 8 (SOX8), mRNA [NM_014587]	SOX8	8.097	8.622	8.597	9.468	9.639	9.232	10.426	8.97	10.51	11.289	11.134	11.092	12.488	12.494	12.58	13.265	11.907	11.675	6.74066	6.82845	6.73246	9.52056	9.58024	9.94972	9.1261	9.09083	9.1261
A_24_P23546	SP8|NM_198956|221833|Homo sapiens Sp8 transcription factor (SP8), transcript variant 2, mRNA [NM_198956]	SP8	6.326	6.027	5.974	7.493	7.537	7.7	7.894	5.633	6.275	1.558	2.497	1.5	1.525	1.648	1.503	1.469	1.741	1.569	7.4617	7.50683	6.55603	2.41607	2.60148	2.64582	2.60172	2.3564	2.59155
A_24_P21507	SPAG6||9576|sperm associated antigen 6 [Source:HGNC Symbol;Acc:HGNC:11215] [ENST00000487973]	SPAG6	1.402	1.569	1.91	1.463	1.768	1.625	2.996	1.595	4.983	1.507	3.392	3.137	6.088	4.74	5.148	4.151	4.375	5.043	2.81054	2.87979	2.9064	4.97314	6.72542	6.22196	4.5263	5.10928	4.45704
A_24_P305784	SPANXB1|NM_032461|728695|Homo sapiens SPANX family, member B1 (SPANXB1), mRNA [NM_032461]	SPANXB1	3.752	3.912	1.881	4.789	4.613	4.597	8.821	9.897	3.18	10.847	10.069	9.667	8.289	9.384	9.067	10.169	9.989	9.455	3.52336	3.87532	3.57191	10.8147	9.30979	8.93117	3.5275	3.80954	4.06928
A_33_P3382924	SPARC|NM_003118|6678|Homo sapiens secreted protein, acidic, cysteine-rich (osteonectin) (SPARC), mRNA [NM_003118]	SPARC	11.838	11.682	11.646	12.012	11.365	11.662	13.231	13.578	11.117	15.269	14.211	14.701	15.044	14.856	15.674	15.349	15.734	15.329	8.7555	8.67652	7.75761	11.1749	10.8443	10.7048	11.6918	11.8063	11.7263
A_23_P113351	SPARCL1|NM_004684|8404|Homo sapiens SPARC-like 1 (hevin) (SPARCL1), transcript variant 2, mRNA [NM_004684]	SPARCL1	5.59	4.969	5.282	1.988	2.459	2.232	7.171	3.509	1.945	8.447	9.966	9.608	11.508	12.651	11.927	12.921	11.283	12.683	2.98747	3.11823	3.73723	8.55779	8.60777	9.18417	10.5967	10.5707	10.4004
A_23_P51085	SPC25|NM_020675|57405|Homo sapiens SPC25, NDC80 kinetochore complex component (SPC25), mRNA [NM_020675]	SPC25	11.881	11.445	11.541	11.677	11.648	11.534	11.299	10.485	10.231	8.379	9.732	9.361	8.475	8.077	8.346	8.737	8.02	7.911	8.16804	8.24555	8.34064	5.99358	5.99358	5.8737	5.53158	4.98326	5.38117
A_33_P3383696	SPEG|NM_001173476|10290|Homo sapiens SPEG complex locus (SPEG), transcript variant 4, mRNA [NM_001173476]	SPEG	8.372	8.511	8.388	8.543	8.541	8.493	8.595	9.319	8.726	10.701	9.622	9.948	11.586	10.784	11.087	11.954	11.765	11.033	5.71158	5.67637	5.95666	8.3851	8.13888	8.55392	6.57733	6.727	6.67353
A_23_P428485	SPHKAP|NM_030623|80309|Homo sapiens SPHK1 interactor, AKAP domain containing (SPHKAP), transcript variant 2, mRNA [NM_030623]	SPHKAP	1.959	1.426	2.226	2.216	1.485	1.611	2.245	3.479	3.564	8.492	7.491	7.902	5.817	6.689	7.664	6.57	6.334	3.136	3.40444	3.34381	3.30092	5.33391	5.60967	5.91316	8.67928	8.16906	8.28192
A_33_P3271156	SPOCK3|NM_001204352|50859|Homo sapiens sparc/osteonectin, cwcv and kazal-like domains proteoglycan (testican) 3 (SPOCK3), transcript variant 3, mRNA [NM_001204352]	SPOCK3	1.504	1.518	3.458	3.529	2.115	2.71	7.845	7.021	8.14	8.319	10.204	9.057	8.752	9.947	8.077	9.338	7.02	7.558	3.39199	3.90335	3.74166	6.95825	5.89466	7.07144	3.67943	3.78244	3.7837
A_23_P7313	SPP1|NM_001040058|6696|Homo sapiens secreted phosphoprotein 1 (SPP1), transcript variant 1, mRNA [NM_001040058]	SPP1	10.676	10.299	10.586	6.902	6.191	7.081	8.566	10.036	7.339	10.713	9.62	10.186	9.655	10.6	11.354	7.945	5.654	7.154	7.5812	7.54353	5.35139	3.21359	4.63433	2.64145	8.439	9.1655	9.03634
A_33_P3274811	SPRR2F|NM_001014450|6705|Homo sapiens small proline-rich protein 2F (SPRR2F), mRNA [NM_001014450]	SPRR2F	7.727	8.412	7.988	7.435	7.811	7.649	7.765	8.951	7.678	10.221	11.146	10.803	9.158	12.019	11.061	11.586	10.026	10.995	4.34194	4.20475	4.54397	7.5599	6.01844	5.8937	4.4538	4.60919	4.33659
A_32_P134968	SPTB|NM_001024858|6710|Homo sapiens spectrin, beta, erythrocytic (SPTB), transcript variant 1, mRNA [NM_001024858]	SPTB	3.539	3.729	3.207	3.717	3.316	3.484	4.201	4.829	2.842	7.924	7.127	7.58	11.754	11.164	11.627	11.608	12.495	12.586	3.96565	4.56007	4.31194	6.36426	6.8425	7.1561	8.67556	8.47053	8.68237
A_33_P3346073	SRL|NM_001098814|6345|Homo sapiens sarcalumenin (SRL), mRNA [NM_001098814]	SRL	1.394	2.834	2.848	3.543	2.623	3.988	5.119	5.088	4.168	8.41	9.064	10.55	14.621	14.236	14.247	13.932	14.428	14.829	4.37033	4.30477	4.35731	9.34107	9.34144	10.0077	10.9361	10.7366	10.9103
A_23_P125772	SRPK3|NM_014370|26576|Homo sapiens SRSF protein kinase 3 (SRPK3), transcript variant 1, mRNA [NM_014370]	SRPK3	5.578	6.185	5.475	5.273	5.64	5.548	5.035	5.829	6.194	5.243	6.097	6.521	11.182	9.805	10.025	10.439	11.036	11.376	4.1613	4.52102	4.2718	7.22759	8.11804	7.99468	9.60822	9.70307	9.57397
A_23_P102060	SSFA2|NM_006751|6744|Homo sapiens sperm specific antigen 2 (SSFA2), transcript variant 2, mRNA [NM_006751]	SSFA2	6.47	6.171	6.951	8.975	8.832	8.68	9.721	9.402	9.38	10.177	10.456	10.191	10.341	10.545	10.586	10.754	10.603	10.289	6.11391	6.19759	5.59028	8.72152	8.8065	8.30439	7.18016	7.8685	7.62566
A_23_P203920	SSPN|NM_005086|8082|Homo sapiens sarcospan (SSPN), transcript variant 1, mRNA [NM_005086]	SSPN	6.124	5.825	5.947	7.08	7.067	6.854	9.238	9.496	9.003	9.992	10.748	10.366	11.56	11.593	11.231	11.276	11.656	11.986	5.47814	4.85637	5.7146	8.41282	9.30022	9.79331	10.8275	11.0367	10.9987
A_23_P250800	ST3GAL6|NM_006100|10402|Homo sapiens ST3 beta-galactoside alpha-2,3-sialyltransferase 6 (ST3GAL6), transcript variant 1, mRNA [NM_006100]	ST3GAL6	5.268	4.996	4.835	7.546	7.553	7.617	7.437	5.934	7.009	5.915	6.775	6.696	5.685	5.796	6.184	5.121	5.212	5.639	5.59261	5.77974	5.92383	3.44728	3.29727	2.88773	3.43939	4.40113	3.98456
A_33_P3331746	ST6GAL2|NM_032528|84620|Homo sapiens ST6 beta-galactosamide alpha-2,6-sialyltranferase 2 (ST6GAL2), transcript variant 1, mRNA [NM_032528]	ST6GAL2	8.184	7.994	8.139	8.215	8.304	8.411	8.637	9.934	9.401	10.527	9.414	9.679	10.517	10.226	10.395	9.694	10.174	10.199	6.41476	6.48909	7.38431	10.2709	10.1923	10.7374	5.89197	6.6263	5.92662
A_33_P3220663	STAC3|NM_145064|246329|Homo sapiens SH3 and cysteine rich domain 3 (STAC3), transcript variant 1, mRNA [NM_145064]	STAC3	6.125	6.383	6.276	7.546	7.319	7.316	6.381	6.9	8.28	6.362	7.881	8.655	12.442	11.753	11.266	11.639	11.611	12.866	4.42827	4.94346	4.57467	7.71229	7.125	7.70728	10.31	10.1487	10.2119
A_23_P342727	STARD13|NM_001243466|90627|Homo sapiens StAR-related lipid transfer (START) domain containing 13 (STARD13), transcript variant 5, mRNA [NM_001243466]	STARD13	3.939	2.787	4.88	1.964	3.131	3.41	5.927	5.606	4.865	6.664	5.944	7.037	8.209	7.771	7.822	7.822	7.682	8.01	4.0615	3.75052	4.0615	6.97211	7.59323	8.3422	6.87202	7.2521	7.18371
A_23_P146274	STMN2|NM_007029|11075|Homo sapiens stathmin 2 (STMN2), transcript variant 2, mRNA [NM_007029]	STMN2	7.39	6.702	7.662	11.437	11.782	11.833	13.585	14.49	16.264	15.757	14.233	15.208	14.279	13.657	15.121	12.948	14.971	15.143	5.22527	4.9796	5.81444	7.97756	7.92248	7.55275	3.68978	3.62852	3.66628
A_24_P141214	STOM|NM_198194|2040|Homo sapiens stomatin (STOM), transcript variant 2, mRNA [NM_198194]	STOM	8.177	8.515	8.579	7.282	7.734	7.539	9.278	9.74	8.835	10.243	9.667	10.503	10.249	10.11	10.95	10.274	10.24	10.3	9.29589	9.43862	9.22545	7.2444	6.52955	6.53302	8.87816	9.24416	9.05451
A_23_P139143	STX3|NM_004177|6809|Homo sapiens syntaxin 3 (STX3), transcript variant 1, mRNA [NM_004177]	STX3	7.964	7.722	7.972	10.779	10.945	10.761	7.237	7.114	10.908	7.273	7.607	7.384	6.867	6.785	6.964	6.753	6.386	6.52	7.68292	7.89889	8.06688	4.53006	4.29693	4.22383	4.00887	4.77366	4.58358
A_23_P43164	SULF1|NM_015170|23213|Homo sapiens sulfatase 1 (SULF1), transcript variant 3, mRNA [NM_015170]	SULF1	5.384	5.255	5.573	5.346	4.889	5.244	10.66	10.094	7.585	13.49	12.472	13.3	13.666	13.455	13.897	13.152	12.047	12.094	5.99802	5.76603	6.70086	8.75876	9.40817	9.10628	8.34083	8.59235	8.47278
A_23_P155786	SULT1E1|NM_005420|6783|Homo sapiens sulfotransferase family 1E, estrogen-preferring, member 1 (SULT1E1), mRNA [NM_005420]	SULT1E1	1.638	1.953	3.032	1.766	2.018	1.851	1.87	1.823	1.991	4.737	5.272	5.589	3.485	5.476	4.971	4.059	2.298	3.255	2.33824	2.49167	2.49167	7.78895	8.65327	7.34347	6.98141	6.81655	6.90481
A_23_P35349	SVIL|AK310272|6840|Homo sapiens cDNA, FLJ17314. [AK310272]	SVIL	6.373	6.342	6.589	6.343	6.351	6.583	7.771	8.448	7.333	8.119	8.359	9.4	9.908	9.565	9.571	9.653	9.583	9.748	7.14404	7.12048	6.61839	9.54704	10.1158	10.3908	9.97417	10.1593	10.044
A_23_P344531	SYNPO||11346|synaptopodin [Source:HGNC Symbol;Acc:HGNC:30672] [ENST00000394243]	SYNPO	4.528	3.757	3.335	4.361	3.57	4.384	8.163	8.502	6.105	11.086	10.371	11.08	10.031	9.83	10.241	9.357	9.695	9.365	4.02677	4.01257	4.27265	6.98798	6.78278	6.50393	6.4855	6.71372	6.60631
A_33_P3390868	SYNPO2|NM_133477|171024|Homo sapiens synaptopodin 2 (SYNPO2), transcript variant 1, mRNA [NM_133477]	SYNPO2	5.61	5.196	5.597	1.427	2.942	1.435	3.652	6.223	2.705	7.714	6.811	7.74	6.433	7.258	7.666	6.482	6.398	5.864	2.76212	3.04546	3.04546	8.20316	8.02602	7.9327	8.24215	9.10607	8.71113
A_33_P3346483	SYNPO2L|NM_024875|79933|Homo sapiens synaptopodin 2-like (SYNPO2L), transcript variant 2, mRNA [NM_024875]	SYNPO2L	1.727	1.664	1.52	1.618	1.423	2.272	2.94	1.434	2.464	2.946	5.027	6.835	10.823	9.827	10.264	9.922	10.748	11.18	3.317	3.5657	3.62034	8.55491	9.9093	9.6099	10.7854	10.624	10.704
A_23_P208030	SYT4|NM_020783|6860|Homo sapiens synaptotagmin IV (SYT4), mRNA [NM_020783]	SYT4	7.031	6.524	7.337	1.621	2.403	2.112	4.472	5.361	2.241	7.842	9.069	8.732	9.767	10.759	9.089	9.236	9.124	10.717	3.59664	3.49514	4.57806	6.88295	8.05246	7.69769	2.92221	2.89697	2.99298
A_24_P98249	TACC1|NM_006283|6867|Homo sapiens transforming, acidic coiled-coil containing protein 1 (TACC1), transcript variant 1, mRNA [NM_006283]	TACC1	7.97	7.788	7.931	8.726	8.717	8.561	8.298	8.582	8.539	9.172	8.572	8.67	9.674	9.242	9.759	10.547	10.072	9.58	4.3273	4.44489	5.29687	7.15812	7.97413	7.58696	8.20692	8.10524	8.49981
A_32_P135348	TANC1|NM_033394|85461|Homo sapiens tetratricopeptide repeat, ankyrin repeat and coiled-coil containing 1 (TANC1), transcript variant 1, mRNA [NM_033394]	TANC1	8.349	8.235	8.102	9.059	9.107	9.231	10.082	11.691	8.36	9.76	10.106	10.17	9.853	10.029	10.159	10.889	9.747	10.123	6.46199	6.2149	6.38359	9.46286	9.41815	9.59591	8.48164	8.87664	8.76245
A_23_P211345	TBX1|NM_080646|6899|Homo sapiens T-box 1 (TBX1), transcript variant A, mRNA [NM_080646]	TBX1	7.242	8.559	7.868	6.784	7.348	7.737	7.287	8.133	8.399	8.016	9.565	9.655	13.276	12.328	12.05	13.291	13.03	13.016	3.47706	3.62797	3.24593	7.80337	7.49491	8.19285	8.40954	8.01549	8.20278
A_24_P128442	TBX15|NM_152380|6913|Homo sapiens T-box 15 (TBX15), mRNA [NM_152380]	TBX15	5.288	5.052	5.038	7.015	7.779	6.435	5.401	4.579	8.539	4.51	7.752	7.768	10.442	9.569	9.449	9.246	9.897	9.944	6.38331	6.55627	6.08898	9.0897	9.22229	9.46416	9.37693	9.18624	9.2669
A_23_P134041	TBX18|XM_006715602|9096|T-box 18 [Source:HGNC Symbol;Acc:HGNC:11595] [ENST00000330469]	TBX18	2.99	1.706	1.993	2.058	1.557	1.544	2.899	4.089	4.628	4.093	3.811	4.321	5.352	4.431	5.448	5.612	5.039	5.917	3.21075	2.95033	3.20124	7.01238	8.28284	8.33921	6.92217	7.03934	7.18371
A_23_P13772	TBX3|NM_016569|6926|Homo sapiens T-box 3 (TBX3), transcript variant 2, mRNA [NM_016569]	TBX3	3.493	2.754	2.182	10.263	10.078	9.998	6.218	7.701	9.585	6.38	8.153	7.712	6.341	7.824	6.054	7.436	5.898	5.874	4.00661	3.68127	4.91389	6.92302	6.72127	6.61198	7.96127	8.71972	8.3709
A_24_P30557	TBX5|NM_000192|6910|Homo sapiens T-box 5 (TBX5), transcript variant 1, mRNA [NM_000192]	TBX5	1.455	2.098	4.531	1.879	2.252	1.988	4.038	1.941	2.085	5.403	3.815	5.399	3.023	3.35	4.05	1.993	2.443	1.976	3.78895	3.60303	3.74419	7.60037	6.25415	6.04472	6.0979	5.27611	5.49926
A_23_P34375	TCEA3|NM_003196|6920|Homo sapiens transcription elongation factor A (SII), 3 (TCEA3), mRNA [NM_003196]	TCEA3	4.564	2.863	3.224	7.269	7.354	7.484	7.334	6.302	8.688	9.616	9.935	9.891	11.904	11.03	11.458	11.283	11.988	11.738	3.54089	3.9762	3.43268	8.11173	8.40783	8.28283	10.843	10.9412	10.8447
A_23_P73801	TCEAL1|NM_001006640|9338|Homo sapiens transcription elongation factor A (SII)-like 1 (TCEAL1), transcript variant 3, mRNA [NM_001006640]	TCEAL1	8.387	8.142	8.445	8.292	8.414	8.433	9.774	9.724	9.4	10.371	10.548	10.56	11.8	10.94	11.59	11.432	11.811	11.713	7.87428	7.91783	7.96251	10.6386	10.9935	10.8453	9.82133	9.49956	9.69869
A_24_P49106	TCEAL7|NM_152278|56849|Homo sapiens transcription elongation factor A (SII)-like 7 (TCEAL7), mRNA [NM_152278]	TCEAL7	8.415	7.927	7.68	7.712	7.597	6.961	8.467	7.673	7.714	8.474	8.942	8.868	11.007	10.031	10.075	10.24	10.631	10.467	8.00715	7.87978	7.6049	10.4944	10.4673	10.4317	11.6028	11.5597	11.5756
A_23_P366376	TDGF1|NM_003212|6997|Homo sapiens teratocarcinoma-derived growth factor 1 (TDGF1), transcript variant 1, mRNA [NM_003212]	TDGF1	13.958	13.741	14.11	9.96	9.239	10.288	6.509	5.918	7.126	4.778	5.666	5.438	4.015	4.329	3.888	3.891	1.415	2.492	9.84858	9.79023	10.1482	3.4391	3.35089	3.4079	3.75684	3.43268	3.6283
A_23_P80974	TDO2|NM_005651|6999|Homo sapiens tryptophan 2,3-dioxygenase (TDO2), mRNA [NM_005651]	TDO2	1.417	1.899	3.499	10.153	9.891	9.209	3.314	3.574	11.278	10.007	9.289	10.609	11.748	10.97	11.96	9.988	10.406	10.116	3.13094	3.01949	2.99298	5.95973	5.21565	4.47303	3.12558	3.05274	3.23788
A_24_P41975	TDRKH|NM_001083965|11022|Homo sapiens tudor and KH domain containing (TDRKH), transcript variant 1, mRNA [NM_001083965]	TDRKH	6.611	6.509	6.522	4.193	3.496	4.301	4.641	4.185	3.733	2.918	3.489	3.174	3.544	2.366	4.103	2.613	3.342	6.465	6.58696	6.76361	6.50681	4.21723	4.93124	4.62065	4.40365	4.14814	4.07017
A_23_P374695	TEK|NM_000459|7010|Homo sapiens TEK tyrosine kinase, endothelial (TEK), transcript variant 1, mRNA [NM_000459]	TEK	9.088	9.11	8.882	8.866	8.394	8.829	7.088	8.984	3.069	12.058	9.482	11.395	8.029	7.1	9.778	4.677	6.902	6.603	7.00296	6.98545	6.2501	3.65104	4.08693	3.34711	7.11186	6.96629	7.02106
A_33_P3285444	TERF1|NM_017489|7013|Homo sapiens telomeric repeat binding factor (NIMA-interacting) 1 (TERF1), transcript variant 1, mRNA [NM_017489]	TERF1	8.641	8.355	8.518	5.818	5.65	5.454	5.54	5.662	4.954	5.669	5.121	5.109	3.955	4.291	5.114	4.453	3.354	4.432	9.10299	9.08877	10.3526	7.35713	6.83048	6.61425	6.83689	7.02552	6.86082
A_23_P123308	TEX15|NM_031271|56154|Homo sapiens testis expressed 15 (TEX15), mRNA [NM_031271]	TEX15	4.471	3.523	4.2	3.202	3.176	2.973	3.476	3.003	3.911	1.393	1.392	2.835	1.383	3.059	2.144	1.479	3.219	1.412	5.50448	5.53539	6.05702	3.30581	3.48184	3.48184	2.99928	3.02584	3.04546
A_33_P3361546	TFAP2A|NM_001032280|7020|Homo sapiens transcription factor AP-2 alpha (activating enhancer binding protein 2 alpha) (TFAP2A), transcript variant 2, mRNA [NM_001032280]	TFAP2A	1.78	1.768	2.271	1.58	1.84	1.674	6.421	2.029	1.768	1.561	4.845	4.479	4.023	4.631	3.965	4.286	2.567	3.599	7.94218	7.93969	7.80326	5.35282	6.02099	5.58986	6.21257	4.7147	5.2341
A_33_P3317163	TFAP2B|NM_003221|7021|Homo sapiens transcription factor AP-2 beta (activating enhancer binding protein 2 beta) (TFAP2B), mRNA [NM_003221]	TFAP2B	1.505	2.185	4.476	1.719	2.343	2.121	10.059	9.57	2.294	3.877	5.986	6.164	5.895	3.83	5.344	4.338	3.654	4.763	8.3935	8.26754	8.12572	5.79539	6.11187	5.69478	6.25307	3.97549	5.32285
A_23_P120472	TFAP2C|NM_003222|7022|Homo sapiens transcription factor AP-2 gamma (activating enhancer binding protein 2 gamma) (TFAP2C), mRNA [NM_003222]	TFAP2C	4.575	4.863	4.464	4.805	4.474	4.774	8.608	6.43	5.375	5.041	4.161	4.469	4.786	4.809	4.027	4.883	4.031	4.442	8.36476	8.35097	8.09608	3.70917	4.35337	3.96181	6.33082	5.24837	5.65807
A_33_P3212615	TFPI|NM_006287|7035|Homo sapiens tissue factor pathway inhibitor (lipoprotein-associated coagulation inhibitor) (TFPI), transcript variant 1, mRNA [NM_006287]	TFPI	5.572	4.356	4.526	2.442	1.486	2.384	8.434	8.6	3.457	10.526	8.991	9.952	9.37	8.612	10.127	7.682	9.129	8.714	10.3917	10.3034	8.06773	5.69427	5.34312	3.82634	7.20097	6.64263	6.94159
A_33_P3236858	TGFB1I1|NM_001042454|7041|Homo sapiens transforming growth factor beta 1 induced transcript 1 (TGFB1I1), transcript variant 1, mRNA [NM_001042454]	TGFB1I1	9.361	9.669	9.834	10.655	10.63	10.95	10.531	11.559	11.17	12.571	12.198	12.393	12.279	12.166	12.288	12.279	12.45	12.216	5.54994	4.78568	5.00323	7.93889	7.93889	7.65751	9.60268	9.36221	9.42987
A_23_P88404	TGFB3|NM_003239|7043|Homo sapiens transforming growth factor, beta 3 (TGFB3), mRNA [NM_003239]	TGFB3	2.529	2.715	2.249	4.625	4.544	4.515	5.458	5.55	4.481	8.745	8.291	8.821	10.353	10.188	10.544	10.124	10.288	10.235	3.70134	4.0956	3.53866	8.70253	8.91158	8.54832	8.82127	8.84808	8.79115
A_23_P156327	TGFBI|NM_000358|7045|Homo sapiens transforming growth factor, beta-induced, 68kDa (TGFBI), mRNA [NM_000358]	TGFBI	10.106	9.917	10.091	10.532	10.706	10.879	14.69	15.194	9.578	15.637	14.911	15.471	15.254	14.957	15.988	14.73	15.544	15.562	8.11342	7.7376	7.2568	10.796	9.92661	9.15071	10.5241	10.5926	10.6426
A_33_P3227375	THBS2|NM_003247|7058|Homo sapiens thrombospondin 2 (THBS2), mRNA [NM_003247]	THBS2	9.217	9.007	9.225	10.65	9.822	10.419	3.694	4.184	8.332	8.138	6.798	6.997	10.707	11.167	11.241	10.854	9.876	10.334	4.73021	4.92522	5.41251	7.53472	7.48702	7.26417	9.70484	9.87386	9.78242
A_24_P400324	THSD7A|NM_015204|221981|Homo sapiens thrombospondin, type I, domain containing 7A (THSD7A), mRNA [NM_015204]	THSD7A	3.479	3.458	2.659	3.8	4.21	3.964	5.507	7.791	2.984	7.943	8.401	8.578	7.68	8.425	7.814	7.721	5.851	7.606	4.37242	4.05801	5.29883	6.54823	6.92077	7.08831	6.92595	6.98134	6.7196
A_23_P399078	TIMP3|NM_000362|7078|Homo sapiens TIMP metallopeptidase inhibitor 3 (TIMP3), mRNA [NM_000362]	TIMP3	5.801	5.255	5.422	5.77	5.157	5.348	7.749	7.531	8.648	7.733	7.837	7.973	8.923	9.311	9.045	9.662	8.122	8.477	5.1335	5.05984	4.82594	7.20616	7.02291	7.157	9.74853	10.0109	10.0314
A_23_P92082	TKT|NM_001064|7086|Homo sapiens transketolase (TKT), transcript variant 1, mRNA [NM_001064]	TKT	15.417	15.245	15.449	14.715	14.484	14.756	14.642	14.265	15.349	13.502	13.625	13.497	13.47	13.071	13.18	13.761	12.338	13.424	11.24	11.0733	11.0915	9.68352	8.53478	8.50934	8.47593	8.48803	8.19051
A_23_P420417	TLCD1|NM_138463|116238|Homo sapiens TLC domain containing 1 (TLCD1), transcript variant 1, mRNA [NM_138463]	TLCD1	11.421	11.471	11.684	9.891	9.71	10.29	7.922	8.021	8.515	7.243	7.617	7.523	7.972	7.346	7.618	7.584	7.312	7.663	6.70727	6.55155	7.13825	3.87361	4.73218	4.09892	4.50941	4.6743	4.68936
A_23_P153676	TLE2|NM_003260|7089|Homo sapiens transducin-like enhancer of split 2 (TLE2), transcript variant 1, mRNA [NM_003260]	TLE2	5.782	7.128	6.889	2.347	1.933	2.834	7.092	7.698	1.85	10.436	10.414	10.182	9.437	10.504	9.44	10.663	9.445	9.317	5.04486	4.67261	5.8509	7.38909	7.22561	7.57452	7.43168	7.35434	7.28347
A_33_P3390057	TM4SF1|NM_014220|4071|Homo sapiens transmembrane 4 L six family member 1 (TM4SF1), mRNA [NM_014220]	TM4SF1	7.046	6.533	6.438	1.787	2.111	1.879	6.268	6.166	2.586	10.881	10.3	10.676	10.723	10.897	11.106	10.847	12.072	11.812	3.96341	3.86591	3.31833	5.52873	6.89053	5.46225	8.15302	8.33809	8.22761
A_23_P15450	TMEM100|NM_018286|55273|Homo sapiens transmembrane protein 100 (TMEM100), transcript variant 2, mRNA [NM_018286]	TMEM100	3.4	3.821	2.582	3.447	3.501	3.115	7.125	7.135	8.042	7.31	7.045	7.115	7.721	8.349	7.437	7.919	7.03	6.907	4.35449	4.42054	4.53006	7.83053	6.99805	7.02168	7.08694	7.66015	7.43279
A_23_P2573	TMEM117|NM_032256|84216|Homo sapiens transmembrane protein 117 (TMEM117), transcript variant 1, mRNA [NM_032256]	TMEM117	6.09	5.982	6.16	5.788	6.017	6.178	8.662	8.788	5.622	9.634	9.7	9.71	9.379	9.327	9.331	8.838	9.368	9.402	3.57148	4.09795	4.13204	8.20046	8.05419	8.09653	7.00487	6.80681	6.87916
A_24_P6626	TMEM132B|NM_052907|114795|Homo sapiens transmembrane protein 132B (TMEM132B), transcript variant 1, mRNA [NM_052907]	TMEM132B	7.902	7.617	7.588	6.671	6.488	5.51	3.274	3.149	2.599	5.191	3.458	4.455	3.524	2.36	4.609	2.783	2.515	5.066	6.28911	6.35387	6.23473	3.38622	3.62677	3.42576	3.33976	3.11859	3.12687
A_23_P39550	TMEM163|NM_030923|81615|Homo sapiens transmembrane protein 163 (TMEM163), mRNA [NM_030923]	TMEM163	2.892	2.761	3.291	4.256	2.289	3.617	4.086	2.107	2.431	3.754	5.841	4.281	6.026	6.763	5.329	6.037	4.148	7.049	3.28842	3.08253	3.5697	4.19609	5.94683	6.27573	4.48274	3.41521	3.86622
A_23_P33984	TMEM27|NM_020665|57393|Homo sapiens transmembrane protein 27 (TMEM27), mRNA [NM_020665]	TMEM27	6.254	5.769	6.133	6.601	6.491	6.333	8.573	7.601	8.116	7.519	8.108	7.587	7.726	8.093	7.541	6.94	7.483	7.356	5.8509	5.81461	5.32135	3.74419	3.30443	3.319	3.51246	3.43517	3.58574
A_23_P101392	TMEM38A|NM_024074|79041|Homo sapiens transmembrane protein 38A (TMEM38A), mRNA [NM_024074]	TMEM38A	6.135	5.955	5.999	6.356	6.233	6.573	6.372	6.319	6.453	7.602	8.489	8.074	10.498	9.784	9.657	9.605	10.24	10.629	5.54837	5.59458	5.97743	8.2882	8.43338	8.4726	10.1496	10.0982	9.94829
A_23_P390139	TMEM74|NM_153015|157753|Homo sapiens transmembrane protein 74 (TMEM74), mRNA [NM_153015]	TMEM74	7.122	6.489	6.517	5.018	4.467	4.902	4.78	4.395	1.647	1.473	3.147	3.128	1.849	1.664	3.423	2.054	1.78	4.838	6.67247	6.80585	6.17026	3.79001	4.00359	3.74419	5.1916	5.41256	5.13267
A_33_P3277611	TMEM8C|NM_001080483|389827|Homo sapiens transmembrane protein 8C (TMEM8C), mRNA [NM_001080483]	TMEM8C	8.309	8.751	7.802	8.12	8.335	7.837	7.61	7.909	8.081	7.904	8.197	8.117	12.066	10.904	10.945	10.975	12.217	12.438	3.21914	3.53108	2.67611	7.61576	8.62069	8.49694	6.49754	6.16146	6.07511
A_23_P112289	TMOD1|NM_003275|7111|Homo sapiens tropomodulin 1 (TMOD1), transcript variant 1, mRNA [NM_003275]	TMOD1	3.035	2.726	2.891	3.613	3.935	2.991	4.158	1.789	2.57	7.517	6.068	6.227	8.385	7.832	8.37	8.123	9.184	8.875	4.49846	4.50395	4.83137	6.89266	7.79473	7.80221	9.44839	9.48658	9.50811
A_32_P2452	TMTC1|NM_175861|83857|Homo sapiens transmembrane and tetratricopeptide repeat containing 1 (TMTC1), transcript variant 2, mRNA [NM_175861]	TMTC1	6.711	6.578	6.484	6.55	6.41	6.686	6.012	5.072	8.5	6.933	7.436	7.501	10.875	10.069	10.232	10.579	10.464	10.53	5.77597	5.71159	5.65107	7.76704	8.23103	8.74994	8.47073	8.65067	8.52505
A_23_P157865	TNC|NM_002160|3371|Homo sapiens tenascin C (TNC), mRNA [NM_002160]	TNC	7.008	6.717	6.804	6.6	6.368	6.685	6.264	9.186	5.082	6.114	6.49	6.914	8.548	8.317	8.237	9.391	8.309	9.007	8.61775	8.50379	6.42828	10.7356	11.4883	11.6315	8.84986	9.11411	9.00763
A_23_P126836	TNFSF4|NM_003326|7292|Homo sapiens tumor necrosis factor (ligand) superfamily, member 4 (TNFSF4), transcript variant 1, mRNA [NM_003326]	TNFSF4	3.664	1.497	3.52	4.087	4.308	3.792	7.002	7.556	5.572	6.894	6.406	7.06	7.942	7.349	7.75	6.719	7.719	8.144	4.62442	4.38885	3.92624	6.64851	7.79455	8.33006	4.43749	4.59492	4.73989
A_21_P0000547	TNIK|NR_027767|23043|Homo sapiens TRAF2 and NCK interacting kinase (TNIK), transcript variant 9, non-coding RNA [NR_027767]	TNIK	7.359	7.401	7.69	6.853	6.84	7.142	2.492	2.932	1.53	2.449	1.506	2.758	3.8	3.169	4.255	2.393	4.135	3.716	4.33845	4.13544	4.02226	7.49103	7.47095	7.65374	7.03443	7.44427	7.36383
A_23_P166823	TNNC1|NM_003280|7134|Homo sapiens troponin C type 1 (slow) (TNNC1), mRNA [NM_003280]	TNNC1	7.573	7.489	7.781	8.521	8.502	8.669	8.386	9.385	9.97	8.656	8.342	10.067	14.1	13.485	13.346	12.944	14.293	14.802	5.65123	5.77974	5.34029	10.8757	12.0517	11.889	11.386	11.1508	11.2714
A_23_P131825	TNNC2|NM_003279|7125|Homo sapiens troponin C type 2 (fast) (TNNC2), mRNA [NM_003279]	TNNC2	8.621	8.641	8.473	6.964	6.792	6.889	6.615	4.672	7.81	6.657	10.405	11.748	16.286	15.3	15.574	15.368	16.387	16.855	4.18099	4.50709	4.55254	11.9604	12.801	12.7404	13.666	13.7505	13.6897
A_23_P51565	TNNI1|NM_003281|7135|Homo sapiens troponin I type 1 (skeletal, slow) (TNNI1), mRNA [NM_003281]	TNNI1	5.397	5.584	5.713	5.302	5.774	5.437	9.369	10.374	6.004	9.769	10.078	10.971	13.441	12.512	12.517	11.97	13.341	13.761	5.37875	5.52572	5.31353	11.0516	11.6084	11.6509	11.3017	11.1878	11.2361
A_23_P24784	TNNI2|NM_003282|7136|Homo sapiens troponin I type 2 (skeletal, fast) (TNNI2), transcript variant 1, mRNA [NM_003282]	TNNI2	4.561	4.4	4.319	3.697	3.921	2.732	5.935	7.134	5.203	6.674	8.176	9.562	15.221	14.409	14.472	14.247	15.314	15.768	3.83185	3.52827	3.34175	9.79019	11.478	11.4161	13.2754	13.3828	13.351
A_33_P3397865	TNNT1|NM_001291774|7138|Homo sapiens troponin T type 1 (skeletal, slow) (TNNT1), transcript variant 4, mRNA [NM_001291774]	TNNT1	12.157	12.331	12.169	12.174	12.109	12.269	13.011	12.614	12.843	15.071	14.243	14.587	15.578	15.112	15.258	15.1	15.927	16.306	9.58206	9.44787	9.53378	11.7727	12.2449	12.221	11.4436	11.661	11.5955
A_23_P34700	TNNT2|NM_000364|7139|Homo sapiens troponin T type 2 (cardiac) (TNNT2), transcript variant 1, mRNA [NM_000364]	TNNT2	6.52	6.767	6.566	4.701	4.604	3.22	8.783	10.713	4.319	9.044	8.103	9.907	12.592	11.307	11.514	11.584	12.497	13.213	3.81718	3.70182	4.25341	9.77324	11.0654	11.1729	10.5194	10.473	10.5395
A_33_P3382229	TNNT3|NM_001042780|7140|Homo sapiens troponin T type 3 (skeletal, fast) (TNNT3), transcript variant 3, mRNA [NM_001042780]	TNNT3	1.724	1.951	2.548	1.658	1.833	1.714	4.929	4.172	8.211	7.074	6.837	8.794	13.392	12.223	12.656	12.488	13.54	14.259	3.86843	4.11851	3.88228	9.67898	10.5603	10.6557	12.9252	13.1208	13.0972
A_23_P54681	TOX3|NM_001146188|27324|Homo sapiens TOX high mobility group box family member 3 (TOX3), transcript variant 2, mRNA [NM_001146188]	TOX3	7.383	6.809	7.015	4.833	4.841	4.411	7.765	5.717	3.928	8.137	6.964	6.957	6.866	7.282	7.345	6.599	6.688	6.111	7.83751	7.94241	7.85948	5.39782	5.71973	5.9969	4.54631	4.38672	4.38859
A_33_P3223990	TPM3|NM_001043352|7170|Homo sapiens tropomyosin 3 (TPM3), transcript variant Tpm3.7, mRNA [NM_001043352]	TPM3	5.121	5.042	6.008	5.584	5.227	6.008	2.555	4.121	4.798	1.467	2.174	3.331	7.731	6.911	7.44	8.799	8.524	9.156	4.11762	4.56725	4.75146	7.62404	9.35976	9.01977	11.1098	10.7424	10.8404
A_23_P26386	TPPP3|NM_016140|51673|Homo sapiens tubulin polymerization-promoting protein family member 3 (TPPP3), transcript variant 1, mRNA [NM_016140]	TPPP3	3.553	3.832	3.208	5.362	5.879	5.277	9.673	7.88	11.696	6.328	9.748	8.643	9.577	9.296	8.774	8.797	9.612	9.922	3.87356	4.17178	3.70789	6.63672	6.63672	6.63672	10.3841	9.94007	10.0535
A_33_P3248799	TRDN|NM_001256022|10345|Homo sapiens triadin (TRDN), transcript variant 5, mRNA [NM_001256022]	TRDN	4.175	4.285	4.788	2.265	1.994	1.521	1.498	1.499	4.905	5.92	4.78	6.107	9.675	8.288	9.244	8.303	9.159	10.292	3.30209	3.38041	3.49155	8.00609	8.93154	9.24038	10.1478	10.6327	10.4344
A_24_P172481	TRIM22|NM_006074|10346|Homo sapiens tripartite motif containing 22 (TRIM22), transcript variant 1, mRNA [NM_006074]	TRIM22	6.811	7.167	6.764	2.198	3.126	1.644	4.164	6.263	4.123	6.532	5.694	6.347	6.402	5.974	6.853	6.789	7.211	7.094	9.53217	9.35143	8.86468	6.6496	6.7965	5.75063	7.03941	7.49086	7.31434
A_33_P3259028	TRIM24|NM_015905|8805|Homo sapiens tripartite motif containing 24 (TRIM24), transcript variant 1, mRNA [NM_015905]	TRIM24	7.724	7.455	7.949	6.208	6.393	6.247	6.471	7.34	5.454	5.238	5.888	6.276	4.21	4.424	4.523	4.685	4.176	3.827	9.63463	9.75534	10.4899	7.61645	7.75076	7.7444	7.0813	7.17623	7.14284
A_23_P123402	TRIM55|NM_184086|84675|Homo sapiens tripartite motif containing 55 (TRIM55), transcript variant 3, mRNA [NM_184086]	TRIM55	1.885	1.973	1.57	1.966	1.554	1.45	1.445	1.443	1.474	1.435	1.419	3.356	7.734	7.039	7.204	6.618	7.904	7.77	3.31326	3.10157	3.17583	8.48838	9.14844	9.32268	8.63237	8.87676	8.63237
A_23_P114983	TRIM63|NM_032588|84676|Homo sapiens tripartite motif containing 63, E3 ubiquitin protein ligase (TRIM63), mRNA [NM_032588]	TRIM63	1.517	1.611	2.711	1.946	1.709	1.763	6.11	7.828	4.264	8.083	7.309	8.743	12.082	10.671	11.443	11.419	11.58	12.645	3.03552	3.4003	3.20975	6.97404	7.29219	7.54334	8.49674	8.60223	8.60381
A_33_P3354429	TRIM71|NM_001039111|131405|Homo sapiens tripartite motif containing 71, E3 ubiquitin protein ligase (TRIM71), mRNA [NM_001039111]	TRIM71	11.699	11.515	11.953	9.554	10.952	11.056	8.927	9.075	9.82	4.722	6.735	6.579	4.727	5.289	5.133	4.734	3.471	4.552	9.80566	9.3448	10.2272	3.86768	3.6113	4.06526	3.83464	3.59037	4.15561
A_32_P429687	TRIM72|NM_001008274|493829|Homo sapiens tripartite motif containing 72, E3 ubiquitin protein ligase (TRIM72), mRNA [NM_001008274]	TRIM72	2.576	1.531	2.647	1.743	1.879	1.801	1.996	2.633	1.844	1.799	1.765	1.615	6.114	4.672	5.294	5.634	5.064	6.488	3.83267	3.93467	4.3924	6.38591	7.90632	7.74927	8.62654	8.67836	8.79634
A_23_P350005	TRIML2|NM_173553|205860|Homo sapiens tripartite motif family-like 2 (TRIML2), transcript variant 2, mRNA [NM_173553]	TRIML2	12.459	12.608	13.24	4.217	4.144	4.76	5.057	6.101	3.65	2.262	3.033	1.635	2.454	3.11	1.399	1.805	4.22	3.324	6.57733	6.51435	6.14192	4.2371	3.99356	4.38401	4.24505	4.28408	4.24783
A_33_P3361746	TRPS1|NM_014112|7227|Homo sapiens trichorhinophalangeal syndrome I (TRPS1), transcript variant 1, mRNA [NM_014112]	TRPS1	5.707	5.375	5.778	7.362	7.332	7.449	9.824	9.962	9.379	10.179	9.814	9.922	9.383	9.954	10.042	10.014	9.395	8.961	4.18509	4.501	5.05241	7.70559	7.12864	7.45348	7.81279	7.10853	7.43226
A_23_P27381	TSHZ1|NM_005786|10194|Homo sapiens teashirt zinc finger homeobox 1 (TSHZ1), mRNA [NM_005786]	TSHZ1	5.014	4.051	4.399	8.126	8.151	7.311	9.717	8.804	7.71	9.927	9.545	9.888	10.147	10.011	10.108	10.147	10.571	10.079	5.07051	4.73184	6.02611	9.1856	8.9555	9.17699	9.23121	9.01647	9.13829
A_23_P143247	TSHZ2|NM_173485|128553|Homo sapiens teashirt zinc finger homeobox 2 (TSHZ2), transcript variant 1, mRNA [NM_173485]	TSHZ2	1.474	1.465	1.914	1.56	1.649	1.602	7.839	8.91	6.481	8.716	9.159	9.331	8.452	8.953	8.7	9.466	8.388	8.088	4.27613	4.26268	4.33457	7.21533	6.42687	6.50816	6.73939	6.26978	6.39887
A_23_P151133	TSPAN9|NM_006675|10867|Homo sapiens tetraspanin 9 (TSPAN9), transcript variant 1, mRNA [NM_006675]	TSPAN9	8.105	8.035	8.502	8.221	8.362	8.491	8.644	9.041	8.71	9.695	9.819	10.225	10.231	10.347	10.605	9.707	10.127	10.048	7.92087	7.81412	7.84647	9.72763	9.87343	10.3127	10.2892	10.2812	10.2231
A_23_P120710	TTC3|NM_003316|7267|Homo sapiens tetratricopeptide repeat domain 3 (TTC3), transcript variant 1, mRNA [NM_003316]	TTC3	7.419	7.461	7.825	9.055	8.913	9.008	10.426	10.186	10.98	10.961	11.188	11.22	11.686	11.603	11.863	11.887	11.732	11.87	6.96543	6.85997	6.62623	8.83282	9.41779	9.55307	7.28704	7.20002	7.21554
A_23_P68219	TTN|NM_133379|7273|Homo sapiens titin (TTN), transcript variant novex-3, mRNA [NM_133379]	TTN	1.726	2.059	1.673	4.131	3.719	4.622	1.452	4.412	3.171	1.444	2.509	3.731	8.716	8.127	8.56	9.824	8.502	10.208	2.75547	3.04584	2.76653	10.796	12.567	12.9023	12.9382	12.9372	12.8709
A_33_P3414591	TWIST1|NM_000474|7291|Homo sapiens twist family bHLH transcription factor 1 (TWIST1), mRNA [NM_000474]	TWIST1	4.226	4.139	3.854	6.715	6.435	6.172	9.755	9.061	12.392	8.012	10.343	9.321	8.056	9.036	7.934	8.604	7.96	8.182	5.05565	5.16089	4.82104	9.86116	8.94713	8.81209	7.93758	7.64601	7.80265
A_23_P434398	TXLNB||167838|taxilin beta [Source:HGNC Symbol;Acc:HGNC:21617] [ENST00000367652]	TXLNB	1.534	1.522	1.775	1.457	1.484	1.5	1.49	1.509	1.57	1.465	3.146	4.275	10.804	9.252	9.898	10.024	10.825	10.964	2.55283	2.83457	2.80106	7.86246	8.37161	8.79024	9.39565	9.60549	9.58458
A_24_P103264	UGT8|NM_003360|7368|Homo sapiens UDP glycosyltransferase 8 (UGT8), transcript variant 2, mRNA [NM_003360]	UGT8	7.433	7.2	7.195	8.701	8.225	8.051	6.807	5.595	9.448	5.252	6.656	5.794	5.723	6.199	4.943	5.739	4.513	5.24	7.42404	7.38663	8.54819	4.416	4.17228	4.188	4.97478	5.67441	5.06994
A_33_P3249125	UNC45B|NM_173167|146862|Homo sapiens unc-45 homolog B (C. elegans) (UNC45B), transcript variant 1, mRNA [NM_173167]	UNC45B	2.018	1.477	2.838	1.558	1.907	1.807	1.683	1.863	1.949	1.581	3.709	5.081	10.086	9.18	9.363	8.987	9.939	9.794	2.63292	2.33293	2.62341	10.344	10.7657	11.2905	10.9431	10.9717	10.9285
A_33_P3236157	UNG|NM_003362|7374|Homo sapiens uracil-DNA glycosylase (UNG), transcript variant 1, mRNA [NM_003362]	UNG	14.621	14.496	14.705	14.209	14.032	14.051	13.382	12.987	12.34	12.312	12.776	12.435	12.008	12.595	12.126	12.242	12.116	11.839	9.44175	9.03905	9.4182	7.46529	5.92616	5.98295	7.82993	7.91815	7.85429
A_23_P351275	UPP1|NM_001287428|7378|Homo sapiens uridine phosphorylase 1 (UPP1), transcript variant 4, mRNA [NM_001287428]	UPP1	9.133	8.98	9.242	7.424	7.804	7.56	5.249	5.677	7.507	5.327	5.173	5.631	4.948	4.069	4.854	2.897	4.722	4.621	8.61609	8.72657	8.91164	6.7814	6.63873	6.42055	6.57239	6.46268	6.9137
A_23_P132159	USP18|NM_017414|11274|Homo sapiens ubiquitin specific peptidase 18 (USP18), mRNA [NM_017414]	USP18	8.613	8.354	8.605	8.197	7.23	8.257	5.287	5.448	3.923	7.022	8.597	7.936	10.556	9.864	9.581	9.854	10.127	9.666	4.76822	4.25446	4.5949	8.05054	8.74227	8.98187	8.5264	8.71838	8.61299
A_23_P206612	USP31|NM_020718|57478|Homo sapiens ubiquitin specific peptidase 31 (USP31), mRNA [NM_020718]	USP31	8.162	8.142	8.227	8.52	8.524	8.372	6.559	6.013	6.997	6.026	5.99	6.038	6.147	5.624	5.925	6.715	6.128	6.93	7.30727	7.58041	7.43133	5.22001	5.41731	5.24368	6.04547	5.5183	5.69969
A_23_P72770	USP44|NM_032147|84101|Homo sapiens ubiquitin specific peptidase 44 (USP44), transcript variant 1, mRNA [NM_032147]	USP44	9.46	9.281	9.654	5.255	4.327	4.458	8.152	1.782	3.241	2.846	1.88	1.628	1.755	2.051	1.648	1.682	1.992	2.57	10.4871	10.477	10.7677	3.76178	3.65719	3.07095	4.61563	5.03798	4.75532
A_23_P400449	VAT1L|NM_020927|57687|Homo sapiens vesicle amine transport 1-like (VAT1L), mRNA [NM_020927]	VAT1L	9.202	9.142	9.225	4.298	3.278	5.038	6.073	7.775	2.114	8.096	7.976	8.873	7.252	7.23	7.491	6.107	7.378	7.925	7.99699	8.00291	8.29124	5.04871	5.10358	4.65161	4.81128	4.98326	4.57314
A_23_P201551	VAV3|NM_006113|10451|Homo sapiens vav 3 guanine nucleotide exchange factor (VAV3), transcript variant 1, mRNA [NM_006113]	VAV3	9.033	9.163	9.443	7.297	7.084	7.142	8.554	6.995	9.285	8.136	11.949	10.785	8.843	11.02	7.976	8.979	5.758	7.489	6.54336	6.46006	7.4846	3.89064	4.73021	3.98886	7.10788	7.38964	7.38719
A_23_P34345	VCAM1|NM_001078|7412|Homo sapiens vascular cell adhesion molecule 1 (VCAM1), transcript variant 1, mRNA [NM_001078]	VCAM1	2.382	3.698	1.864	2.526	1.497	1.522	6.578	3.124	1.634	5.946	7.29	6.706	7.063	7.648	7.59	7.068	6.452	6.44	4.02649	4.20335	4.17251	9.07848	7.80636	7.88022	7.96735	8.04152	7.80636
A_32_P106376	VGLL2|NM_182645|245806|Homo sapiens vestigial-like family member 2 (VGLL2), transcript variant 1, mRNA [NM_182645]	VGLL2	2.595	2.415	2.982	5.51	5.204	5.419	3.06	1.817	2.92	3.444	5.108	6.647	9.209	8.754	8.559	8.746	9.025	8.978	4.81402	4.99016	4.78749	7.87826	8.88041	9.24542	9.6393	9.45201	9.51745
A_23_P132763	VGLL3|NM_016206|389136|Homo sapiens vestigial-like family member 3 (VGLL3), mRNA [NM_016206]	VGLL3	6.826	5.354	6.279	3.505	3.43	4.446	4.994	5.427	1.59	9.178	8.05	9.142	11.674	11.187	11.307	10.88	11.123	11.615	3.56022	3.84792	4.33302	7.51483	7.6491	8.22503	7.2635	7.15154	7.18732
A_23_P76761	VRK1|NM_003384|7443|Homo sapiens vaccinia related kinase 1 (VRK1), mRNA [NM_003384]	VRK1	10.776	10.491	10.532	10.824	10.923	10.828	10.177	9.909	10.238	8.259	8.853	8.546	8.487	8.203	8.182	8.155	7.889	8	8.82481	8.80736	9.22754	6.88052	7.0638	6.6785	6.00631	5.22498	5.62972
A_23_P140362	VRTN|NM_018228|55237|Homo sapiens vertebrae development associated (VRTN), mRNA [NM_018228]	VRTN	12.545	12.479	12.746	11.286	11.179	11.544	6.258	4.428	8.417	2.164	3.614	1.677	1.94	1.481	1.418	1.749	1.52	2.449	8.17778	8.3527	8.77682	4.29838	4.29217	4.50757	4.31465	4.23339	4.50757
A_33_P3250133	VSIG10|XR_424416|54621|V-set and immunoglobulin domain containing 10 [Source:HGNC Symbol;Acc:HGNC:26078] [ENST00000321694]	VSIG10	10.227	10.304	10.498	8.323	8.229	8.525	6.858	6.665	6.462	5.154	5.784	6.382	4.867	4.783	5.339	5.148	4.831	5.514	6.02409	6.01944	6.31842	3.93079	3.9218	3.97102	4.16993	4.68818	4.50783
A_23_P209978	VSNL1|NM_003385|7447|Homo sapiens visinin-like 1 (VSNL1), mRNA [NM_003385]	VSNL1	11.267	11.056	11.179	7.57	7.101	7.915	7.117	5.349	3.436	8.738	7.298	7.498	8.396	7.721	8.435	7.021	7.888	8.923	8.6153	8.66372	8.1205	4.69663	5.33745	5.25536	6.69905	6.54842	6.62212
A_32_P148745	VWDE|NM_001135924|221806|Homo sapiens von Willebrand factor D and EGF domains (VWDE), mRNA [NM_001135924]	VWDE	7.168	6.874	7.141	5.484	5.06	5.513	6.128	4.487	4.987	6.053	4.519	5.124	4.879	5.375	4.7	5.139	4.185	3.392	7.12434	7.1785	7.44883	3.88303	3.28643	3.34148	3.38112	3.76976	3.5333
A_23_P25873	WDHD1|NM_007086|11169|Homo sapiens WD repeat and HMG-box DNA binding protein 1 (WDHD1), transcript variant 1, mRNA [NM_007086]	WDHD1	10.519	10.396	10.294	10.632	10.703	10.628	9.711	9.617	10.13	7.568	8.615	8.367	7.642	7.694	7.862	7.738	7.233	7.481	8.56353	8.56028	8.74275	5.9682	5.95759	5.73481	4.75585	4.81565	4.52685
A_33_P3239736	WDR44|NM_019045|54521|Homo sapiens WD repeat domain 44 (WDR44), transcript variant 1, mRNA [NM_019045]	WDR44	8.48	7.949	8.203	7.635	7.418	7.58	6.322	6.252	7.421	6.437	5.951	6.498	10.19	8.743	9.348	9.782	10.289	10.761	7.32714	7.44795	7.01322	9.18827	9.84129	10.3364	9.48279	8.89453	9.18417
A_32_P216520	WIF1|NM_007191|11197|Homo sapiens WNT inhibitory factor 1 (WIF1), mRNA [NM_007191]	WIF1	5.528	5.486	5.553	2.46	2.081	1.574	6.165	4.195	9.056	6.642	10.319	9.013	9.024	10.801	7.964	10.593	7.771	9.863	4.57936	4.39002	3.89064	9.12166	8.07035	8.8845	7.33415	6.24185	6.80223
A_32_P99055	WNK3|NM_020922|65267|Homo sapiens WNK lysine deficient protein kinase 3 (WNK3), transcript variant 1, mRNA [NM_020922]	WNK3	6.365	5.701	6.401	5.76	6.06	6.061	4.647	5.402	6.064	5.532	4.941	5.148	4.194	2.906	4.246	3.929	1.51	4.008	7.70172	7.68053	7.57905	5.01756	5.77911	5.59692	4.8339	4.34055	4.48278
A_23_P102117	WNT10A|NM_025216|80326|Homo sapiens wingless-type MMTV integration site family, member 10A (WNT10A), mRNA [NM_025216]	WNT10A	3.218	4.041	3.701	3.446	3.271	3.212	3.379	2.823	5.536	5.099	3.64	5.662	7.853	7.316	7.479	6.522	8.249	8.391	3.85263	3.61496	3.67516	5.50459	6.4826	6.82952	4.88423	4.3383	4.62563
A_24_P253003	WNT11|NM_004626|7481|Homo sapiens wingless-type MMTV integration site family, member 11 (WNT11), mRNA [NM_004626]	WNT11	1.519	1.576	2.269	8.502	8.456	8.454	9.117	8.87	10.551	9.931	8.667	9.558	10.05	9.535	9.431	9.866	9.472	9.368	4.79344	4.96095	4.19269	7.39105	7.0857	7.66284	7.36839	7.69984	7.65697
A_23_P116280	WT1|NM_024426|7490|Homo sapiens Wilms tumor 1 (WT1), transcript variant D, mRNA [NM_024426]	WT1	1.636	2.014	1.726	1.489	1.719	1.522	5.146	5.539	1.56	9.307	9.034	9.02	7.75	8.702	9.189	8.443	8.461	6.732	3.49124	3.15947	3.39683	10.3844	9.01467	8.18637	3.56597	4.79135	4.4167
A_32_P345659	XIRP1|NM_194293|165904|Homo sapiens xin actin-binding repeat containing 1 (XIRP1), transcript variant 1, mRNA [NM_194293]	XIRP1	4.551	4.609	3.861	4.33	4.465	4.704	6.26	7.131	5.098	8.326	8.082	8.247	8.168	8.761	8.596	7.847	8.804	9.103	4.908	4.39847	4.78103	7.07377	7.77365	7.87723	10.1082	10.1292	10.0184
A_23_P108743	XIRP2|NM_152381|129446|Homo sapiens xin actin-binding repeat containing 2 (XIRP2), transcript variant 1, mRNA [NM_152381]	XIRP2	2.178	1.64	1.757	2.278	3.279	1.561	1.497	1.545	1.541	1.487	2.729	3.229	6.893	5.285	6.517	6.243	7.125	7.189	3.18894	2.79853	2.83966	6.06949	8.02269	8.17168	10.8328	10.7033	10.8723
A_23_P335452	ZCCHC24|NM_153367|219654|Homo sapiens zinc finger, CCHC domain containing 24 (ZCCHC24), mRNA [NM_153367]	ZCCHC24	6.969	6.616	6.865	7.631	7.356	7.689	9.595	10.145	8.986	10.279	10.248	10.725	10.367	10.097	10.574	10.29	10.394	10.234	7.1685	7.03029	6.90768	8.93514	9.21209	9.19965	9.84943	10.0331	9.97036
A_23_P350689	ZDHHC23|NM_173570|254887|Homo sapiens zinc finger, DHHC-type containing 23 (ZDHHC23), mRNA [NM_173570]	ZDHHC23	8.283	8.469	8.481	5.775	5.844	6.14	5.343	5.765	5.589	5.819	6.495	6.248	5.773	5.718	5.506	5.982	4.953	5.308	5.9749	5.65251	6.72499	3.00312	3.63455	3.57743	3.15975	3.59867	3.80021
A_33_P3374723	ZEB1|NM_001128128|6935|Homo sapiens zinc finger E-box binding homeobox 1 (ZEB1), transcript variant 1, mRNA [NM_001128128]	ZEB1	8.735	7.979	8.179	10.008	9.771	9.759	10.715	9.792	10.675	10.341	10.725	10.7	11.866	11.556	11.572	11.479	11.469	11.721	6.41115	6.50255	5.86221	9.54109	9.90651	10.2705	9.14079	8.24552	8.77223
A_33_P3231542	ZFHX3||463|zinc finger homeobox 3 [Source:HGNC Symbol;Acc:HGNC:777] [ENST00000558842]	ZFHX3	1.611	2.358	3.273	5.22	5.911	5.963	7.713	10.571	7.96	8.958	10.469	10.466	8.669	10.14	9.444	10.21	8.566	9.281	5.59683	5.50917	6.21689	9.31127	9.04613	9.35375	8.26493	8.26809	8.14671
A_23_P395582	ZFP42|AY429593|132625|ZFP42 zinc finger protein [Source:HGNC Symbol;Acc:HGNC:30949] [ENST00000509524]	ZFP42	1.542	1.691	1.552	1.457	1.555	1.477	11.1	11.787	12.061	9.677	8.738	9.64	7.458	7.18	7.797	7.61	8.82	7.776	7.60231	7.34237	7.81683	2.8798	2.65851	2.50689	2.68641	2.50878	2.66177
A_23_P168909	ZFPM2|NM_012082|23414|Homo sapiens zinc finger protein, FOG family member 2 (ZFPM2), mRNA [NM_012082]	ZFPM2	4.193	2.594	2.853	7.177	7.567	6.584	7.228	8.029	10.556	8.281	8.431	9.384	7.738	7.366	8.168	7.514	7.536	7.855	2.71029	3.08977	2.58164	7.7221	7.83326	8.0343	8.06429	8.4086	8.36486
A_23_P43150	ZHX1|NM_001017926|11244|Homo sapiens zinc fingers and homeoboxes 1 (ZHX1), transcript variant 1, mRNA [NM_001017926]	ZHX1	5.003	4.314	5.174	5.745	6.053	5.88	7.008	8.351	7.541	7.789	7.841	8.287	7.399	7.381	7.99	7.654	7.821	7.762	4.50753	4.85038	4.7894	7.52743	7.54984	7.65697	7.95735	7.88714	7.6899
A_23_P36972	ZIC2|NM_007129|7546|Homo sapiens Zic family member 2 (ZIC2), mRNA [NM_007129]	ZIC2	8.928	8.987	9.198	8.126	7.911	8.084	6.582	1.496	6.303	1.458	5.742	4.357	4.809	5.617	4.867	5.489	1.838	7.41	11.81	11.7914	11.8071	7.3716	7.85036	7.95303	3.83428	4.3984	4.00924
A_23_P327910	ZIC3|NM_003413|7547|Homo sapiens Zic family member 3 (ZIC3), mRNA [NM_003413]	ZIC3	10.673	10.489	10.655	12.212	12.212	12.488	8.645	7.186	12.171	4.645	8.53	7.726	8.854	8.334	8.753	8.7	3.921	10.569	10.222	10.3074	10.8625	5.50696	6.50618	6.52955	4.04136	3.37328	3.829
A_32_P219942	ZIC5|NM_033132|85416|Homo sapiens Zic family member 5 (ZIC5), mRNA [NM_033132]	ZIC5	10.505	10.327	10.536	8.993	8.666	8.948	8.841	5.533	8.25	3.411	7.441	6.412	6.46	7.416	6.272	7.015	3.421	8.043	10.5758	10.5753	10.7028	5.78272	6.57233	6.71339	3.70269	3.70611	3.34476
A_23_P368779	ZNF114|NM_153608|163071|Homo sapiens zinc finger protein 114 (ZNF114), transcript variant 1, mRNA [NM_153608]	ZNF114	8.318	7.882	8.381	7.484	7.08	7.508	6.944	5.824	6.883	4.633	5.843	5.972	4.518	4.761	4.871	5.025	1.705	4.605	6.71461	6.72517	7.14588	4.66696	4.50264	4.42363	4.63786	4.63786	4.68866
A_23_P93269	ZNF165|NM_003447|7718|Homo sapiens zinc finger protein 165 (ZNF165), mRNA [NM_003447]	ZNF165	9.6	9.673	9.663	7.454	6.989	7.421	7.564	7.371	7.065	7.583	8	7.524	6.982	7.15	7.074	7.549	6.974	6.817	5.19716	5.08298	5.76602	3.25954	3.02572	3.32938	3.31271	2.94971	2.85785
A_33_P3292060	ZNF331|NM_018555|55422|Homo sapiens zinc finger protein 331 (ZNF331), transcript variant 1, mRNA [NM_018555]	ZNF331	7.177	6.979	7.328	7.134	6.455	7.082	5.092	4.397	5.622	3.23	2.255	2.681	3.949	3.122	3.53	4.09	4.056	3.362	7.56108	7.3075	7.93447	5.95284	5.39599	5.276	5.54254	5.64221	5.35411
A_24_P68019	ZNF551|NM_138347|90233|Homo sapiens zinc finger protein 551 (ZNF551), transcript variant 1, mRNA [NM_138347]	ZNF551	9.006	9.211	9.513	8.595	8.585	8.88	7.23	7.67	7.516	7.186	6.917	7.295	6.093	6.368	7.144	7.81	6.408	6.151	6.72975	6.70814	7.00577	4.54393	4.60503	4.34335	5.04495	4.75213	4.88195
A_24_P254705	ZNF695|NM_020394|57116|Homo sapiens zinc finger protein 695 (ZNF695), transcript variant 1, mRNA [NM_020394]	ZNF695	7.909	7.681	8.074	7.804	7.63	8.106	6.794	6.287	8.192	4.601	5.482	5.275	5.167	4.458	4.284	4.673	4.434	5.272	6.64597	6.52713	6.42416	4.23057	4.15393	4.16409	3.82681	3.15871	3.55316
A_33_P3359704	ZNF703|AK024361|80139|zinc finger protein 703 [Source:HGNC Symbol;Acc:HGNC:25883] [ENST00000331569]	ZNF703	1.52	3.664	1.819	7.276	7.583	7.33	4.618	4.399	7.434	5.089	5.248	5.432	5.008	4.899	5.289	5.191	5.388	5.732	6.3308	6.33026	6.13198	8.39599	8.16054	8.62218	8.09301	8.05868	8.05353
A_33_P3306834	ZNF826P|AK126842|664701|zinc finger protein 826, pseudogene [Source:HGNC Symbol;Acc:HGNC:33875] [ENST00000615684]	ZNF826P	5.14	5.388	5.417	4.799	4.908	4.885	2.445	4.701	3.159	2.091	2.297	3.113	1.78	2.168	1.884	2.415	2.117	1.845	5.24877	5.16089	6.06437	2.90038	2.96333	2.80501	3.05568	3.16735	2.92605
A_33_P3474538	ZNF90|NM_007138|7643|Homo sapiens zinc finger protein 90 (ZNF90), mRNA [NM_007138]	ZNF90	5.852	5.538	6.333	5.785	5.812	6.379	7.52	3.954	3.901	1.912	1.857	2.136	1.833	2.464	1.732	1.706	2.525	2.008	6.93525	6.98616	7.59116	3.63725	3.74419	3.74419	3.25701	3.3624	3.23552
